# Supplementary material for: Responsivity of Two Pea Genotypes to the Symbiosis with Rhizobia and Arbuscular Mycorrhiza Fungi—A Proteomics Aspect of the “Efficiency of Interactions with Beneficial Soil Microorganisms” Trait
Source: Int J Mol Sci. 2025 Jan 8;26(2):463. doi: 10.3390/ijms26020463 (PMC11764919; doi:10.3390/ijms26020463)
Supplement: Supplementary file 1 [file ijms-26-00463-s001.zip]

Archive with 5 entries (5 files):
- Supplementary Information 1_revized.pdf
- Supplementary Information 2.xlsx
- Supplementary Information 3.xlsx
- Supplementary Information 4.xlsx
- Supplementary Information 5_revized.xlsx
