# Supplementary material for: Responsivity of Two Pea Genotypes to the Symbiosis with Rhizobia and Arbuscular Mycorrhiza Fungi—A Proteomics Aspect of the “Efficiency of Interactions with Beneficial Soil Microorganisms” Trait
Source: Int J Mol Sci. 2025 Jan 8;26(2):463. doi: 10.3390/ijms26020463 (PMC11764919; doi:10.3390/ijms26020463)
Supplement: Supplementary file 1 [file ijms-26-00463-s001.zip › Supplementary Information 2.xlsx]

## Sheet: Directory 
Supplementary information 2 Peptides, proteins, and protein groups, identified in the roots of P.sativum plants of the genotypes K-3358 and K-8274 in the absence of soil supplementations (controls) and after inoculation with nodule bacteria (NB), combined inoculation with nodule bacteria with arbuscular micorrhiza fungi (AMF+NB) and soil supplementation of mineral salts
Directory
Table S2-1	List of peptides identified in the tryptic protein digests, prepared from the roots of P.sativum plants of the genotypes K-3358 and K-8274 in the absence of soil supplementations (controls) and after inoculation with nodule bacteria (NB), combined inoculation with nodule bacteria with arbuscular micorrhiza fungi (AMF+NB) and after soil supplementation of mineral salts
Table S2-2	List of proteins identified in the tryptic protein digests, prepared from the roots of P.sativum plants of the genotypes K-3358 and K-8274 in the absence of soil supplementations (controls) and after inoculation with nodule bacteria (NB), combined inoculation with nodule bacteria with arbuscular micorrhiza fungi (AMF+NB) and after soil supplementation of mineral salts
Table S2-3	List of non-redundant proteins (protein groups) identified in the tryptic protein digests, prepared from the roots of P.sativum plants of the genotypes K-3358 and K-8274 in the absence of soil supplementations (controls) and after inoculation with nodule bacteria (NB), combined inoculation with nodule bacteria with arbuscular micorrhiza fungi (AMF+NB) and after soil supplementation of mineral sal…

## Sheet: Table S2-1
Table S2-1 List of peptides identified in the tryptic protein digests, prepared from the roots of P.sativum plants of the genotypes K-3358 and K-8274 in the absence of soil supplementations (controls) and after inoculation with nodule bacteria (NB), combined inoculation with nodule bacteria with arbuscular micorrhiza fungi (AMF+NB) and after soil supplementation of mineral salts
Sequence	Modifications	seq_mod	Qvality_PEP	Qvality_q_value	Protein_Groups	Proteins	PSMs	Master_Protein_Accessions	Master_protein_description	Protein_Accessions	Missed_Cleavages	Theo_MH__Da	XCorr_Sequest_HT	Confidence_Sequest_HT	Charge_Sequest_HT	DeltaScore_Sequest_HT	Delta_m_z_Da_Sequest_HT	RT_min_Sequest_HT	Percolator_q_Value_Sequest_HT	Percolator_PEP_Sequest_HT	control_8274	control_3358	rhiz_8274	rhiz_3358	complex_8274	complex_3358	mic_8274	mic_3358
KPAEKKPAAEKSPAEKKPK		KPAEKKPAAEKSPAEKKPK_NA	0.801	0	1	1	15	Psat0s2658g0080.1;Psat3g085240.1;Psat0s2658g0040.1	psat0s2658g0080.1 || uniprot: I3SY24 Histone H2B || eggNOG-mapper: Histone H2B	Psat0s2658g0080.1;Psat3g085240.1;Psat0s2658g0040.1	3	206220190	6,08	High	3	0,6398	-0,00056	345582	0	7.38e-05	TRUE	TRUE	TRUE	TRUE	FALSE	TRUE	TRUE	TRUE
NQDNIDWINYK		NQDNIDWINYK_NA	0,00031679	0	1	1	13	Psat1g149120.1	psat1g149120.1 || uniprot: A0A2Z6P366 Glyco_hydro_18 domain-containing protein || eggNOG-mapper: Belongs to the glycosyl hydrolase 18 family	Psat1g149120.1	0	142266482	3,52	High	2	0,6562	0,00026	789188	0	0,0001654	TRUE	TRUE	TRUE	TRUE	FALSE	TRUE	TRUE	TRUE
VILQLAAQSNLK		VILQLAAQSNLK_NA	0,000183277	0	1	2	13	Psat4g125120.1	psat4g125120.1 || uniprot: A0A072U2G7 NAD-dependent aldehyde dehydrogenase family protein (Putative oxidoreductase) (EC 1.2.1.-) || eggNOG-mapper: Aldehyde dehydrogenase family	Psat4g125120.1; Psat7g148600.1	0	129778381	3,88	High	2	0,4820	-0,00052	792151	0	0.0177	TRUE	TRUE	TRUE	TRUE	FALSE	TRUE	TRUE	TRUE
FQQTFVTAPATLR		FQQTFVTAPATLR_NA	4.9	0	1	1	21	Psat0s2178g0080.1	psat0s2178g0080.1 || uniprot: A0A2K3NN20 Peroxidase (EC 1.11.1.7) || eggNOG-mapper: Belongs to the peroxidase family. Classical plant (class III) peroxidase subfamily	Psat0s2178g0080.1	0	147979544	3,93	High	2	0,6590	-0,00066	794740	0	0.00128	TRUE	TRUE	TRUE	TRUE	TRUE	TRUE	TRUE	TRUE
MLVFVAGNDDLRDR		MLVFVAGNDDLRDR_NA	0,00167911	0	1	1	10	Psat6g209640.1	psat6g209640.1 || uniprot: G7IE27 2-hydroxyisoflavanone dehydratase (EC 3.1.1.1) (EC 4.2.1.105) || eggNOG-mapper: alpha/beta hydrolase fold	Psat6g209640.1	1	162081625	2,07	High	3	0,5121	-0,00067	798899	0,001093	0,01593	TRUE	FALSE	FALSE	TRUE	TRUE	TRUE	TRUE	TRUE
ILVATDLVGR		ILVATDLVGR_NA	0,000810655	0	1	7	19	Psat3g153160.1	psat4g098800.1 || uniprot: G7JB35 DEAD-box ATP-dependent RNA helicase-like protein || eggNOG-mapper: DEAD-box ATP-dependent RNA helicase	Psat4g098800.1; Psat3g153200.1; Psat2g121560.1; Psat6g029440.1; Psat7g256880.1; Psat7g256880.2; Psat3g153160.1	0	105664117	3,11	High	2	0,3666	-0,00043	803847	0	0.047	TRUE	TRUE	TRUE	TRUE	TRUE	TRUE	TRUE	TRUE
FKFPENSVELYAEKVNNR		FKFPENSVELYAEKVNNR_NA	0.261	0	1	4	8	Psat6g001760.1	psat6g001760.1 || uniprot: V7C2P9 KH type-2 domain-containing protein || eggNOG-mapper: ribosomal protein	Psat6g001760.1; Psat6g229840.2; Psat6g107000.1; Psat6g229840.1	2	218410839	3,73	High	4	0,5201	-0,00015	810608	0	1.68e-05	TRUE	TRUE	FALSE	TRUE	FALSE	TRUE	FALSE	TRUE
TGSIFKGGTDSIIGLK		TGSIFKGGTDSIIGLK_NA	0,000105281	0	1	1	13	Psat5g089400.1	psat5g089400.1 || uniprot: A0A2K3LPJ7 Lipoxygenase y domain-containing protein 1-like || eggNOG-mapper: Lipoxygenase homology domain-containing protein	Psat5g089400.1	1	159388465	3,02	High	3	0,5364	-0,00095	814584	0.0268	0,0004405	TRUE	TRUE	TRUE	TRUE	TRUE	TRUE	TRUE	TRUE
LGLLNVTSGANPVSIKK		LGLLNVTSGANPVSIKK_NA	0.0672	0	1	2	16	Psat7g144320.1	psat7g144320.1 || uniprot: Q2PEP1 Putative rubisco subunit binding-protein alpha subunit || eggNOG-mapper: Belongs to the chaperonin (HSP60) family	Psat7g144320.1; Psat7g144320.2	1	171101125	4,15	High	3	0,5663	-0,00030	813022	0	5.87e-05	TRUE	TRUE	TRUE	TRUE	TRUE	TRUE	TRUE	TRUE
KDFNLAKHPEIDVPNLQVIK		KDFNLAKHPEIDVPNLQVIK_NA	0,000244366	0	1	3	6	Psat2g183200.1	psat0s5319g0040.1 || uniprot: A0A2N9IRY6 S10_plectin domain-containing protein || eggNOG-mapper: 40S ribosomal protein	Psat0s5319g0040.1; Psat7g030640.1; Psat2g183200.1	2	231828669	2,99	High	4	0,4080	-0,00023	815348	0	0.00661	TRUE	FALSE	FALSE	TRUE	FALSE	TRUE	FALSE	TRUE
AVDGIFHVLR		AVDGIFHVLR_NA	0,000939158	0	1	1	10	Psat1g167280.1	psat1g167280.1 || uniprot: A0A2Z6NI76 Obg-like ATPase 1 || eggNOG-mapper: Hydrolyzes ATP, and can also hydrolyze GTP with lower efficiency. Has lower affinity for GTP	Psat1g167280.1	0	112663675	2,28	High	2	0,3904	-0,00103	826191	0,0004517	0,005801	TRUE	TRUE	FALSE	TRUE	FALSE	TRUE	TRUE	TRUE
HPEIDVPNLQVIK		HPEIDVPNLQVIK_NA	0,00141958	0	1	3	3	Psat2g183200.1	psat0s5319g0040.1 || uniprot: A0A2N9IRY6 S10_plectin domain-containing protein || eggNOG-mapper: 40S ribosomal protein	Psat0s5319g0040.1; Psat7g030640.1; Psat2g183200.1	0	150183730	2,82	High	2	0,5638	-0,00029	829003	0,0002464	0,00291	TRUE	FALSE	FALSE	FALSE	FALSE	TRUE	FALSE	FALSE
KIFSAEKSETGEILYGLTHASK		KIFSAEKSETGEILYGLTHASK_NA	0.716	0	1	1	3	Psat6g244040.1	psat6g244040.1 || uniprot: G7JTH4 Caffeic acid O-methyltransferase (Putative O-methyltransferase COMT-type, S-adenosyl-L-methionine-dependent methyltransferase) || eggNOG-mapper: Belongs to the class I-like SAM-binding methyltransferase superfamily. Cation-independent O- methyltransferase family	Psat6g244040.1	2	240926602	4,48	High	4	0,6451	-0,00134	829804	0	6.37e-05	TRUE	TRUE	FALSE	TRUE	FALSE	FALSE	FALSE	FALSE
IHVYHFNQNLDLLHIGK		IHVYHFNQNLDLLHIGK_NA	0.0028	0	1	2	17	Psat3g090960.1	psat3g090960.2 || uniprot: Q54AH6 Apyrase (Apyrase H-type) (EC 3.6.1.5) || eggNOG-mapper: nucleoside-diphosphatase activity	Psat3g090960.2; Psat3g090960.1	0	206110285	4,84	High	4	0,6818	-0,00071	831668	0	5.01e-05	TRUE	TRUE	TRUE	TRUE	FALSE	TRUE	TRUE	TRUE
NIKHNGNISLDDVIEIAK		NIKHNGNISLDDVIEIAK_NA	0,000221504	0	1	3	9	Psat5g279280.1	psat6g066760.1 || uniprot: A0A2Z6MQ71 Uncharacterized protein || eggNOG-mapper: 60S ribosomal protein	Psat6g066760.1; Psat5g279280.1; Psat7g228520.1	1	199307128	3,20	High	3	0,3813	-0,00139	844696	0	0,0001228	TRUE	TRUE	TRUE	TRUE	TRUE	TRUE	TRUE	TRUE
EIHFLPFNPVDKR		EIHFLPFNPVDKR_NA	0,00015706	0	1	2	15	Psat4g012640.1	psat5g198960.1 || uniprot: Q9SAW3 Plasma membrane ATPase (EC 7.1.2.1) || eggNOG-mapper: Plasma membrane ATPase	Psat5g198960.1; Psat4g012640.1	1	161186419	3,17	High	3	0,4069	-0,00053	837541	0	0.0393	TRUE	TRUE	TRUE	TRUE	FALSE	TRUE	TRUE	TRUE
YEEIVKEVSSYLKK		YEEIVKEVSSYLKK_NA	0,000153788	0	1	2	3	Psat1g082600.1	psat1g082600.1 || uniprot: A0A328DK51 Elongation factor 1-alpha || eggNOG-mapper: regulation of response to stimulus	Psat1g082600.1; Psat1g082560.1	2	171492618	2,69	High	3	0,5874	-0,00083	843779	0	0.00358	TRUE	FALSE	FALSE	TRUE	FALSE	FALSE	FALSE	TRUE
LPLWPSADEAR		LPLWPSADEAR_NA	0,00187788	0	1	2	7	Psat5g289360.1	psat5g289360.2 || uniprot: G7IHV2 PfkB family carbohydrate kinase (Putative fructokinase) (EC 2.7.1.4) || eggNOG-mapper: Belongs to the carbohydrate kinase PfkB family	Psat5g289360.2; Psat5g289360.1	0	125464771	2,94	High	2	0,6871	-0,00059	850787	0,0007645	0,0114	TRUE	TRUE	FALSE	TRUE	FALSE	TRUE	TRUE	TRUE
LGVDILVMGSHGYGVIKR		LGVDILVMGSHGYGVIKR_NA	2.81	0	1	2	1	Psat6g152080.2;Psat6g152080.1	psat6g152080.2 || uniprot: G7I9H1 Putative universal stress protein A (Universal stress family protein) || eggNOG-mapper: Universal stress protein A-like protein	Psat6g152080.2;Psat6g152080.1; Psat6g152080.3	1	191406296	3,32	High	4	0,4729	-0,00063	880363	0	3,84E-07	TRUE	FALSE	FALSE	FALSE	FALSE	FALSE	FALSE	FALSE
LGVDYIDLYYQHR		LGVDYIDLYYQHR_NA	1.85	0	1	7	7	Psat3g007320.1	psat3g007320.1 || uniprot: A0A2K3N3S2 Auxin-induced protein pcnt115 || eggNOG-mapper: aldo-keto reductase	Psat3g007320.1; Psat1g141080.2; Psat1g141080.1; Psat3g007320.2; Psat3g007320.3; Psat1g141080.4; Psat1g141080.5	0	165482238	3,12	High	3	0,5417	-0,00060	878169	0	0.00784	TRUE	FALSE	FALSE	TRUE	FALSE	TRUE	TRUE	TRUE
LRTDEIPGIVNDFR		LRTDEIPGIVNDFR_NA	0,000240961	0	1	1	12	Psat0s772g0080.1	psat0s772g0080.1 || uniprot: A0A2Z6LR47 Oxidored_FMN domain-containing protein || eggNOG-mapper: 12-oxophytodienoate reductase	Psat0s772g0080.1	1	164487039	2,79	High	3	0,6022	-0,00071	876374	0,002266	0,03537	TRUE	TRUE	TRUE	TRUE	FALSE	TRUE	TRUE	TRUE
LRELVNLVVVAGDR		LRELVNLVVVAGDR_NA	0,000130867	0	2	5	5	Psat1g139760.1; Psat4g019440.3;Psat4g019440.1	psat1g139760.1 || uniprot: Q9AVR8 Sucrose synthase (EC 2.4.1.13) || eggNOG-mapper: Sucrose-cleaving enzyme that provides UDP-glucose and fructose for various metabolic pathways	Psat1g139760.1; Psat4g019440.3;Psat4g019440.1; Psat1g139760.3; Psat1g139760.4;Psat1g139760.2; Psat4g019440.4;Psat4g019440.2	1	155291695	4,22	High	2	0,6232	-0,00014	873744	0	0.0029	TRUE	FALSE	FALSE	FALSE	FALSE	FALSE	FALSE	TRUE
FEELNMDLFRK		FEELNMDLFRK_NA	0,00075051	0	1	1	7	Psat7g218840.1	psat7g218840.1 || uniprot: A0A2K3P975 Heat shock cognate 70 kDa protein 2-like || eggNOG-mapper: Belongs to the heat shock protein 70 family	Psat7g218840.1	1	144171441	2,64	High	3	0,4773	-0,00013	876046	0	0.0806	TRUE	TRUE	TRUE	FALSE	TRUE	FALSE	FALSE	TRUE
LGLSAVIMGSR		LGLSAVIMGSR_NA	6.35	0	1	4	13	Psat4g136400.1;Psat4g136400.3;Psat4g136400.2;Psat4g136400.4	psat5g266840.1 || uniprot: A0A1S2XF60 universal stress protein PHOS32-like || eggNOG-mapper: Universal stress protein family	Psat5g266840.1; Psat5g266840.2; Psat4g136400.1;Psat4g136400.3;Psat4g136400.2;Psat4g136400.4; Psat5g266840.3;Psat5g266840.4	0	110362414	3,40	High	2	0,6059	-0,00034	872075	0	0.00112	TRUE	FALSE	FALSE	TRUE	FALSE	TRUE	TRUE	TRUE
KISEEEYIKAIKEEIR		KISEEEYIKAIKEEIR_NA	0.213	0	1	3	6	Psat3g086760.2;Psat3g086760.1	psat3g086760.2 || uniprot: A0A068LJH6 Vitamin B-12-independent methionine synthase || eggNOG-mapper: 5-methyltetrahydropteroyltriglutamate-- homocysteine	Psat3g086760.2;Psat3g086760.1; Psat3g086760.5;Psat3g086760.3; Psat3g086760.4	3	197808553	3,34	High	4	0,6138	-0,00154	788677	0	1.28e-05	TRUE	FALSE	FALSE	FALSE	FALSE	TRUE	TRUE	TRUE
SSLLLHIDGTSPVAEDIGR		SSLLLHIDGTSPVAEDIGR_NA	8.12	0	1	2	8	Psat0s3048g0160.1	psat0s3048g0160.1 || uniprot: A0A1S2XR23 probable mitochondrial-processing peptidase subunit beta, mitochondrial || eggNOG-mapper: Belongs to the peptidase M16 family	Psat0s3048g0160.1; Psat0s3048g0160.2	0	198003964	3,32	High	3	0,5934	0,00002	873103	0	0.00154	TRUE	FALSE	FALSE	TRUE	TRUE	FALSE	TRUE	TRUE
IVNDGVTVAKEVELEDPVENIGAK		IVNDGVTVAKEVELEDPVENIGAK_NA	0.0205	0	1	2	3	Psat6g016920.1	psat1g001680.1 || uniprot: A0A1S3DXB5 ruBisCO large subunit-binding protein subunit beta, chloroplastic || eggNOG-mapper: Belongs to the chaperonin (HSP60) family	Psat1g001680.1; Psat6g016920.1	1	253832974	5,34	High	3	0,5524	0,00037	858997	0	2.18e-06	TRUE	FALSE	FALSE	FALSE	TRUE	FALSE	FALSE	TRUE
SETGEILYGLTHASK		SETGEILYGLTHASK_NA	0,00236483	0	1	1	2	Psat6g244040.1	psat6g244040.1 || uniprot: G7JTH4 Caffeic acid O-methyltransferase (Putative O-methyltransferase COMT-type, S-adenosyl-L-methionine-dependent methyltransferase) || eggNOG-mapper: Belongs to the class I-like SAM-binding methyltransferase superfamily. Cation-independent O- methyltransferase family	Psat6g244040.1	0	160581188	1,47	High	3	0,1429	0,00036	857003	0	0,0001313	TRUE	TRUE	FALSE	FALSE	FALSE	FALSE	FALSE	FALSE
FVYAHFPINASITNDNKSIEIR		FVYAHFPINASITNDNKSIEIR_NA	0,000939158	0	1	2	1	Psat5g070760.1	psat5g070760.2 || uniprot: G7J9M6 60S ribosomal protein L6 (60S ribosomal protein L9) || eggNOG-mapper: 60S ribosomal Protein	Psat5g070760.2; Psat5g070760.1	1	254931470	2,98	High	4	0,2718	-0,00015	857136	0	0.0387	TRUE	FALSE	FALSE	FALSE	FALSE	FALSE	FALSE	FALSE
SIDIIGLGTGPELEKK		SIDIIGLGTGPELEKK_NA	0,00127809	0	1	1	9	Psat0s2403g0400.1	psat0s2403g0400.1 || uniprot: A0A1S2YP09 leucine aminopeptidase 1-like || eggNOG-mapper: Leucine aminopeptidase	Psat0s2403g0400.1	1	166993708	2,03	High	3	0,3695	-0,00093	855752	0,00256	0,03999	TRUE	TRUE	FALSE	TRUE	TRUE	TRUE	TRUE	TRUE
TLAVLGFGK		TLAVLGFGK_NA	0,00154392	0	1	1	19	Psat6g219520.1	psat6g219520.1 || uniprot: A0A072VR00 D-3-phosphoglycerate dehydrogenase (EC 1.1.1.95) || eggNOG-mapper: Belongs to the D-isomer specific 2-hydroxyacid dehydrogenase family	Psat6g219520.1	0	90554548	2,30	High	2	0,0957	-0,00093	857565	0.0348	0,0006003	TRUE	TRUE	TRUE	TRUE	TRUE	TRUE	TRUE	TRUE
LINEPSDVALFLHTSGTTSRPK		LINEPSDVALFLHTSGTTSRPK_NA	0,000559099	0	1	1	8	Psat0s2062g0040.1	psat0s2062g0040.1 || uniprot: G7IZP1 Long-chain acyl-CoA synthetase (Putative oxalate--CoA ligase) (EC 6.2.1.8) || eggNOG-mapper: 4-coumarate--CoA ligase-like	Psat0s2062g0040.1	0	238326160	2,55	High	4	0,4392	-0,00116	850880	0	0.0925	TRUE	FALSE	TRUE	FALSE	TRUE	TRUE	TRUE	FALSE
VFVSAASGSVGNIVGQYAK		VFVSAASGSVGNIVGQYAK_NA	0.00148	0	2	2	16	Psat6g198680.1; Psat1g027280.1	psat6g198680.1 || uniprot: A0A072TVD7 NADP-dependent alkenal double bond reductase P1 (Putative oxidoreductase) (EC 1.-.-.-) || eggNOG-mapper: 2-alkenal reductase (NADP( )-dependent)-like	Psat6g198680.1; Psat1g027280.1	0	185397559	4,47	High	2	0,6667	0,00051	875171	0	1.09e-06	TRUE	TRUE	TRUE	TRUE	TRUE	TRUE	TRUE	TRUE
VSGEVVLGDATLGAIHIQK		VSGEVVLGDATLGAIHIQK_NA	0.0047	0	1	1	12	Psat7g013000.1	psat7g013000.1 || uniprot: P93851 Leghemoglobin K || eggNOG-mapper: Belongs to the globin family	Psat7g013000.1	0	190705965	5,37	High	2	0,3315	0,00029	878061	0	6.45e-07	TRUE	TRUE	FALSE	TRUE	FALSE	TRUE	FALSE	FALSE
KGGMIILPAGIYHR		KGGMIILPAGIYHR_NA	0,00195831	0	1	3	1	Psat6g204200.1	psat6g204200.4 || uniprot: A0A2K3P288 1,2-dihydroxy-3-keto-5-methylthiopentene dioxygenase (EC 1.13.11.54) (Acireductone dioxygenase (Fe(2+)-requiring)) (ARD) (Fe-ARD) || eggNOG-mapper: Catalyzes the formation of formate and 2-keto-4- methylthiobutyrate (KMTB) from 1,2-dihydroxy-3-keto-5- methylthiopentene (DHK-MTPene)	Psat6g204200.4; Psat6g204200.2;Psat6g204200.3; Psat6g204200.1	1	152586716	1,82	High	3	0,1484	0,00007	779729	0	0,0001016	TRUE	FALSE	FALSE	FALSE	FALSE	FALSE	FALSE	FALSE
NKFGYDEAFNYKEEPDLNAALKR		NKFGYDEAFNYKEEPDLNAALKR_NA	1.3e-05	0	1	1	16	Psat0s2549g0200.1	psat0s2549g0200.1 || uniprot: A0A2Z6N405 Uncharacterized protein || eggNOG-mapper: 2-alkenal reductase (NADP( )-dependent)-like	Psat0s2549g0200.1	3	273233147	5,56	High	4	0,6439	-0,00062	767192	0	3.45e-06	TRUE	TRUE	TRUE	TRUE	TRUE	TRUE	TRUE	TRUE
SLAYGGLAR		SLAYGGLAR_NA	0,00270018	0	1	1	12	Psat7g259480.1;Psat7g259480.2	psat7g259480.1 || uniprot: A0A1S2YMJ8 40S ribosomal protein S12 || eggNOG-mapper: Belongs to the eukaryotic ribosomal protein eS12 family	Psat7g259480.1;Psat7g259480.2	0	90749959	2,47	High	2	0,3968	-0,00026	622382	0.0095	0,0002413	TRUE	FALSE	TRUE	FALSE	TRUE	TRUE	TRUE	TRUE
KITISKDDTVILDGAGDKK		KITISKDDTVILDGAGDKK_NA	2.04	0	2	2	3	Psat6g170600.1; Psat6g170800.1	psat6g170600.1 || uniprot: A0A2Z6LM37 Uncharacterized protein || eggNOG-mapper: Belongs to the chaperonin (HSP60) family	Psat6g170600.1; Psat6g170800.1	3	201711756	3,31	High	4	0,4320	-0,00009	632503	0	0.000251	TRUE	TRUE	FALSE	FALSE	FALSE	FALSE	FALSE	FALSE
VSTVQGLSGTGSLR		VSTVQGLSGTGSLR_NA	0,00218995	0	1	1	14	Psat5g022560.1	psat5g022560.1 || uniprot: A0A072VCX2 Aspartate aminotransferase (EC 2.6.1.1) || eggNOG-mapper: Aspartate aminotransferase	Psat5g022560.1	0	136173832	3,33	High	2	0,5195	-0,00048	645133	0	0,0001636	TRUE	TRUE	FALSE	TRUE	TRUE	TRUE	TRUE	TRUE
SWTGTIIGPHNTVHEGR		SWTGTIIGPHNTVHEGR_NA	0,000926091	0	1	2	10	Psat6g081960.1	psat6g081960.2 || uniprot: A0A072VV42 Ubiquitin-conjugating enzyme || eggNOG-mapper: Ubiquitin-conjugating enzyme E2 variant	Psat6g081960.2; Psat6g081960.1	0	186193037	2,07	High	3	0,5169	-0,00064	644352	0.0268	0,0004318	TRUE	TRUE	TRUE	TRUE	TRUE	FALSE	TRUE	TRUE
LNFDDNAAYR		LNFDDNAAYR_NA	0,00201383	0	1	3	12	Psat6g062440.1	psat6g062440.1 || uniprot: A0A072VL01 Succinate--CoA ligase [ADP-forming] subunit beta, mitochondrial (EC 6.2.1.5) (Succinyl-CoA synthetase beta chain) (SCS-beta) || eggNOG-mapper: Succinyl-CoA synthetase functions in the citric acid cycle (TCA), coupling the hydrolysis of succinyl-CoA to the synthesis of ATP and thus represents the only step of substrate- level phosphorylation in the TCA. The be…	Psat6g062440.1; Psat3g074720.1; Psat6g062440.2	0	119854873	2,92	High	2	0,6473	-0,00054	655468	0	0,0001192	TRUE	TRUE	TRUE	TRUE	FALSE	TRUE	TRUE	TRUE
LIVAGASAYAR		LIVAGASAYAR_NA	4.76	0	1	4	19	Psat2g064040.1	psat2g133920.2 || uniprot: A0A2Z6NEC1 Serine hydroxymethyltransferase (EC 2.1.2.1) || eggNOG-mapper: Serine hydroxymethyltransferase	Psat2g133920.2; Psat2g064040.1; Psat2g133920.3; Psat2g133920.1	0	109162077	3,51	High	2	0,6325	-0,00055	648372	0	0.000767	TRUE	TRUE	TRUE	TRUE	TRUE	TRUE	TRUE	TRUE
LASHLNMRPSI		LASHLNMRPSI_NA	0,00131439	0	1	2	11	Psat0s498g0080.1	psat0s498g0080.1 || uniprot: C0STY9 Catalase (EC 1.11.1.6) || eggNOG-mapper: Occurs in almost all aerobically respiring organisms and serves to protect cells from the toxic effects of hydrogen peroxide	Psat0s498g0080.1; Psat0s498g0080.2	0	123866740	2,51	High	3	0,5896	-0,00050	656032	0.0667	0,0008875	TRUE	FALSE	TRUE	TRUE	TRUE	TRUE	TRUE	TRUE
ILSSGVHVVVGTPGR		ILSSGVHVVVGTPGR_NA	0,000959105	0	1	2	6	Psat1g132280.1	psat1g132280.1 || uniprot: Q8H1A5 DEAD box RNA helicase || eggNOG-mapper: Belongs to the DEAD box helicase family	Psat1g132280.1; Psat7g044000.2;Psat7g044000.1	0	147784854	2,09	High	3	0,5359	-0,00095	666303	0.0667	0,0008976	TRUE	FALSE	TRUE	TRUE	FALSE	TRUE	FALSE	TRUE
MLEAAVANMK		MLEAAVANMK_NA	0,00257146	0	1	1	13	Psat1g027280.1	psat1g027280.1 || uniprot: A0A072TVD7 NADP-dependent alkenal double bond reductase P1 (Putative oxidoreductase) (EC 1.-.-.-) || eggNOG-mapper: 2-alkenal reductase (NADP( )-dependent)-like	Psat1g027280.1	0	107754311	3,32	High	2	0,5873	-0,00035	664985	0.0095	0,0002332	TRUE	TRUE	FALSE	TRUE	TRUE	TRUE	TRUE	TRUE
TESGSDIVIVAR		TESGSDIVIVAR_NA	4.32	0	1	1	9	Psat3g207400.1	psat3g207400.1 || uniprot: A0A2K3KXX5 Isocitrate lyase and phosphorylmutase || eggNOG-mapper: Phosphoenolpyruvate phosphomutase	Psat3g207400.1	0	124666376	3,35	High	2	0,5552	-0,00025	671693	0	0.000673	TRUE	TRUE	FALSE	TRUE	FALSE	TRUE	FALSE	TRUE
YQAFAQTLQQSR		YQAFAQTLQQSR_NA	0,000291214	0	2	3	4	Psat6g073160.1; Psat0s2621g0040.1	psat6g073160.1 || uniprot: A0A072VKP7 ATPase, AAA-type, CDC48 protein (Cell division cycle protein 48) (EC 3.6.4.6) || eggNOG-mapper: Cell division	Psat6g073160.1; Psat5g280600.1; Psat0s2621g0040.1	0	144072300	3,58	High	2	0,6117	0,00156	669016	0	0.00858	TRUE	FALSE	TRUE	TRUE	FALSE	TRUE	FALSE	FALSE
SYFLGGAGER		SYFLGGAGER_NA	0,000247819	0	1	2	20	Psat6g238360.1	psat6g238360.2 || uniprot: A0A2K3LZ91 Chalcone-flavonone isomerase family protein || eggNOG-mapper: Belongs to the chalcone isomerase family	Psat6g238360.2; Psat6g238360.1	0	105651088	3,04	High	2	0,6053	-0,00078	675962	0	0.0178	TRUE	TRUE	TRUE	TRUE	TRUE	TRUE	TRUE	TRUE
SAQDIANAELPPTHPIR		SAQDIANAELPPTHPIR_NA	3	0	1	2	11	Psat5g051120.1	psat5g051120.1 || uniprot: Q9T0N0 14-3-3-like protein || eggNOG-mapper: Belongs to the 14-3-3 family	Psat5g051120.1; Psat0s5738g0040.1	0	182995044	2,69	High	3	0,4796	0,00003	673239	0	0.000417	TRUE	TRUE	FALSE	TRUE	TRUE	TRUE	TRUE	TRUE
YFLHQHTIQLGQPATVK		YFLHQHTIQLGQPATVK_NA	2.62	0	1	1	3	Psat5g024560.1	psat5g024560.1 || uniprot: B7FGZ8 Proteasome subunit beta (EC 3.4.25.1) || eggNOG-mapper: The proteasome is a multicatalytic proteinase complex which is characterized by its ability to cleave peptides with Arg, Phe, Tyr, Leu, and Glu adjacent to the leaving group at neutral or slightly basic pH	Psat5g024560.1	0	198106541	4,46	High	3	0,5090	0,00112	684617	0	0.000351	TRUE	TRUE	FALSE	TRUE	FALSE	FALSE	FALSE	FALSE
IGVVDEHFEVTK		IGVVDEHFEVTK_NA	0,000147448	0	1	1	7	Psat7g205800.1	psat7g205800.1 || uniprot: I3SPW2 Non-symbiotic hemoglobin (Non-symbiotic hemoglobin 1) || eggNOG-mapper: Plastid division protein	Psat7g205800.1	0	137271071	2,49	High	3	0,5261	-0,00066	685918	0	0.00339	TRUE	FALSE	FALSE	FALSE	TRUE	FALSE	TRUE	FALSE
GDFRDESNATTESDIEETLKK		GDFRDESNATTESDIEETLKK_NA	0,00212961	0	1	1	6	Psat5g238360.1	psat5g238360.1 || uniprot: O82723 Phosphoenolpyruvate-carboxylase || eggNOG-mapper: Phosphoenolpyruvate carboxylase	Psat5g238360.1	2	238510522	2,65	High	4	0,4906	-0,00051	702948	0,0003909	0,005147	TRUE	TRUE	FALSE	TRUE	FALSE	TRUE	FALSE	FALSE
TVAEAVASAPDNGKTTYVIYVKR		TVAEAVASAPDNGKTTYVIYVKR_NA	0,000237604	0	1	1	6	Psat3g154280.1	psat3g154280.1 || uniprot: A0A1S2XNU4 Pectinesterase (EC 3.1.1.11) || eggNOG-mapper: Acts in the modification of cell walls via demethylesterification of cell wall pectin	Psat3g154280.1	2	245330346	3,31	High	3	0,4985	-0,00025	697224	0	0.00633	TRUE	FALSE	FALSE	TRUE	TRUE	FALSE	FALSE	TRUE
SLITISSEVDTK		SLITISSEVDTK_NA	0,000900498	0	1	1	13	Psat3g195320.1	psat3g195320.1 || uniprot: A0A1S2XGU3 outer plastidial membrane protein porin || eggNOG-mapper: Mitochondrial outer membrane protein porin of 34	Psat3g195320.1	0	129269439	2,74	High	2	0,6277	-0,00043	756993	0	0.0368	TRUE	TRUE	TRUE	TRUE	FALSE	TRUE	TRUE	TRUE
KVVISAPSKDAPMFVVGVNEKEYK		KVVISAPSKDAPMFVVGVNEKEYK_NA	0.0572	0	1	2	3	Psat5g094000.1	psat5g094000.1 || uniprot: G7J2H2 Glyceraldehyde-3-phosphate dehydrogenase (EC 1.2.1.-) || eggNOG-mapper: Belongs to the glyceraldehyde-3-phosphate dehydrogenase family	Psat5g094000.1; Psat5g052640.1	3	263541639	3,25	High	4	0,3662	-0,00103	755102	0	0.000157	TRUE	TRUE	FALSE	FALSE	FALSE	FALSE	FALSE	FALSE
LGAAHLGLSQYDDAIASYKK		LGAAHLGLSQYDDAIASYKK_NA	0.0522	0	1	2	6	Psat2g178800.1	psat2g178800.1 || uniprot: G7KG90 Putative Heat shock chaperonin-binding, tetratricopeptide-like helical domain-containing protein (Stress-inducible protein, putative) || eggNOG-mapper: hsp70-Hsp90 organizing protein	Psat2g178800.1; Psat2g178800.2	1	212109749	3,65	High	4	0,5781	-0,00041	753849	0	9.37e-06	TRUE	TRUE	FALSE	FALSE	FALSE	TRUE	FALSE	TRUE
KGGTEHLGLPVFNSVAEAKAETK		KGGTEHLGLPVFNSVAEAKAETK_NA	1.95	0	1	1	3	Psat1g121920.1	psat1g121920.1 || uniprot: A0A2Z6P049 Succinate--CoA ligase [ADP-forming] subunit alpha, mitochondrial (EC 6.2.1.5) (Succinyl-CoA synthetase subunit alpha) (SCS-alpha) || eggNOG-mapper: Succinyl-CoA synthetase functions in the citric acid cycle (TCA), coupling the hydrolysis of succinyl-CoA to the synthesis of ATP and thus represents the only step of substrate- level phosphorylation in the TCA. T…	Psat1g121920.1	2	238326160	3,45	High	4	0,5826	0,00074	749558	0	0.000237	TRUE	FALSE	FALSE	TRUE	FALSE	TRUE	FALSE	FALSE
NISTMTADEYFAKHPELK		NISTMTADEYFAKHPELK_NA	0,00177573	0	1	1	9	Psat6g185760.1	psat6g185760.1 || uniprot: A0A314ZLD4 ATP synthase subunit d mitochondrial || eggNOG-mapper: Mitochondrial membrane ATP synthase (F(1)F(0) ATP synthase or Complex V) produces ATP from ADP in the presence of a proton gradient across the membrane which is generated by electron transport complexes of the respiratory chain. F-type ATPases consist of two structural domains, F(1) - containing the extra…	Psat6g185760.1	1	209501647	1,84	High	3	0,3533	-0,00009	748315	0	0.0898	TRUE	TRUE	TRUE	FALSE	TRUE	FALSE	TRUE	TRUE
LILKDLSIYHGK		LILKDLSIYHGK_NA	5.96	0	1	2	11	Psat4g196880.1	psat4g196880.1 || uniprot: A0A2Z6LZM4 Uncharacterized protein || eggNOG-mapper: acid phosphatase	Psat4g196880.1; Psat4g196960.1	1	139983076	3,31	High	3	0,5498	-0,00150	753580	0	2,01E-06	TRUE	FALSE	TRUE	TRUE	TRUE	FALSE	TRUE	FALSE
DLLFKDYQNDHKFTITTK		DLLFKDYQNDHKFTITTK_NA	0,000235942	0	1	1	6	Psat4g132360.1	psat4g132360.1 || uniprot: A0A2Z6MFT9 Uncharacterized protein || eggNOG-mapper: Mitochondrial outer membrane protein porin of 36	Psat4g132360.1	2	222713936	1,83	High	4	0,1967	-0,00026	768925	0,0002137	0,00231	TRUE	FALSE	TRUE	TRUE	FALSE	TRUE	TRUE	FALSE
YFNIAENEGEEED		YFNIAENEGEEED_NA	9.28	0	2	2	4	Psat6g150880.2;Psat6g150880.1; Psat0s3039g0040.1;Psat0s3039g0120.1;Psat0s3039g0040.2	psat6g150880.2 || uniprot: G7I8Q9 Ribosomal L22e family protein || eggNOG-mapper: 60S ribosomal protein	Psat6g150880.2;Psat6g150880.1; Psat0s3039g0040.1;Psat0s3039g0120.1;Psat0s3039g0040.2	0	155861799	3,78	High	2	0,7725	0,00170	743270	0	0,0001512	TRUE	FALSE	TRUE	TRUE	FALSE	TRUE	FALSE	FALSE
MAGFLSENRPVQTLR		MAGFLSENRPVQTLR_NA	0,000863426	0	1	1	9	Psat3g184040.1	psat3g184040.1 || uniprot: G7KVS0 E1 subunit-like 2-oxoglutarate dehydrogenase (Putative oxoglutarate dehydrogenase (Succinyl-transferring)) (EC 1.2.4.2) || eggNOG-mapper: 2-oxoglutarate dehydrogenase	Psat3g184040.1	0	171890065	2,79	High	3	0,4337	-0,00052	735269	0	0.0348	TRUE	FALSE	FALSE	FALSE	TRUE	TRUE	FALSE	TRUE
GSGKFEIVGLSGER		GSGKFEIVGLSGER_NA	0,000151645	0	1	2	13	Psat7g061840.2;Psat7g061840.1	psat7g061840.2 || uniprot: G7L8V9 Glutelin type-B-like protein (Putative 11-S seed storage protein, plant) || eggNOG-mapper: 11S globulin seed storage protein	Psat7g061840.2;Psat7g061840.1; Psat7g061840.4;Psat7g061840.3	1	143575397	2,66	High	3	0,5000	-0,00074	726193	0	0.00784	TRUE	TRUE	FALSE	TRUE	FALSE	TRUE	TRUE	TRUE
YLSGLGIAR		YLSGLGIAR_NA	0,00108798	0	2	3	20	Psat1g077440.1; Psat1g077440.2	psat1g077440.1 || uniprot: A0A2K3N6L3 Hypersensitive-induced response protein 1-like || eggNOG-mapper: Hypersensitive-induced response protein	Psat1g077440.1; Psat1g077440.2; Psat1g077480.1	0	94954654	2,46	High	2	0,4187	-0,00051	727502	0	0.0469	TRUE	TRUE	TRUE	TRUE	TRUE	TRUE	TRUE	TRUE
TSIGLEVTSSGVR		TSIGLEVTSSGVR_NA	2.45	0	1	1	20	Psat4g132360.1	psat4g132360.1 || uniprot: A0A2Z6MFT9 Uncharacterized protein || eggNOG-mapper: Mitochondrial outer membrane protein porin of 36	Psat4g132360.1	0	130570087	3,20	High	2	0,4094	-0,00056	716402	0	0.00081	TRUE	TRUE	TRUE	TRUE	TRUE	TRUE	TRUE	TRUE
AIEGEKPPLLLK		AIEGEKPPLLLK_NA	0,000183277	0	1	2	13	Psat5g180320.3	psat5g180320.2 || uniprot: G7IXL5 Acyl-peptide hydrolase-like protein (Putative bleomycin hydrolase) (EC 3.4.22.40) || eggNOG-mapper: Prolyl oligopeptidase family	Psat5g180320.2;Psat5g180320.1; Psat5g180320.3	0	130779331	2,24	High	3	0,5938	-0,00079	713001	0	1,79E-05	TRUE	FALSE	TRUE	TRUE	TRUE	TRUE	TRUE	TRUE
MGQLNVLTGTQGEIR		MGQLNVLTGTQGEIR_NA	6.49	0	1	1	9	Psat6g191000.1	psat6g191000.1 || uniprot: A0A2Z6M3D7 Peroxidase (EC 1.11.1.7) || eggNOG-mapper: Belongs to the peroxidase family. Classical plant (class III) peroxidase subfamily	Psat6g191000.1	0	161684247	3,90	High	2	0,5513	-0,00123	800116	0	0.00116	TRUE	FALSE	TRUE	FALSE	TRUE	FALSE	TRUE	FALSE
LVREIAQDFKTDLR		LVREIAQDFKTDLR_NA	0,000114531	0	2	7	17	Psat0s2650g0040.1; Psat1g157480.1;Psat1g159640.1;Psat4g081480.1;Psat6g004680.1	psat2g137360.1 || uniprot: A0A151SUI8 Histone H3 (Fragment) || eggNOG-mapper: protein heterodimerization activity	Psat2g137360.1; Psat4g191440.1; Psat0s2650g0040.1; Psat7g051240.3;Psat7g051240.1;Psat7g117560.1;Psat3g202160.1;Psat3g201160.1;Psat3g140320.1;Psat3g202200.1;Psat3g202120.1;Psat2g137480.1;Psat7g117640.1;Psat7g051240.2;Psat0s3083g0160.1;Psat2g137440.1;Psat3g201960.1;Psat7g237080.1;Psat0s1184g0040.1;Psat7g117680.1;Psat3g202080.1;Psat7g049600.1; Psat3g204040.1; Psat1g157480.1;Psat1g159640.1;Psat4g0814…	2	170394389	3,10	High	3	0,6032	-0,00011	736650	0	0,0001707	TRUE	TRUE	TRUE	TRUE	TRUE	TRUE	TRUE	TRUE
VGSSEAALLAK		VGSSEAALLAK_NA	0,0011751	0	1	4	13	Psat2g033920.1	psat2g033920.1 || uniprot: G7KGX1 60S acidic ribosomal protein P0 || eggNOG-mapper: Ribosomal protein P0 is the functional equivalent of E.coli protein L10	Psat2g033920.1; Psat0s4462g0240.1; Psat5g297920.1; Psat7g159120.1	0	104558880	3,25	High	2	0,3200	-0,00043	610262	0	0.0523	TRUE	TRUE	TRUE	FALSE	TRUE	TRUE	TRUE	TRUE
LMDIDSEHLGIPEAEYHAIVR		LMDIDSEHLGIPEAEYHAIVR_NA	0,000258474	0	1	2	3	Psat5g162720.1	psat5g162720.2 || uniprot: Q7DLP8 Proliferating cell nuclear antigen || eggNOG-mapper: This protein is an auxiliary protein of DNA polymerase delta and is involved in the control of eukaryotic DNA replication by increasing the polymerase's processibility during elongation of the leading strand	Psat5g162720.2; Psat5g162720.1	0	240819147	1,77	High	4	0,2373	-0,00004	884349	0.0509	0,0007803	TRUE	FALSE	FALSE	FALSE	FALSE	FALSE	FALSE	TRUE
AFGAELVLTEAAK		AFGAELVLTEAAK_NA	0,000369651	0	1	2	7	Psat7g119480.1	psat7g119480.1 || uniprot: A0A396I9J9 Cysteine synthase (EC 2.5.1.47) || eggNOG-mapper: Belongs to the cysteine synthase cystathionine beta- synthase family	Psat7g119480.1; Psat7g119480.2	0	131972054	2,77	High	2	0,5632	-0,00032	893840	0	0.0128	TRUE	FALSE	TRUE	TRUE	FALSE	TRUE	TRUE	TRUE
VPFIQESAAAEILKEAQVK		VPFIQESAAAEILKEAQVK_NA	0.00448	0	1	1	11	Psat7g023040.1	psat7g023040.1 || uniprot: A0A2Z6MP20 Glutamine amidotransferase type-1 domain-containing protein || eggNOG-mapper: phosphoribosylformylglycinamidine synthase	Psat7g023040.1	1	207114338	4,54	High	3	0,5793	-0,00156	993791	0	1.29e-06	TRUE	TRUE	TRUE	TRUE	FALSE	TRUE	TRUE	TRUE
FEALGWHVIWVK		FEALGWHVIWVK_NA	0.584	0	2	2	9	Psat0s4330g0040.1; Psat6g238800.1	psat0s4330g0040.1 || uniprot: G7JEN5 Plastid transketolase (Putative transketolase) (EC 2.2.1.1) || eggNOG-mapper: Transketolase	Psat0s4330g0040.1; Psat6g238800.1	0	148480488	2,72	High	3	0,5551	-0,00070	1001845	0	0.00342	TRUE	FALSE	FALSE	TRUE	FALSE	FALSE	TRUE	TRUE
VTLFLNLANDPTIER		VTLFLNLANDPTIER_NA	2.81	0	1	2	13	Psat6g232640.2;Psat6g232640.3;Psat6g232640.1	psat6g232640.2 || uniprot: A0A072VSL4 Vacuolar proton pump subunit B (V-ATPase subunit B) (Vacuolar proton pump subunit B) || eggNOG-mapper: ATP synthase alpha/beta family, beta-barrel domain	Psat6g232640.2;Psat6g232640.3;Psat6g232640.1; Psat3g100440.2;Psat3g100440.1	0	171593266	3,51	High	2	0,5043	0,00037	1008132	0	0.0024	TRUE	TRUE	TRUE	FALSE	FALSE	TRUE	TRUE	TRUE
AVAGAGVLAGYDKLQVLVFGKK		AVAGAGVLAGYDKLQVLVFGKK_NA	0.00473	0	1	1	24	Psat5g204040.1;Psat5g204040.3	psat5g204040.1 || uniprot: A0A1S2Z294 ADP,ATP carrier protein 1, mitochondrial-like || eggNOG-mapper: Belongs to the mitochondrial carrier (TC 2.A.29) family	Psat5g204040.1;Psat5g204040.3	2	220428015	3,88	High	3	0,7758	0,00019	1009894	0	1.46e-05	TRUE	TRUE	TRUE	TRUE	TRUE	TRUE	TRUE	TRUE
WLYEQGLTFVVK		WLYEQGLTFVVK_NA	0,000103814	0	1	2	12	Psat5g103560.1	psat5g103560.1 || uniprot: G7J9I2 Aldo/keto reductase family oxidoreductase (Putative 6'-deoxychalcone synthase) (EC 2.3.1.170) || eggNOG-mapper: NAD(P)H-dependent 6'-deoxychalcone synthase-like	Psat5g103560.1; Psat5g103560.2	0	148279913	3,98	High	2	0,6106	-0,00104	1017016	0	3,52E-06	TRUE	FALSE	TRUE	TRUE	TRUE	TRUE	TRUE	TRUE
LFQVEYAIEAIK		LFQVEYAIEAIK_NA	0,000141369	0	1	1	6	Psat6g231360.1;Psat6g231360.2	psat6g231360.1 || uniprot: I3SSX1 Proteasome subunit alpha type (EC 3.4.25.1) || eggNOG-mapper: The proteasome is a multicatalytic proteinase complex which is characterized by its ability to cleave peptides with Arg, Phe, Tyr, Leu, and Glu adjacent to the leaving group at neutral or slightly basic pH	Psat6g231360.1;Psat6g231360.2	0	142378314	3,79	High	2	0,5541	0,00048	1010977	0	0.00322	TRUE	TRUE	TRUE	FALSE	FALSE	TRUE	FALSE	FALSE
SLVDVGGGTGAVINTIVSKYPTIK		SLVDVGGGTGAVINTIVSKYPTIK_NA	3.19	0	1	1	16	Psat5g071520.1	psat5g071520.1 || uniprot: A0A396J046 Putative caffeate O-methyltransferase (EC 2.1.1.68) || eggNOG-mapper: Belongs to the class I-like SAM-binding methyltransferase superfamily. Cation-independent O- methyltransferase family	Psat5g071520.1	1	238933370	2,46	High	3	0,6504	-0,00048	1012465	0	0.00255	TRUE	TRUE	TRUE	TRUE	TRUE	TRUE	TRUE	TRUE
QLLNETNEFVGDKVAYALSLGR		QLLNETNEFVGDKVAYALSLGR_NA	0.56	0	1	4	8	Psat5g284680.1	psat3g090480.1 || uniprot: I3S3S0 Cytosolic triosephosphate isomerase (Putative triose-phosphate isomerase) (EC 5.3.1.1) || eggNOG-mapper: Triosephosphate isomerase	Psat3g090480.1; Psat5g284680.1; Psat1g217000.1; Psat5g284680.2	1	243727216	4,62	High	3	0,6017	-0,00030	1015715	0	4.58e-05	TRUE	TRUE	TRUE	TRUE	TRUE	FALSE	FALSE	TRUE
GGMKEYLTPMGPTPLHVNPIFEIGPVEPR		GGMKEYLTPMGPTPLHVNPIFEIGPVEPR_NA	0,000524907	0	1	3	3	Psat0ss839g0200.2	psat0ss839g0200.3 || uniprot: B7FKV4 Acetamidase/formamidase, putative (Putative formamidase) (EC 3.5.1.49) || eggNOG-mapper: formamidase C869.04 isoform X1	Psat0ss839g0200.3;Psat0ss839g0200.4; Psat0ss839g0200.1; Psat0ss839g0200.2	1	317662712	3,13	High	4	0,4984	-0,00013	1024769	0	0.0181	TRUE	FALSE	FALSE	FALSE	FALSE	FALSE	TRUE	FALSE
HVVFGQVIEGLNVVKDIEKVGSGSGK		HVVFGQVIEGLNVVKDIEKVGSGSGK_NA	0.000313	0	1	2	13	Psat0s194g0080.1	psat0s194g0080.1 || uniprot: A0A0R0KBI3 Peptidyl-prolyl cis-trans isomerase (PPIase) (EC 5.2.1.8) || eggNOG-mapper: PPIases accelerate the folding of proteins. It catalyzes the cis-trans isomerization of proline imidic peptide bonds in oligopeptides	Psat0s194g0080.1; Psat6g048360.1	2	269547774	5,89	High	4	0,6316	-0,00117	1023258	0	2,43E-12	TRUE	TRUE	FALSE	TRUE	TRUE	TRUE	TRUE	TRUE
WTLDHFFNDNNSLFK		WTLDHFFNDNNSLFK_NA	4.05	0	1	2	3	Psat6g166240.1	psat6g166240.2 || uniprot: A0A1S2XX94 universal stress protein PHOS34-like isoform X1 || eggNOG-mapper: Universal stress protein	Psat6g166240.2; Psat6g166240.1	0	189788677	3,82	High	3	0,6623	-0,00094	1025207	0	0.000623	TRUE	FALSE	FALSE	TRUE	FALSE	FALSE	FALSE	FALSE
GMFSFLKDSAEVVDSPKLQAHAEKVFGMVHDSAIQLR		GMFSFLKDSAEVVDSPKLQAHAEKVFGMVHDSAIQLR_NA	3.13e-06	0	2	3	10	Psat2g039640.1; Psat2g039800.1	psat2g039720.1 || uniprot: P93851 Leghemoglobin K || eggNOG-mapper: Belongs to the globin family	Psat2g039720.1; Psat2g039640.1; Psat2g039800.1	3	408807322	7,95	High	4	0,7736	0,00218	1027541	0	1.17e-10	TRUE	FALSE	FALSE	TRUE	FALSE	TRUE	FALSE	FALSE
GMFSFLKDSAEVVDSPKLQAHAEKVFGMVHDSAIQLR	1xOxidation [M2]	GMFSFLKDSAEVVDSPKLQAHAEKVFGMVHDSAIQLR_1xOxidation [M2]	0.0515	0	2	3	1	Psat2g039640.1; Psat2g039800.1	psat2g039720.1 || uniprot: P93851 Leghemoglobin K || eggNOG-mapper: Belongs to the globin family	Psat2g039720.1; Psat2g039640.1; Psat2g039800.1	3	410406813	4,25	High	5	0,6306	0,00061	970762	0	1,99E-09	FALSE	FALSE	TRUE	FALSE	FALSE	FALSE	FALSE	FALSE
SLEQIYLHSLPIKEHQIIDTLVGPTLKDEVMK		SLEQIYLHSLPIKEHQIIDTLVGPTLKDEVMK_NA	7.59e-05	0	1	2	12	Psat6g046520.1	psat7g007840.1 || uniprot: A0A1S2YF29 40S ribosomal protein S2-3-like || eggNOG-mapper: Belongs to the universal ribosomal protein uS5 family	Psat7g007840.1; Psat6g046520.1	2	368800299	6,14	High	4	0,6580	-0,00016	1038610	0	8.56e-08	TRUE	TRUE	TRUE	TRUE	TRUE	TRUE	FALSE	FALSE
VYIVFYSTYGHVEKLAEEIKKGAASVEGVEAK		VYIVFYSTYGHVEKLAEEIKKGAASVEGVEAK_NA	0,00108039	0	1	1	11	Psat7g107400.1	psat7g107400.1 || uniprot: A0A0B2SG96 Flavoprotein wrbA (NAD(P)H dehydrogenase (Quinone) FQR1 isoform A) (EC 1.6.5.2) || eggNOG-mapper: NADPH-dependent FMN reductase	Psat7g107400.1	3	351484681	3,24	High	4	0,3488	0,00110	1045429	0	0,000109	TRUE	FALSE	TRUE	TRUE	TRUE	FALSE	TRUE	TRUE
MSHISTGGGASLELLEGKPLPGVLALDDA		MSHISTGGGASLELLEGKPLPGVLALDDA_NA	0,00031902	0	1	1	8	Psat1g014080.1	psat1g014080.1 || uniprot: Q9LKJ2 Phosphoglycerate kinase (EC 2.7.2.3) || eggNOG-mapper: Belongs to the phosphoglycerate kinase family	Psat1g014080.1	0	284847608	4,53	High	3	0,6865	0,00174	1047432	0	0.0109	TRUE	TRUE	FALSE	TRUE	TRUE	FALSE	TRUE	TRUE
LGDDEFGHMLAGILKENGVK		LGDDEFGHMLAGILKENGVK_NA	2.41	0	1	2	3	Psat5g289360.1	psat5g289360.2 || uniprot: G7IHV2 PfkB family carbohydrate kinase (Putative fructokinase) (EC 2.7.1.4) || eggNOG-mapper: Belongs to the carbohydrate kinase PfkB family	Psat5g289360.2; Psat5g289360.1	1	214308521	2,36	High	4	0,5508	-0,00052	1060010	0	0.000652	TRUE	TRUE	FALSE	FALSE	FALSE	TRUE	FALSE	FALSE
LVELLLHPSPSVLIPALR		LVELLLHPSPSVLIPALR_NA	0.0515	0	1	1	7	Psat6g152400.1	psat6g152400.1 || uniprot: G7I9F7 Importin subunit alpha || eggNOG-mapper: Belongs to the importin alpha family	Psat6g152400.1	0	196720519	4,09	High	3	0,7164	-0,00125	1113639	0	1,31E-07	TRUE	TRUE	FALSE	FALSE	TRUE	TRUE	TRUE	TRUE
TMLELLNQLDGFSSDDRIK		TMLELLNQLDGFSSDDRIK_NA	0.0955	0	1	1	13	Psat1g224040.1	psat1g224040.1 || uniprot: A0A0R0ERR0 AAA domain-containing protein || eggNOG-mapper: Belongs to the AAA ATPase family	Psat1g224040.1	1	219510126	3,71	High	3	0,5768	-0,00042	1101778	0	0.00158	TRUE	TRUE	FALSE	TRUE	TRUE	TRUE	TRUE	TRUE
WLIFVDDVIQK		WLIFVDDVIQK_NA	0,00121697	0	1	1	5	Psat1g112520.1	psat1g112520.1 || uniprot: G7KMU3 Kunitz type trypsin inhibitor / Alpha-fucosidase || eggNOG-mapper: Soybean trypsin inhibitor (Kunitz) family of protease inhibitors	Psat1g112520.1	0	137576201	3,07	High	2	0,6189	-0,00043	1102664	0	0.0547	TRUE	FALSE	TRUE	FALSE	TRUE	FALSE	TRUE	FALSE
DVLDGTFMPSTNFFGGYR	1xOxidation [M8(100)]	DVLDGTFMPSTNFFGGYR_1xOxidation [M8(100)]	0.0807	0	1	1	1	Psat7g207240.1	psat7g207240.1 || uniprot: Q7X9B3 9/13 hydroperoxide lyase (Fatty acid hydroperoxide lyase) (Putative cytochrome P450) || eggNOG-mapper: Belongs to the cytochrome P450 family	Psat7g207240.1	0	203991675	4,57	High	2	0,7155	-0,00028	1023096	0	3.59e-06	FALSE	FALSE	FALSE	FALSE	FALSE	FALSE	FALSE	TRUE
DVLDGTFMPSTNFFGGYR		DVLDGTFMPSTNFFGGYR_NA	0.00213	0	1	1	20	Psat7g207240.1	psat7g207240.1 || uniprot: Q7X9B3 9/13 hydroperoxide lyase (Fatty acid hydroperoxide lyase) (Putative cytochrome P450) || eggNOG-mapper: Belongs to the cytochrome P450 family	Psat7g207240.1	0	202392184	5,19	High	2	0,7225	0,00035	1093126	0	3.7e-07	TRUE	TRUE	TRUE	TRUE	TRUE	TRUE	TRUE	TRUE
MVHNGIEYGDMQLISEAYDVLK		MVHNGIEYGDMQLISEAYDVLK_NA	0,000108279	0	1	1	17	Psat7g028480.1	psat7g028480.1 || uniprot: A0A2Z6MJ36 6-phosphogluconate dehydrogenase, decarboxylating (EC 1.1.1.44) || eggNOG-mapper: Catalyzes the oxidative decarboxylation of 6- phosphogluconate to ribulose 5-phosphate and CO(2), with concomitant reduction of NADP to NADPH	Psat7g028480.1	0	252520507	5,02	High	3	0,5737	-0,00078	1100845	0	0.0301	TRUE	TRUE	TRUE	TRUE	TRUE	TRUE	TRUE	TRUE
IFASFNDTFIHVTDLSGR		IFASFNDTFIHVTDLSGR_NA	0,000249564	0	1	2	5	Psat7g090080.1;Psat1g190120.1	psat7g090080.2 || uniprot: A0A2K3MKS3 40S ribosomal protein s14-like (Fragment) || eggNOG-mapper: Belongs to the universal ribosomal protein uS11 family	Psat7g090080.2; Psat7g090080.1;Psat1g190120.1	0	204001852	2,73	High	3	0,4762	-0,00093	994852	0	0.0113	TRUE	FALSE	FALSE	TRUE	FALSE	FALSE	FALSE	TRUE
IQVEHPVTEMISSVDLIEEQIR		IQVEHPVTEMISSVDLIEEQIR_NA	1.26	0	1	1	13	Psat0s916g0080.1	psat0s916g0080.1 || uniprot: A0A1S2YEA7 Biotin carboxylase (EC 6.3.4.14) (EC 6.4.1.2) || eggNOG-mapper: Biotin carboxylase 1	Psat0s916g0080.1	0	256532288	4,40	High	3	0,6455	0,00064	1096183	0	0.000133	TRUE	TRUE	TRUE	FALSE	TRUE	TRUE	TRUE	TRUE
SATVAAVGDSFIAQDIWFQNSAGAVK		SATVAAVGDSFIAQDIWFQNSAGAVK_NA	0,000126355	0	1	1	8	Psat3g154280.1	psat3g154280.1 || uniprot: A0A1S2XNU4 Pectinesterase (EC 3.1.1.11) || eggNOG-mapper: Acts in the modification of cell walls via demethylesterification of cell wall pectin	Psat3g154280.1	0	265332566	4,23	High	3	0,5035	0,00116	1081286	0	0.0355	TRUE	TRUE	TRUE	TRUE	FALSE	FALSE	FALSE	TRUE
ATGKEYYDLLHEFMSAVKQNYGEK		ATGKEYYDLLHEFMSAVKQNYGEK_NA	0.246	0	1	1	9	Psat7g017280.1	psat7g017280.1 || uniprot: A0A1S2YE45 Malic enzyme || eggNOG-mapper: malic enzyme	Psat7g017280.1	2	282135016	4,31	High	4	0,5916	-0,00053	1084329	0	0.00248	TRUE	FALSE	TRUE	TRUE	TRUE	TRUE	TRUE	FALSE
LFTSEIAAFYEGYYANK		LFTSEIAAFYEGYYANK_NA	0.552	0	1	1	17	Psat6g083320.1	psat6g083320.1 || uniprot: Q66PF9 Monodehydroascorbate reductase I (EC 1.6.5.4) || eggNOG-mapper: Monodehydroascorbate	Psat6g083320.1	0	198694837	5,02	High	2	0,6972	0,00045	1081216	0	0.000105	TRUE	TRUE	FALSE	TRUE	TRUE	FALSE	TRUE	TRUE
ESDLVEYFIPLVKR		ESDLVEYFIPLVKR_NA	0,000337435	0	1	1	10	Psat6g229400.1	psat6g229400.1 || uniprot: A0A072W1U6 Serine/threonine protein phosphatase 2A regulatory subunit A || eggNOG-mapper: Serine threonine-protein phosphatase 2A 65 kDa regulatory subunit A	Psat6g229400.1	1	170793160	2,43	High	3	0,6132	-0,00073	1068372	0	0.0213	TRUE	TRUE	FALSE	TRUE	TRUE	TRUE	TRUE	TRUE
AAFVGKLGDDEFGHMLAGILKENGVKTDGITFDQGAR		AAFVGKLGDDEFGHMLAGILKENGVKTDGITFDQGAR_NA	0.338	0	1	2	4	Psat5g289360.1	psat5g289360.2 || uniprot: G7IHV2 PfkB family carbohydrate kinase (Putative fructokinase) (EC 2.7.1.4) || eggNOG-mapper: Belongs to the carbohydrate kinase PfkB family	Psat5g289360.2; Psat5g289360.1	3	387795415	5,25	High	5	0,4838	0,00166	1068640	0	2.37e-05	TRUE	TRUE	FALSE	TRUE	FALSE	TRUE	FALSE	FALSE
GLADVIKELAYR		GLADVIKELAYR_NA	0,000335076	0	1	1	4	Psat0s3599g0120.1	psat0s3599g0120.1 || uniprot: A0A1S2Y9D8 Aminopeptidase (EC 3.4.11.-) || eggNOG-mapper: aminopeptidase	Psat0s3599g0120.1	1	134776308	2,95	High	2	0,4576	0,00044	1070244	0.0095	0,000209	TRUE	FALSE	TRUE	FALSE	FALSE	TRUE	FALSE	FALSE
VADPSFLGYFIDKGVAAAAK		VADPSFLGYFIDKGVAAAAK_NA	0,000305871	0	1	1	9	Psat7g088440.1	psat7g088440.1 || uniprot: V7CNE6 Uncharacterized protein || eggNOG-mapper: --UDP-N-acetylglucosamine	Psat7g088440.1	1	204008005	1,77	High	3	0,5367	0,00163	1083558	0	0.0722	TRUE	TRUE	TRUE	FALSE	FALSE	TRUE	TRUE	TRUE
VIDEHLIPSAAAGESTVFYYK		VIDEHLIPSAAAGESTVFYYK_NA	0.381	0	1	2	10	Psat0s1858g0200.1	psat0s1858g0200.1 || uniprot: A0A2Z6M4I2 14_3_3 domain-containing protein (Fragment) || eggNOG-mapper: Belongs to the 14-3-3 family	Psat0s1858g0200.1; Psat0s1858g0200.2	0	231016524	4,65	High	3	0,6753	0,00033	881618	0	6.81e-05	TRUE	FALSE	TRUE	TRUE	TRUE	TRUE	FALSE	TRUE
NVTHQYEVVPDADVLDVLDTAADQKQVTVVAK		NVTHQYEVVPDADVLDVLDTAADQKQVTVVAK_NA	0.0732	0	1	2	9	Psat7g211320.2	psat7g211320.2 || uniprot: I3SYR8 Adenine nucleotide alpha hydrolase superfamily protein (Putative universal stress protein A) || eggNOG-mapper: Universal stress protein A-like	Psat7g211320.2; Psat7g211320.1	1	348078567	2,56	High	4	0,4922	-0,00137	994710	0	3.17e-06	TRUE	FALSE	TRUE	TRUE	TRUE	FALSE	TRUE	TRUE
ISATSIYFESLPYKVNSTTGFIDYDRLEEK		ISATSIYFESLPYKVNSTTGFIDYDRLEEK_NA	0,000227809	0	1	3	10	Psat5g100000.1	psat5g100000.1 || uniprot: A0A1S2YB61 Serine hydroxymethyltransferase (EC 2.1.2.1) || eggNOG-mapper: Interconversion of serine and glycine	Psat5g100000.1; Psat5g100000.2; Psat5g100000.3	2	348673151	3,75	High	4	0,5173	-0,00041	992882	0	0.006	TRUE	TRUE	TRUE	TRUE	TRUE	TRUE	FALSE	TRUE
ELVNLVVVAGDR		ELVNLVVVAGDR_NA	0,000440497	0	2	5	8	Psat1g139760.1; Psat4g019440.3;Psat4g019440.1	psat1g139760.1 || uniprot: Q9AVR8 Sucrose synthase (EC 2.4.1.13) || eggNOG-mapper: Sucrose-cleaving enzyme that provides UDP-glucose and fructose for various metabolic pathways	Psat1g139760.1; Psat4g019440.3;Psat4g019440.1; Psat1g139760.3; Psat1g139760.4;Psat1g139760.2; Psat4g019440.4;Psat4g019440.2	0	128373178	2,49	High	2	0,3936	-0,00075	894818	0	0.0515	TRUE	TRUE	FALSE	TRUE	FALSE	FALSE	FALSE	TRUE
GLITEGREDIDPDALPFAR		GLITEGREDIDPDALPFAR_NA	5.56	0	1	3	3	Psat4g218960.1	psat4g218960.1 || uniprot: G7LDG5 Malic enzyme || eggNOG-mapper: malic enzyme	Psat4g218960.1; Psat4g218960.3; Psat4g218960.2	1	208506111	3,30	High	3	0,3697	-0,00048	894646	0	0.000944	TRUE	TRUE	FALSE	FALSE	TRUE	FALSE	FALSE	FALSE
QKEQFSDGVGYSWIDGLK		QKEQFSDGVGYSWIDGLK_NA	0.0929	0	1	6	10	Psat2g056920.1	psat2g056920.2 || uniprot: G7JZK0 Asparagine synthetase [glutamine-hydrolyzing] (EC 6.3.5.4) || eggNOG-mapper: Asparagine synthetase	Psat2g056920.2; Psat2g056920.4; Psat5g090040.1; Psat2g056920.3;Psat2g056920.10; Psat2g056920.5; Psat2g056920.1	1	205699745	3,94	High	3	0,5761	-0,00066	898708	0	0.000199	TRUE	TRUE	FALSE	TRUE	FALSE	TRUE	TRUE	TRUE
ITYKLFGGDIDKYTVFK		ITYKLFGGDIDKYTVFK_NA	0.0113	0	1	2	12	Psat4g180800.1	psat4g180800.1 || uniprot: K4LBQ3 Pathogenesis-related protein 10a || eggNOG-mapper: MLP-like protein	Psat4g180800.1; Psat4g180200.1	2	200807899	3,79	High	3	0,4855	0,00007	903539	0	5.6e-06	TRUE	FALSE	TRUE	FALSE	TRUE	FALSE	TRUE	TRUE
EHALLAFTLGVK		EHALLAFTLGVK_NA	0,000675609	0	3	5	3	Psat6g184960.1; Psat1g082600.1; Psat0s3458g0040.2;Psat0s3458g0040.1	psat6g184960.1 || uniprot: A0A2N9EVT6 Uncharacterized protein || eggNOG-mapper: regulation of response to stimulus	Psat6g184960.1; Psat1g082600.1; Psat1g082560.1; Psat0s3458g0040.2;Psat0s3458g0040.1; Psat6g200800.1	0	129874670	3,44	High	3	0,4913	-0,00038	902429	0	0.0315	TRUE	FALSE	FALSE	TRUE	FALSE	FALSE	FALSE	TRUE
MTGEIGTNVQIVGDDLLVTNPKR		MTGEIGTNVQIVGDDLLVTNPKR_NA	0.0358	0	1	2	7	Psat3g036800.1	psat3g036800.1 || uniprot: A0A072U338 Phosphopyruvate hydratase (Putative phosphopyruvate hydratase) (EC 4.2.1.11) || eggNOG-mapper: phosphopyruvate hydratase activity	Psat3g036800.1; Psat3g036800.2;Psat3g036800.3	1	247029700	4,61	High	3	0,5792	-0,00052	906655	0	0.000386	TRUE	FALSE	FALSE	TRUE	FALSE	TRUE	TRUE	TRUE
SKFQDELIANAAYIGSPGKGILAADESTGTIGKR		SKFQDELIANAAYIGSPGKGILAADESTGTIGKR_NA	1.02e-06	0	1	1	2	Psat6g079280.1	psat6g079280.1 || uniprot: A0A2Z6NNA7 Fructose-bisphosphate aldolase (EC 4.1.2.13) || eggNOG-mapper: fructose-bisphosphate aldolase	Psat6g079280.1	3	347881764	8,41	High	4	0,7004	0,00132	908482	0	2.67e-11	TRUE	FALSE	FALSE	TRUE	FALSE	FALSE	FALSE	FALSE
VVMELFADATPK		VVMELFADATPK_NA	0,00154392	0	1	1	11	Psat3g005880.1;Psat3g005880.2	psat3g005880.1 || uniprot: A0A2K3LUD7 Peptidyl-prolyl cis-trans isomerase (PPIase) (EC 5.2.1.8) || eggNOG-mapper: PPIases accelerate the folding of proteins. It catalyzes the cis-trans isomerization of proline imidic peptide bonds in oligopeptides	Psat3g005880.1;Psat3g005880.2	0	132068680	2,64	High	2	0,5189	0,00007	909637	0	0.0747	TRUE	FALSE	TRUE	TRUE	TRUE	FALSE	TRUE	TRUE
LKDFVEAMQSDAQIQSQIANLRR		LKDFVEAMQSDAQIQSQIANLRR_NA	0,00031679	0	1	1	1	Psat2g064040.1	psat2g064040.1 || uniprot: A0A2Z6NMH4 Serine hydroxymethyltransferase (EC 2.1.2.1) || eggNOG-mapper: Interconversion of serine and glycine	Psat2g064040.1	2	266137771	3,38	High	4	0,5030	-0,00009	913957	0	0.00928	TRUE	FALSE	FALSE	FALSE	FALSE	FALSE	FALSE	FALSE
AIFASGSPFDPVEYK		AIFASGSPFDPVEYK_NA	3.06	0	1	1	12	Psat7g017280.1	psat7g017280.1 || uniprot: A0A1S2YE45 Malic enzyme || eggNOG-mapper: malic enzyme	Psat7g017280.1	0	162780025	4,22	High	2	0,6469	-0,00026	916465	0	0.00113	TRUE	TRUE	FALSE	TRUE	TRUE	TRUE	TRUE	TRUE
GENKEYLPIEGLAAFNK		GENKEYLPIEGLAAFNK_NA	0,000210888	0	1	1	1	Psat6g028680.1	psat6g028680.1 || uniprot: A0A1S2Y4P6 Aspartate aminotransferase (EC 2.6.1.1) || eggNOG-mapper: Aspartate aminotransferase	Psat6g028680.1	1	189297525	3,31	High	3	0,3474	0,00006	927817	0	0.00543	TRUE	FALSE	FALSE	FALSE	FALSE	FALSE	FALSE	FALSE
STGISLYYEMTPESLK		STGISLYYEMTPESLK_NA	0.716	0	1	1	10	Psat6g048640.1	psat6g048640.1 || uniprot: A0A072VT43 Translation elongation factor EF-2 subunit || eggNOG-mapper: Elongation factor	Psat6g048640.1	0	181888299	4,11	High	2	0,5158	-0,00092	929692	0	6,01E-06	TRUE	TRUE	FALSE	TRUE	TRUE	FALSE	TRUE	TRUE
ASKAEFPALDGQSVAYAALEFPSGSINPPHTHPR		ASKAEFPALDGQSVAYAALEFPSGSINPPHTHPR_NA	0.19	0	2	2	10	Psat5g257520.1; Psat5g258200.1	psat5g257520.1 || uniprot: A0A2K3N2N9 Germin-like protein || eggNOG-mapper: germin-like protein	Psat5g257520.1; Psat5g258200.1	1	356277136	3,32	High	5	0,4247	0,00056	928135	0	1,11E-08	TRUE	TRUE	FALSE	TRUE	FALSE	TRUE	TRUE	TRUE
LSVDKNLIEVFEK		LSVDKNLIEVFEK_NA	5.18	0	1	3	17	Psat4g012640.1	psat5g103640.1 || uniprot: A0A392N5P5 Plasma membrane ATPase 4-like (Fragment) || eggNOG-mapper: Plasma membrane ATPase	Psat5g103640.1; Psat4g012640.1; Psat5g103680.1	1	153385229	3,79	High	3	0,4776	-0,00099	927939	0	0.00261	TRUE	TRUE	TRUE	TRUE	TRUE	TRUE	TRUE	TRUE
TTGEVALEDITLGVIHTQKR		TTGEVALEDITLGVIHTQKR_NA	2.72	0	1	1	2	Psat6g173720.1	psat6g173720.1 || uniprot: A0A072VP06 Leghemoglobin Lb120-1 || eggNOG-mapper: Belongs to the globin family	Psat6g173720.1	1	218118737	2,96	High	4	0,5473	-0,00012	931935	0	0.000368	TRUE	TRUE	FALSE	FALSE	FALSE	FALSE	FALSE	FALSE
GLFTSDQVLFTDSR		GLFTSDQVLFTDSR_NA	1.37	0	2	2	20	Psat2g170680.1; Psat0s2178g0080.1	psat2g170680.1 || uniprot: A0A1S2YYB3 Peroxidase (EC 1.11.1.7) || eggNOG-mapper: Belongs to the peroxidase family. Classical plant (class III) peroxidase subfamily	Psat2g170680.1; Psat0s2178g0080.1	0	158578566	3,72	High	2	0,6694	-0,00053	939952	0	0.000795	TRUE	TRUE	TRUE	TRUE	TRUE	TRUE	TRUE	TRUE
IFPVNTEAILVR		IFPVNTEAILVR_NA	0,000543636	0	1	1	12	Psat3g009920.1	psat3g009920.1 || uniprot: Q9FV27 Glutathione synthetase (GSH-S) (EC 6.3.2.3) || eggNOG-mapper: Glutathione synthetase	Psat3g009920.1	0	137179946	2,74	High	2	0,4270	-0,00096	939990	0	0.0189	TRUE	TRUE	FALSE	TRUE	TRUE	FALSE	TRUE	TRUE
RPWATEAYLFAMFDENQKSPELEKHFGVFYPNKQK		RPWATEAYLFAMFDENQKSPELEKHFGVFYPNKQK_NA	0.00193	0	1	1	12	Psat1g161880.1	psat1g161880.1 || uniprot: A0A238U3J9 Glucan endo-1,3-beta-glucosidase || eggNOG-mapper: Belongs to the glycosyl hydrolase 17 family	Psat1g161880.1	3	424608550	6,44	High	5	0,5792	0,00064	994529	0	9.34e-08	TRUE	TRUE	FALSE	TRUE	FALSE	TRUE	TRUE	TRUE
VLAIYKEVIADLK		VLAIYKEVIADLK_NA	0.0333	0	1	3	8	Psat3g086760.2;Psat3g086760.1	psat3g086760.2 || uniprot: A0A068LJH6 Vitamin B-12-independent methionine synthase || eggNOG-mapper: 5-methyltetrahydropteroyltriglutamate-- homocysteine	Psat3g086760.2;Psat3g086760.1; Psat3g086760.5;Psat3g086760.3; Psat3g086760.4	1	147488794	3,55	High	3	0,5887	-0,00054	984997	0	2.32e-05	TRUE	FALSE	FALSE	TRUE	FALSE	FALSE	TRUE	TRUE
YVLHYGQLAQATYDAFNFEK		YVLHYGQLAQATYDAFNFEK_NA	0.0343	0	1	1	7	Psat7g118440.1	psat7g118440.1 || uniprot: A0A1S2YI44 phospholipase A1-IIgamma-like isoform X1 || eggNOG-mapper: phospholipase	Psat7g118440.1	0	237814517	5,37	High	3	0,7169	-0,00065	993296	0	4.52e-05	TRUE	FALSE	TRUE	FALSE	TRUE	FALSE	TRUE	FALSE
FAGTEILAYVSQVHK		FAGTEILAYVSQVHK_NA	0.211	0	1	2	11	Psat6g184400.1	psat6g184400.1 || uniprot: A0A1S2XXY1 Chorismate synthase (EC 4.2.3.5) || eggNOG-mapper: Chorismate synthase	Psat6g184400.1; Psat6g184400.2	0	166288498	3,09	High	3	0,3560	-0,00051	979996	0	0.00638	TRUE	TRUE	TRUE	TRUE	FALSE	TRUE	TRUE	TRUE
GRYDEIVKEVASYLKK		GRYDEIVKEVASYLKK_NA	0,000328098	0	1	3	4	Psat0s3458g0040.2;Psat0s3458g0040.1	psat7g250560.1 || uniprot: A0A2P5YPM3 Tr-type G domain-containing protein || eggNOG-mapper: regulation of response to stimulus	Psat7g250560.1; Psat7g246880.1; Psat0s3458g0040.2;Psat0s3458g0040.1	3	189803819	3,45	High	4	0,3594	-0,00097	987434	0	1,24E-05	TRUE	FALSE	TRUE	FALSE	FALSE	FALSE	TRUE	FALSE
LLDNIQQNLFDVAK		LLDNIQQNLFDVAK_NA	0,000109809	0	1	1	17	Psat3g016680.1	psat3g016680.1 || uniprot: A0A2K3NWD6 Bifunctional glutamate/proline-tRNA ligase-like protein || eggNOG-mapper: proline--tRNA ligase	Psat3g016680.1	0	163087990	4,18	High	2	0,6627	-0,00084	978769	0	0.0175	TRUE	TRUE	TRUE	TRUE	TRUE	TRUE	TRUE	TRUE
GINMAVDAVVTSLK		GINMAVDAVVTSLK_NA	0,00151185	0	2	2	15	Psat6g170600.1; Psat6g170800.1	psat6g170600.1 || uniprot: A0A2Z6LM37 Uncharacterized protein || eggNOG-mapper: Belongs to the chaperonin (HSP60) family	Psat6g170600.1; Psat6g170800.1	0	141777193	3,64	High	2	0,5907	-0,00044	995785	0	0,0001743	TRUE	TRUE	TRUE	TRUE	TRUE	TRUE	TRUE	TRUE
SGYFDEKLEEYVEIPSDSGITFNEKPIMK		SGYFDEKLEEYVEIPSDSGITFNEKPIMK_NA	0.278	0	1	1	5	Psat1g024760.1	psat1g024760.1 || uniprot: A0A2K3P321 2,3-bisphosphoglycerate-independent phosphoglycerate mutase || eggNOG-mapper: 2,3-bisphosphoglycerate-independent phosphoglycerate	Psat1g024760.1	1	336561337	4,93	High	4	0,5822	0,00032	967143	0	1.83e-05	TRUE	TRUE	FALSE	FALSE	TRUE	FALSE	FALSE	TRUE
SLDDHLPLSGITVGDIGMK		SLDDHLPLSGITVGDIGMK_NA	0.706	0	1	2	8	Psat2g176520.1	psat2g176520.3 || uniprot: G7JXE0 Acyl-coenzyme A oxidase || eggNOG-mapper: acyl-coenzyme A oxidase	Psat2g176520.3;Psat2g176520.2; Psat2g176520.1	0	196801065	3,80	High	3	0,5053	-0,00045	963060	0	0.00536	TRUE	FALSE	FALSE	TRUE	TRUE	TRUE	TRUE	TRUE
TAAGKPFVDVLNEAGVLPGIKVDK		TAAGKPFVDVLNEAGVLPGIKVDK_NA	6.5e-05	0	1	1	18	Psat0s1258g0040.1	psat0s1258g0040.1 || uniprot: A0A2Z6N2Y6 Fructose-bisphosphate aldolase (EC 4.1.2.13) || eggNOG-mapper: fructose-bisphosphate aldolase	Psat0s1258g0040.1	1	243836534	6,08	High	3	0,6694	-0,00025	967313	0	6.32e-09	TRUE	TRUE	FALSE	TRUE	FALSE	TRUE	TRUE	TRUE
EYSMEDILTQLKK		EYSMEDILTQLKK_NA	0,000440497	0	1	1	16	Psat6g081960.1	psat6g081960.1 || uniprot: F8RWS9 Protein binding/ubiquitin-protein ligase 1 || eggNOG-mapper: Belongs to the ubiquitin-conjugating enzyme family	Psat6g081960.1	1	159781419	1,52	High	3	0,5066	-0,00018	960672	0	0,0001191	TRUE	TRUE	TRUE	TRUE	TRUE	TRUE	TRUE	TRUE
APVQAHFGELDNFVGFSDVTAAK		APVQAHFGELDNFVGFSDVTAAK_NA	0.0508	0	1	1	5	Psat7g201040.1	psat7g201040.1 || uniprot: A0A2Z6PHQ6 DLH domain-containing protein || eggNOG-mapper: Carboxymethylenebutenolidase homolog	Psat7g201040.1	0	242018810	4,69	High	3	0,4947	-0,00110	961100	0	8.9e-05	TRUE	FALSE	FALSE	FALSE	TRUE	TRUE	TRUE	TRUE
SGVVKHFVPDLEIIYIPEGR		SGVVKHFVPDLEIIYIPEGR_NA	0.836	0	1	1	11	Psat5g271080.1	psat5g271080.1 || uniprot: A0A2K3LDN2 Bifunctional epoxide hydrolase 2-like protein || eggNOG-mapper: Bifunctional epoxide hydrolase 2-like	Psat5g271080.1	1	226823868	3,87	High	3	0,4884	-0,00022	948775	0	7.78e-05	TRUE	FALSE	TRUE	TRUE	TRUE	TRUE	TRUE	FALSE
ITIKPQTDRWVFPENNSGIIVLAEGR		ITIKPQTDRWVFPENNSGIIVLAEGR_NA	2.5	0	1	1	6	Psat5g099920.1	psat5g099920.1 || uniprot: A0A2K3MUC7 Adenosylhomocysteinase (EC 3.3.1.1) || eggNOG-mapper: Adenosylhomocysteinase	Psat5g099920.1	1	295358942	4,23	High	4	0,6950	0,00008	949627	0	0.00334	TRUE	TRUE	TRUE	FALSE	TRUE	FALSE	FALSE	TRUE
VFSFWLNGNPNAK		VFSFWLNGNPNAK_NA	0.119	0	1	2	10	Psat3g015080.1	psat3g015080.1 || uniprot: G7KWF0 Fungal proteinase A, aspartic proteinase superfamily protein || eggNOG-mapper: Belongs to the peptidase A1 family	Psat3g015080.1; Psat3g015080.2	0	149375357	3,59	High	2	0,5933	-0,00115	964144	0	2,93E-06	TRUE	TRUE	FALSE	TRUE	FALSE	TRUE	FALSE	TRUE
ASGATADVYVEQGDKIR		ASGATADVYVEQGDKIR_NA	0,00152247	0	1	2	11	Psat1g009000.1	psat1g009000.2 || uniprot: A0A1S2XFN2 persulfide dioxygenase ETHE1 homolog, mitochondrial || eggNOG-mapper: Persulfide dioxygenase ETHE1 homolog	Psat1g009000.2; Psat1g009000.1	1	177988717	2,40	High	3	0,5167	-0,00002	600251	0,0003018	0,003238	TRUE	FALSE	TRUE	TRUE	TRUE	TRUE	FALSE	TRUE
GRPSTIVDKDEGLGKFDAAK		GRPSTIVDKDEGLGKFDAAK_NA	0.457	0	1	3	7	Psat2g003160.3;Psat2g003160.6	psat2g003160.2 || uniprot: A0A1S2XMI2 acetyl-CoA acetyltransferase, cytosolic 1 || eggNOG-mapper: Belongs to the thiolase family	Psat2g003160.2; Psat2g003160.3;Psat2g003160.6; Psat2g003160.5;Psat2g003160.4;Psat2g003160.1	2	210410331	3,24	High	4	0,4537	0,00033	592229	0	0.0304	TRUE	TRUE	FALSE	TRUE	FALSE	TRUE	FALSE	TRUE
FQEPGKAEAEFAR		FQEPGKAEAEFAR_NA	0,000125471	0	1	3	13	Psat0s1799g0120.1	psat0s1799g0120.1 || uniprot: G7KXL9 Epoxide hydrolase (Putative soluble epoxide hydrolase) (EC 3.3.2.10) || eggNOG-mapper: epoxide hydrolase	Psat0s1799g0120.1; Psat0s1799g0120.2; Psat0s1800g0040.1	1	147972267	2,30	High	3	0,3957	-0,00033	588122	0	0.0041	TRUE	TRUE	TRUE	TRUE	TRUE	TRUE	TRUE	TRUE
VLQFAGIDDVFTSSR		VLQFAGIDDVFTSSR_NA	0.0663	0	1	2	13	Psat6g046520.1	psat7g007840.1 || uniprot: A0A1S2YF29 40S ribosomal protein S2-3-like || eggNOG-mapper: Belongs to the universal ribosomal protein uS5 family	Psat7g007840.1; Psat6g046520.1	0	165484351	4,42	High	2	0,6244	-0,00096	1015961	0	5,71E-08	TRUE	FALSE	TRUE	TRUE	TRUE	TRUE	TRUE	TRUE
NADTMNFADIEKQINTFAK		NADTMNFADIEKQINTFAK_NA	7.73	0	1	2	8	Psat2g014160.2	psat2g014160.1 || uniprot: A0A1S2XPB4 Deleted. || eggNOG-mapper: Dihydrolipoyllysine-residue succinyltransferase component of 2-oxoglutarate dehydrogenase complex	Psat2g014160.1; Psat2g014160.2	1	217104374	2,57	High	3	0,4086	-0,00102	1008840	0	1,24E-05	TRUE	FALSE	TRUE	TRUE	FALSE	TRUE	TRUE	TRUE
EGLVLLADEVYQENIYAPEKK		EGLVLLADEVYQENIYAPEKK_NA	0,000755788	0	1	1	7	Psat4g165160.1	psat4g165160.1 || uniprot: G7L970 Alanine aminotransferase (Putative alanine transaminase) (EC 2.6.1.2) || eggNOG-mapper: Alanine aminotransferase	Psat4g165160.1	1	242125478	1,89	High	3	0,3439	0,00009	1012633	0	0.0494	TRUE	TRUE	TRUE	TRUE	FALSE	TRUE	FALSE	FALSE
YAVYDFEFITEGNVPK		YAVYDFEFITEGNVPK_NA	0.378	0	1	1	9	Psat7g065800.1	psat7g065800.1 || uniprot: I3SQ66 ADF-H domain-containing protein || eggNOG-mapper: Belongs to the actin-binding proteins ADF family	Psat7g065800.1	0	189191126	4,21	High	2	0,6081	-0,00010	1017365	0	0.000212	TRUE	TRUE	TRUE	FALSE	FALSE	FALSE	TRUE	TRUE
ASWEIFTPLLHK		ASWEIFTPLLHK_NA	0,00187788	0	1	1	2	Psat3g169360.1	psat3g169360.1 || uniprot: A6XIG0 Glucose-6-phosphate 1-dehydrogenase (EC 1.1.1.49) || eggNOG-mapper: Catalyzes the rate-limiting step of the oxidative pentose-phosphate pathway, which represents a route for the dissimilation of carbohydrates besides glycolysis	Psat3g169360.1	0	144178381	2,24	High	3	0,3973	-0,00080	1012994	0	0.0964	FALSE	FALSE	FALSE	FALSE	FALSE	FALSE	TRUE	TRUE
NGILEAYSGIFQGFKGSPK		NGILEAYSGIFQGFKGSPK_NA	0,000521239	0	1	1	3	Psat0s4722g0080.1	psat0s4722g0080.1 || uniprot: A0A072TWL1 Importin subunit beta-like protein (Putative importin subunit beta-1) || eggNOG-mapper: ribosomal protein import into nucleus	Psat0s4722g0080.1	1	201304400	1,83	High	3	0,3224	0,00070	1012687	0.0185	0,0003099	TRUE	TRUE	FALSE	FALSE	FALSE	TRUE	FALSE	FALSE
INGAPIELVEPEILR		INGAPIELVEPEILR_NA	0.153	0	1	1	14	Psat7g126320.1;Psat1g005240.1	psat7g126320.1 || uniprot: A0A1S3E9T4 Deleted. || eggNOG-mapper: Belongs to the universal ribosomal protein uS9 family	Psat7g126320.1;Psat1g005240.1	0	166294250	4,62	High	2	0,5779	-0,00034	1014135	0	8.37e-06	TRUE	TRUE	TRUE	TRUE	TRUE	FALSE	TRUE	TRUE
DSYITTLNVFQAYTLKR		DSYITTLNVFQAYTLKR_NA	0,00039651	0	1	1	15	Psat5g238360.1	psat5g238360.1 || uniprot: O82723 Phosphoenolpyruvate-carboxylase || eggNOG-mapper: Phosphoenolpyruvate carboxylase	Psat5g238360.1	1	203307022	2,76	High	3	0,6848	-0,00081	1019010	0	0.0125	TRUE	TRUE	TRUE	TRUE	FALSE	TRUE	FALSE	TRUE
SGKYFVNDENDGGYLGSFTSFMWHR		SGKYFVNDENDGGYLGSFTSFMWHR_NA	5.52	0	1	1	1	Psat3g198680.1	psat3g198680.1 || uniprot: G7L351 Caffeic acid O-methyltransferase (Putative methyltransferase) (EC 2.1.1.-) || eggNOG-mapper: Belongs to the class I-like SAM-binding methyltransferase superfamily. Cation-independent O- methyltransferase family	Psat3g198680.1	1	291428895	4,02	High	4	0,5920	0,00012	1023540	0	0.00093	TRUE	FALSE	FALSE	FALSE	FALSE	FALSE	FALSE	FALSE
FNEIITRPLLEGALGTFK		FNEIITRPLLEGALGTFK_NA	0.0298	0	1	3	10	Psat5g058760.1	psat7g088840.1 || uniprot: A0A1S2YHK4 6,7-dimethyl-8-ribityllumazine synthase (DMRL synthase) (EC 2.5.1.78) || eggNOG-mapper: Catalyzes the formation of 6,7-dimethyl-8- ribityllumazine by condensation of 5-amino-6-(D- ribitylamino)uracil with 3,4-dihydroxy-2-butanone 4-phosphate. This is the penultimate step in the biosynthesis of riboflavin	Psat7g088840.1; Psat7g088840.2; Psat5g058760.1	0	201912734	4,31	High	3	0,6148	-0,00028	1025503	0	2,73E-09	TRUE	TRUE	TRUE	TRUE	FALSE	TRUE	TRUE	TRUE
YSGAGAAIEYAVLHLK		YSGAGAAIEYAVLHLK_NA	0,0018389	0	1	3	1	Psat2g105240.2	psat2g105240.2 || uniprot: A0A1S3EHY6 Carbonic anhydrase (EC 4.2.1.1) (Carbonate dehydratase) || eggNOG-mapper: Reversible hydration of carbon dioxide	Psat2g105240.2; Psat2g105240.3;Psat2g105240.1; Psat2g105240.4	0	166288498	2,80	High	3	0,6286	0,00022	1027823	0	0.0939	TRUE	FALSE	FALSE	FALSE	FALSE	FALSE	FALSE	FALSE
SGPFGQIFRPDNFVFGQSGAGNNWAK		SGPFGQIFRPDNFVFGQSGAGNNWAK_NA	1.48e-05	0	1	2	13	Psat1g165360.1	psat1g165360.1 || uniprot: A0A2Z6LX65 Tubulin beta chain || eggNOG-mapper: Tubulin is the major constituent of microtubules. It binds two moles of GTP, one at an exchangeable site on the beta chain and one at a non-exchangeable site on the alpha chain	Psat1g165360.1; Psat7g093840.1	0	279834337	7,61	High	3	0,7083	0,00109	1028861	0	4.37e-11	TRUE	TRUE	TRUE	TRUE	TRUE	TRUE	TRUE	TRUE
NGPSLMPGGSYQAYSNIQDILVK		NGPSLMPGGSYQAYSNIQDILVK_NA	0.272	0	1	1	15	Psat7g028480.1	psat7g028480.1 || uniprot: A0A2Z6MJ36 6-phosphogluconate dehydrogenase, decarboxylating (EC 1.1.1.44) || eggNOG-mapper: Catalyzes the oxidative decarboxylation of 6- phosphogluconate to ribulose 5-phosphate and CO(2), with concomitant reduction of NADP to NADPH	Psat7g028480.1	0	245221769	4,65	High	3	0,6172	0,00004	1031715	0	0.000293	TRUE	TRUE	TRUE	FALSE	TRUE	TRUE	TRUE	TRUE
AKSDGFPTLLFFPAGNK		AKSDGFPTLLFFPAGNK_NA	0,000810655	0	1	1	3	Psat5g278320.1	psat5g278320.1 || uniprot: A0A1S2XEP3 Protein disulfide-isomerase (EC 5.3.4.1) || eggNOG-mapper: Protein disulfide isomerase-like	Psat5g278320.1	1	180995340	3,86	High	3	0,3912	0,00073	1030897	0	0.0319	TRUE	FALSE	FALSE	FALSE	TRUE	FALSE	TRUE	FALSE
NPNLASLIVDPEFAK		NPNLASLIVDPEFAK_NA	3.7	0	1	1	10	Psat7g028480.1	psat7g028480.1 || uniprot: A0A2Z6MJ36 6-phosphogluconate dehydrogenase, decarboxylating (EC 1.1.1.44) || eggNOG-mapper: Catalyzes the oxidative decarboxylation of 6- phosphogluconate to ribulose 5-phosphate and CO(2), with concomitant reduction of NADP to NADPH	Psat7g028480.1	0	162786900	3,12	High	2	0,5801	-0,00003	1031710	0	0.000552	TRUE	FALSE	TRUE	FALSE	FALSE	TRUE	TRUE	TRUE
VGGLLIYDNTLWGGR		VGGLLIYDNTLWGGR_NA	0.508	0	1	1	22	Psat1g049080.1	psat1g049080.1 || uniprot: I3T4A8 Uncharacterized protein || eggNOG-mapper: O-methyltransferase	Psat1g049080.1	0	163386967	4,30	High	2	0,6767	-0,00091	1034617	0	0.00297	TRUE	TRUE	TRUE	TRUE	TRUE	TRUE	TRUE	TRUE
IPFAELFAR		IPFAELFAR_NA	0,000913205	0	1	1	9	Psat0s3048g0160.1	psat0s3048g0160.1 || uniprot: A0A1S2XR23 probable mitochondrial-processing peptidase subunit beta, mitochondrial || eggNOG-mapper: Belongs to the peptidase M16 family	Psat0s3048g0160.1	0	106359349	2,68	High	2	0,4142	0,00229	1028687	0,0006306	0,009689	TRUE	TRUE	TRUE	TRUE	TRUE	FALSE	FALSE	TRUE
ASSGDLDNTVLIEQILK		ASSGDLDNTVLIEQILK_NA	0.0976	0	1	1	14	Psat2g133960.1	psat2g133960.1 || uniprot: G7KGF6 Putative oligopeptidase A (EC 3.4.24.70) (Zincin-like metalloprotease family protein) || eggNOG-mapper: Oligopeptidase	Psat2g133960.1	0	181596983	5,41	High	2	0,6303	0,00143	1070033	0	5.38e-05	TRUE	TRUE	TRUE	TRUE	TRUE	TRUE	TRUE	TRUE
AAFVGKLGDDEFGHMLAGILKENGVK		AAFVGKLGDDEFGHMLAGILKENGVK_NA	1.3	0	1	2	7	Psat5g289360.1	psat5g289360.2 || uniprot: G7IHV2 PfkB family carbohydrate kinase (Putative fructokinase) (EC 2.7.1.4) || eggNOG-mapper: Belongs to the carbohydrate kinase PfkB family	Psat5g289360.2; Psat5g289360.1	2	271641270	4,45	High	4	0,5528	-0,00042	1057568	0	0.000661	TRUE	TRUE	TRUE	FALSE	FALSE	TRUE	TRUE	TRUE
VLPDPEKVYQFVLHFRK		VLPDPEKVYQFVLHFRK_NA	0.0333	0	1	1	18	Psat2g042960.1	psat2g042960.1 || uniprot: Q8H1Y6 Glutathione S-transferase, amino-terminal domain protein (Glutathione-S-transferse-like protein) (Putative glutathione transferase) (EC 2.5.1.18) (Putative tau class glutathione transferase GSTU11) || eggNOG-mapper: Glutathione S-transferase	Psat2g042960.1	2	211517496	2,66	High	5	0,5902	-0,00082	1056191	0,0003258	0,003798	TRUE	TRUE	TRUE	TRUE	FALSE	TRUE	TRUE	TRUE
VGSGPFPTEILGPGGDLLR		VGSGPFPTEILGPGGDLLR_NA	0.0645	0	1	1	13	Psat3g071360.1	psat3g071360.1 || uniprot: A0A2Z6MZI0 Adenylosuccinate synthetase, chloroplastic (AMPSase) (AdSS) (EC 6.3.4.4) (IMP--aspartate ligase) || eggNOG-mapper: Plays an important role in the de novo pathway and in the salvage pathway of purine nucleotide biosynthesis. Catalyzes the first commited step in the biosynthesis of AMP from IMP	Psat3g071360.1	0	188200689	3,99	High	2	0,5990	0,00104	1054727	0	0.000436	TRUE	TRUE	TRUE	TRUE	FALSE	TRUE	TRUE	TRUE
TVLVDNQDFLNELA		TVLVDNQDFLNELA_NA	0,000845465	0	1	1	20	Psat1g179760.3;Psat1g179760.1	psat1g179760.3 || uniprot: A0A371I3F1 Lactoylglutathione lyase (EC 4.4.1.5) (Glyoxalase I) (Fragment) || eggNOG-mapper: lactoylglutathione	Psat1g179760.3;Psat1g179760.1	0	159080098	3,23	High	2	0,4706	-0,00038	1054667	0	0.074	TRUE	TRUE	TRUE	TRUE	TRUE	TRUE	TRUE	TRUE
LSHEALAPLVEAALKLSK		LSHEALAPLVEAALKLSK_NA	0.00654	0	1	2	7	Psat7g010400.1;Psat7g010400.2	psat7g010400.1 || uniprot: G7L9S8 Cytoplasmic phosphoglucomutase || eggNOG-mapper: Belongs to the phosphohexose mutase family	Psat7g010400.1;Psat7g010400.2; Psat7g010400.3	1	189010587	3,51	High	3	0,6952	0,00004	1055006	0	1.32e-07	TRUE	TRUE	TRUE	FALSE	FALSE	TRUE	FALSE	FALSE
SSKWLVFVDNVIQK		SSKWLVFVDNVIQK_NA	0.576	0	1	2	10	Psat0s2953g0040.1	psat0s2953g0040.1 || uniprot: A0A2K3NFP7 Kunitz-type trypsin inhibitor-like 2 protein || eggNOG-mapper: Soybean trypsin inhibitor (Kunitz) family of protease inhibitors	Psat0s2953g0040.1; Psat0s2953g0120.1	1	166292137	5,24	High	3	0,4695	-0,00012	1009927	0	4,75E-08	TRUE	FALSE	TRUE	TRUE	TRUE	TRUE	TRUE	TRUE
AVVEKTNLNPSEVGDIVVGSVLGAGSQR		AVVEKTNLNPSEVGDIVVGSVLGAGSQR_NA	0,000354417	0	1	4	1	Psat6g047680.1	psat6g047680.1 || uniprot: A0A2K3P5R8 3-ketoacyl-CoA thiolase peroxisomal-like || eggNOG-mapper: Belongs to the thiolase family	Psat6g047680.1; Psat6g047680.4; Psat6g047680.2; Psat6g047680.3	1	279548976	3,86	High	3	0,5389	0,00070	1051197	0	0.0108	TRUE	FALSE	FALSE	FALSE	FALSE	FALSE	FALSE	FALSE
SPQEVFDALKNQTVDLVLTAHPTQSVRR		SPQEVFDALKNQTVDLVLTAHPTQSVRR_NA	0,000416463	0	1	1	4	Psat5g238360.1	psat5g238360.1 || uniprot: O82723 Phosphoenolpyruvate-carboxylase || eggNOG-mapper: Phosphoenolpyruvate carboxylase	Psat5g238360.1	2	314967018	3,25	High	5	0,5938	0,00093	1040898	0.0667	0,0008153	TRUE	FALSE	FALSE	TRUE	FALSE	FALSE	FALSE	FALSE
TFVDQPAFTDLHWGMFVPAIKGQGTDEQQAK		TFVDQPAFTDLHWGMFVPAIKGQGTDEQQAK_NA	1.63	0	1	2	1	Psat2g176520.1	psat2g176520.3 || uniprot: G7JXE0 Acyl-coenzyme A oxidase || eggNOG-mapper: acyl-coenzyme A oxidase	Psat2g176520.3;Psat2g176520.2; Psat2g176520.1	1	346267870	3,46	High	4	0,4566	0,00053	1043044	0	1,87E-07	TRUE	FALSE	FALSE	FALSE	FALSE	FALSE	FALSE	FALSE
KVLPDPEKVYQFVLHFR		KVLPDPEKVYQFVLHFR_NA	0.0024	0	1	1	19	Psat2g042960.1	psat2g042960.1 || uniprot: Q8H1Y6 Glutathione S-transferase, amino-terminal domain protein (Glutathione-S-transferse-like protein) (Putative glutathione transferase) (EC 2.5.1.18) (Putative tau class glutathione transferase GSTU11) || eggNOG-mapper: Glutathione S-transferase	Psat2g042960.1	2	211517496	3,65	High	4	0,5945	-0,00092	1048693	0	6.93e-07	TRUE	TRUE	TRUE	TRUE	TRUE	TRUE	TRUE	TRUE
KKGHSYSEIINESVIESVDSLNPFMHAR		KKGHSYSEIINESVIESVDSLNPFMHAR_NA	2.14e-06	0	1	1	11	Psat7g165680.1	psat7g165680.1 || uniprot: Q9SM58 Ketol-acid reductoisomerase (EC 1.1.1.86) (Acetohydroxy-acid reductoisomerase) (Alpha-keto-beta-hydroxylacyl reductoisomerase) || eggNOG-mapper: Ketol-acid reductoisomerase	Psat7g165680.1	2	318758407	5,12	High	4	0,5000	0,00014	1041741	0	3.19e-06	TRUE	TRUE	FALSE	TRUE	TRUE	FALSE	TRUE	TRUE
VSGYGGWFLLR		VSGYGGWFLLR_NA	5.18	0	1	1	9	Psat6g183400.1	psat6g183400.1 || uniprot: G7I385 Phosphoglucomutase/phosphomannomutase family protein (Putative phosphotransferase (Phosphomutase)) (EC 5.4.2.-) || eggNOG-mapper: Phosphoglucomutase/phosphomannomutase, alpha/beta/alpha domain II	Psat6g183400.1	0	125466297	3,85	High	2	0,6312	-0,00065	1031834	0	0.00134	TRUE	TRUE	FALSE	FALSE	FALSE	TRUE	TRUE	TRUE
KAYDLLESTPDAFMLQQFSNPANTR		KAYDLLESTPDAFMLQQFSNPANTR_NA	1.34	0	1	3	21	Psat3g107640.1	psat3g107640.1 || uniprot: A0A059XMU8 Cysteine synthase (EC 2.5.1.47) || eggNOG-mapper: Belongs to the cysteine synthase cystathionine beta- synthase family	Psat3g107640.1; Psat3g107640.4;Psat3g107640.3; Psat3g107640.2	1	285738252	4,61	High	3	0,6161	-0,00028	1032724	0	0.000664	TRUE	TRUE	TRUE	TRUE	TRUE	TRUE	TRUE	TRUE
NILQQLQNMNIIEMDTKGGR		NILQQLQNMNIIEMDTKGGR_NA	0.935	0	1	1	15	Psat5g222960.1	psat5g222960.1 || uniprot: A0A1S2Z7S6 40S ribosomal protein S19-3 || eggNOG-mapper: 40S ribosomal protein	Psat5g222960.1	1	231617986	2,86	High	3	0,5420	-0,00082	1051196	0	9.03e-05	TRUE	TRUE	TRUE	TRUE	FALSE	TRUE	TRUE	TRUE
VLVLGTGWAGTSFLR		VLVLGTGWAGTSFLR_NA	0.362	0	1	2	13	Psat7g109280.1	psat7g109280.1 || uniprot: Q2HTY1 FAD-dependent pyridine nucleotide-disulphide oxidoreductase; Calcium-binding EF-hand (NAD(P)H dehydrogenase B2) (Putative NADH:ubiquinone reductase (Non-electrogenic)) (EC 1.6.5.9) || eggNOG-mapper: External alternative NAD(P)H-ubiquinone oxidoreductase	Psat7g109280.1; Psat7g109280.2	0	157688459	3,97	High	2	0,7406	0,00078	1068318	0	0.000494	TRUE	TRUE	TRUE	TRUE	TRUE	TRUE	TRUE	TRUE
GTPFISVIELR		GTPFISVIELR_NA	0,00139008	0	2	10	22	Psat4g196680.1; Psat4g196600.1	psat4g196680.7 || uniprot: A0A396GD58 Putative transferase, protein kinase RLK-Pelle-LRR-I-1 family (EC 2.7.-.-) || eggNOG-mapper: LRR receptor-like serine threonine-protein kinase	Psat4g196680.7;Psat4g196680.11; Psat4g196680.1; Psat4g196600.1; Psat4g196600.3; Psat4g196520.1; Psat4g196600.2; Psat4g196680.4; Psat4g196680.9; Psat4g196680.12; Psat4g196680.3	0	123170450	2,88	High	2	0,3993	-0,00017	1005185	0	0.0705	TRUE	TRUE	TRUE	TRUE	TRUE	TRUE	TRUE	TRUE
KFVADGVFFAELNEVLTR		KFVADGVFFAELNEVLTR_NA	0.865	0	1	4	3	Psat6g001760.1	psat6g001760.1 || uniprot: V7C2P9 KH type-2 domain-containing protein || eggNOG-mapper: ribosomal protein	Psat6g001760.1; Psat6g229840.2; Psat6g107000.1; Psat6g229840.1	1	205509095	3,47	High	3	0,4467	-0,00091	1178844	0	8.14e-05	FALSE	FALSE	TRUE	TRUE	FALSE	FALSE	FALSE	TRUE
TLAEIEGQLILR		TLAEIEGQLILR_NA	9.95	0	1	1	10	Psat4g185080.1	psat4g185080.1 || uniprot: O04919 Lipoxygenase (EC 1.13.11.-) || eggNOG-mapper: Plant lipoxygenase may be involved in a number of diverse aspects of plant physiology including growth and development, pest resistance, and senescence or responses to wounding	Psat4g185080.1	0	135578929	3,88	High	2	0,4639	-0,00052	950448	0	3,55E-06	TRUE	TRUE	TRUE	TRUE	FALSE	TRUE	TRUE	FALSE
LFGVTTLDVVR		LFGVTTLDVVR_NA	0,000126355	0	1	5	13	Psat4g180720.1	psat2g088520.1 || uniprot: A0A2Z6PL24 Malate dehydrogenase (EC 1.1.1.37) || eggNOG-mapper: Malate dehydrogenase	Psat2g088520.1; Psat4g180720.1; Psat2g088400.1; Psat2g088480.1; Psat2g088320.1	0	121970450	2,97	High	2	0,3906	0,00123	946750	0	0.0232	TRUE	TRUE	TRUE	TRUE	FALSE	TRUE	TRUE	FALSE
WEFSNPTPFIR		WEFSNPTPFIR_NA	0,000638763	0	1	1	7	Psat3g016680.1	psat3g016680.1 || uniprot: A0A2K3NWD6 Bifunctional glutamate/proline-tRNA ligase-like protein || eggNOG-mapper: proline--tRNA ligase	Psat3g016680.1	0	139368991	3,06	High	2	0,3529	-0,00069	951241	0.0095	0,0002219	TRUE	TRUE	TRUE	FALSE	TRUE	TRUE	TRUE	FALSE
MAAFYAGFPETVPVR		MAAFYAGFPETVPVR_NA	0.0812	0	1	4	10	Psat6g047680.1	psat6g047680.1 || uniprot: A0A2K3P5R8 3-ketoacyl-CoA thiolase peroxisomal-like || eggNOG-mapper: Belongs to the thiolase family	Psat6g047680.1; Psat6g047680.4; Psat6g047680.2; Psat6g047680.3	0	165582502	4,04	High	2	0,5693	-0,00032	955983	0	7.52e-05	TRUE	FALSE	TRUE	TRUE	TRUE	FALSE	TRUE	TRUE
ATLFPGDGIGPEIADSVK		ATLFPGDGIGPEIADSVK_NA	0,000100235	0	1	2	6	Psat0s3123g0040.1	psat6g072320.1 || uniprot: G7IAA3 Isocitrate dehydrogenase [NAD] subunit, mitochondrial || eggNOG-mapper: Isocitrate dehydrogenase (NAD	Psat6g072320.1; Psat0s3123g0040.1	0	178692216	3,69	High	2	0,5230	0,00147	958703	0	0.0439	TRUE	TRUE	FALSE	TRUE	FALSE	TRUE	TRUE	FALSE
VFADVGDVPIQDMQNLGVNEAR		VFADVGDVPIQDMQNLGVNEAR_NA	0.000105	0	1	1	21	Psat6g218040.1	psat6g218040.1 || uniprot: A0A2P4N0Z6 Deleted. || eggNOG-mapper: Belongs to the arginase family	Psat6g218040.1	0	238716598	6,18	High	3	0,6764	-0,00142	965039	0	5.77e-10	TRUE	FALSE	TRUE	TRUE	TRUE	TRUE	TRUE	TRUE
GINFDLPHVIDVAPK		GINFDLPHVIDVAPK_NA	0,000330408	0	1	1	10	Psat5g101800.1	psat5g101800.1 || uniprot: A0A2Z6MVE3 Uncharacterized protein || eggNOG-mapper: Belongs to the class I-like SAM-binding methyltransferase superfamily. Cation-independent O- methyltransferase family	Psat5g101800.1	0	163489007	2,07	High	3	0,5604	-0,00054	961163	0	0.00984	TRUE	FALSE	TRUE	FALSE	TRUE	FALSE	TRUE	FALSE
ALTLIKHFLDGTPLPSPK		ALTLIKHFLDGTPLPSPK_NA	0.049	0	1	2	3	Psat7g197360.1	psat7g197360.1 || uniprot: Q9FEU4 Carboxypeptidase (EC 3.4.16.-) (Fragment) || eggNOG-mapper: Belongs to the peptidase S10 family	Psat7g197360.1; Psat7g197360.2	1	194812661	4,48	High	3	0,6585	-0,00055	958235	0	0.000318	TRUE	FALSE	FALSE	FALSE	FALSE	TRUE	FALSE	FALSE
IVFELYADVTPR		IVFELYADVTPR_NA	0,000232655	0	1	3	3	Psat0s194g0080.1	psat0s194g0080.1 || uniprot: A0A0R0KBI3 Peptidyl-prolyl cis-trans isomerase (PPIase) (EC 5.2.1.8) || eggNOG-mapper: PPIases accelerate the folding of proteins. It catalyzes the cis-trans isomerization of proline imidic peptide bonds in oligopeptides	Psat0s194g0080.1; Psat6g048440.1; Psat6g048360.1	0	142276274	2,37	High	2	0,6203	0,00092	965569	0	0.0311	TRUE	FALSE	FALSE	FALSE	FALSE	FALSE	FALSE	TRUE
LPALLNEGTFKIGN		LPALLNEGTFKIGN_NA	0,000149532	0	1	1	6	Psat6g238360.1	psat6g238360.1 || uniprot: U5TRY3 Chalcone-flavonone isomerase family protein || eggNOG-mapper: Belongs to the chalcone isomerase family	Psat6g238360.1	1	148682640	4,56	High	2	0,6382	0,00143	966708	5,92E-05	0,0007808	TRUE	FALSE	TRUE	TRUE	TRUE	TRUE	TRUE	FALSE
AFEGWGTDERTVITILGHR		AFEGWGTDERTVITILGHR_NA	0.403	0	2	2	12	Psat4g147120.1; Psat4g191080.1	psat4g147120.1 || uniprot: O65848 Annexin || eggNOG-mapper: Annexin-like protein	Psat4g147120.1; Psat4g191080.1	1	215810398	3,35	High	3	0,6358	0,00022	966275	0	0.0234	TRUE	TRUE	TRUE	TRUE	FALSE	TRUE	TRUE	FALSE
SKLDSAIYGDHTSTITKEQIEPNLEGFITLDEAIQNKK		SKLDSAIYGDHTSTITKEQIEPNLEGFITLDEAIQNKK_NA	0.00329	0	1	1	5	Psat4g185080.1	psat4g185080.1 || uniprot: O04919 Lipoxygenase (EC 1.13.11.-) || eggNOG-mapper: Plant lipoxygenase may be involved in a number of diverse aspects of plant physiology including growth and development, pest resistance, and senescence or responses to wounding	Psat4g185080.1	3	424717179	6,03	High	5	0,6202	-0,00037	968535	0	5,32E-11	TRUE	FALSE	TRUE	TRUE	FALSE	FALSE	FALSE	TRUE
YVDDMFSGIAAHFR		YVDDMFSGIAAHFR_NA	0.00423	0	1	1	22	Psat6g170320.2	psat6g170320.2 || uniprot: A0A2Z6MD93 Uncharacterized protein || eggNOG-mapper: Belongs to the GST superfamily	Psat6g170320.2	0	162875259	2,66	High	3	0,6429	-0,00018	974937	0	1.67e-06	TRUE	TRUE	TRUE	TRUE	TRUE	TRUE	TRUE	TRUE
GFDNESPYSIMFGPDR		GFDNESPYSIMFGPDR_NA	0.298	0	1	4	20	Psat5g055640.1	psat5g055640.5 || uniprot: A0A2Z6ND96 Uncharacterized protein || eggNOG-mapper: Calnexin homolog	Psat5g055640.5; Psat5g055640.1; Psat5g055640.2; Psat5g055640.3;Psat5g055640.6	0	183179557	4,17	High	2	0,7170	0,00122	969725	0	0.0341	TRUE	TRUE	TRUE	TRUE	TRUE	TRUE	TRUE	TRUE
LKNHVDLVDLLGIANLKK		LKNHVDLVDLLGIANLKK_NA	0.00307	0	1	1	9	Psat6g149440.1	psat6g149440.1 || uniprot: A0A1S2XWS5 serine--tRNA ligase || eggNOG-mapper: Serine--tRNA	Psat6g149440.1	2	200320117	5,33	High	4	0,5478	0,00007	969258	0	1.52e-07	TRUE	TRUE	TRUE	FALSE	TRUE	TRUE	FALSE	FALSE
FIGSFPVFSPR		FIGSFPVFSPR_NA	0,00268141	0	1	1	8	Psat5g085400.1	psat5g085400.1 || uniprot: A0A1S3EAD9 uncharacterized protein LOC101497096 || eggNOG-mapper: WD40-like Beta Propeller Repeat	Psat5g085400.1	0	125366772	2,07	High	2	0,3092	0,00088	977888	0	0,0001541	TRUE	FALSE	TRUE	FALSE	FALSE	TRUE	TRUE	FALSE
IFNTNNLWVNLK		IFNTNNLWVNLK_NA	0,000123722	0	2	2	10	Psat0s3165g0080.1;Psat0s3165g0080.2; Psat2g043240.1	psat0s3165g0080.1 || uniprot: A0A1S2YD65 UTP--glucose-1-phosphate uridylyltransferase (EC 2.7.7.9) || eggNOG-mapper: UTP-glucose-1-phosphate uridylyltransferase	Psat0s3165g0080.1;Psat0s3165g0080.2; Psat2g043240.1	0	147580052	3,54	High	2	0,3785	-0,00034	980912	0	0.00422	TRUE	TRUE	FALSE	TRUE	FALSE	TRUE	TRUE	TRUE
SEVGVGPINWDTKLASYAQNYINK		SEVGVGPINWDTKLASYAQNYINK_NA	0.0161	0	1	1	12	Psat1g156240.1	psat1g156240.1 || uniprot: A0A1M4NJ69 PR1-like || eggNOG-mapper: Belongs to the CRISP family	Psat1g156240.1	1	266734131	5,99	High	3	0,5760	-0,00019	1005861	0	1.98e-06	TRUE	FALSE	TRUE	TRUE	TRUE	TRUE	TRUE	TRUE
GNLGIDLPPEKVFLFQK		GNLGIDLPPEKVFLFQK_NA	0,000328098	0	1	3	9	Psat6g076960.1	psat6g076960.1 || uniprot: Q1SN32 Pyruvate kinase (EC 2.7.1.40) || eggNOG-mapper: Pyruvate kinase	Psat6g076960.1; Psat6g174960.2; Psat6g174960.1	1	191506876	2,96	High	3	0,5169	-0,00079	992776	5,92E-05	0,0008076	TRUE	TRUE	TRUE	TRUE	TRUE	TRUE	TRUE	TRUE
TSVPDVYAVGDVATFPLK		TSVPDVYAVGDVATFPLK_NA	0.588	0	1	1	19	Psat6g083320.1	psat6g083320.1 || uniprot: Q66PF9 Monodehydroascorbate reductase I (EC 1.6.5.4) || eggNOG-mapper: Monodehydroascorbate	Psat6g083320.1	0	187898476	4,48	High	2	0,6920	-0,00041	998946	0	2,18E-07	TRUE	TRUE	TRUE	TRUE	TRUE	TRUE	TRUE	TRUE
IDKVLNFAIDDAILEER		IDKVLNFAIDDAILEER_NA	0,000115338	0	1	4	9	Psat4g064040.2;Psat4g064040.1	psat4g064040.4 || uniprot: A0A2Z6NN18 ADK_lid domain-containing protein || eggNOG-mapper: Belongs to the adenylate kinase family	Psat4g064040.4; Psat4g064040.2;Psat4g064040.1; Psat4g064040.5; Psat4g064040.3	1	197405423	3,94	High	3	0,3503	-0,00118	992148	0	7,02E-05	TRUE	TRUE	TRUE	TRUE	FALSE	TRUE	TRUE	TRUE
LTKDEETFKNIMANLNLSYPK		LTKDEETFKNIMANLNLSYPK_NA	2.3	0	1	1	13	Psat1g009000.1	psat1g009000.1 || uniprot: A0A1S2XFN2 persulfide dioxygenase ETHE1 homolog, mitochondrial || eggNOG-mapper: Persulfide dioxygenase ETHE1 homolog	Psat1g009000.1	2	246926939	4,75	High	3	0,5895	-0,00008	993820	0	0.000293	TRUE	TRUE	TRUE	TRUE	TRUE	TRUE	FALSE	TRUE
GPGAGAQVTAGGVFSDILR		GPGAGAQVTAGGVFSDILR_NA	0.00395	0	1	1	8	Psat5g099120.1	psat5g099120.1 || uniprot: G7JAT7 Aspartokinase-homoserine dehydrogenase (Putative homoserine dehydrogenase, Aspartate kinase) (EC 1.1.1.3) (EC 2.7.2.4) || eggNOG-mapper: Bifunctional aspartokinase homoserine dehydrogenase	Psat5g099120.1	0	177292897	4,50	High	2	0,6489	0,00258	995622	0	1.07e-06	TRUE	FALSE	TRUE	FALSE	TRUE	FALSE	TRUE	TRUE
LALALGDENAVPMPVAAAANEAFKK		LALALGDENAVPMPVAAAANEAFKK_NA	1.1	0	1	1	13	Psat4g158760.1	psat4g158760.1 || uniprot: A0A371HV54 Glyoxylate/succinic semialdehyde reductase 1 || eggNOG-mapper: Glyoxylate succinic semialdehyde reductase	Psat4g158760.1	1	251132757	3,56	High	3	0,4045	-0,00062	998696	0	0.000334	TRUE	TRUE	TRUE	TRUE	TRUE	TRUE	TRUE	FALSE
ELGIGIVAYSPLGR		ELGIGIVAYSPLGR_NA	0.511	0	3	5	15	Psat3g188960.1; Psat3g187840.1; Psat3g188920.1	psat3g188960.1 || uniprot: A0A2Z6LKJ7 Aldo_ket_red domain-containing protein || eggNOG-mapper: reductase	Psat3g188960.1; Psat5g291360.1; Psat3g187840.1; Psat3g187800.1; Psat3g188920.1	0	144481584	3,93	High	2	0,6539	-0,00055	989570	0	0.000158	TRUE	TRUE	TRUE	TRUE	TRUE	TRUE	TRUE	TRUE
YATNAVTSFIFR		YATNAVTSFIFR_NA	6.35	0	1	2	7	Psat5g140280.1	psat5g140280.1 || uniprot: G7J514 Aspartyl aminopeptidase-like protein, putative (Putative aspartyl aminopeptidase) (EC 3.4.11.21) || eggNOG-mapper: Belongs to the peptidase M18 family	Psat5g140280.1; Psat0s3098g0040.1	0	138971613	3,24	High	2	0,6451	-0,00092	984811	0	0.00652	TRUE	TRUE	FALSE	TRUE	FALSE	FALSE	FALSE	FALSE
SFAEASMATALEKKWPLYLSTK		SFAEASMATALEKKWPLYLSTK_NA	1.28	0	1	7	12	Psat2g044000.2;Psat2g044000.6	psat2g044000.14 || uniprot: Q6R6M7 Isocitrate dehydrogenase [NADP] (EC 1.1.1.42) || eggNOG-mapper: Isocitrate dehydrogenase NADP	Psat2g044000.14;Psat2g044000.7; Psat2g044000.8;Psat2g044000.11;Psat2g044000.15; Psat2g044000.13;Psat2g044000.19; Psat2g044000.10;Psat2g044000.17;Psat2g044000.4;Psat2g044000.9; Psat2g044000.16;Psat2g044000.18;Psat2g044000.20;Psat2g044000.21; Psat2g044000.2;Psat2g044000.6; Psat2g044000.5;Psat2g044000.3;Psat2g044000.1;Psat2g044000.12	2	247228431	4,19	High	3	0,5943	0,00117	982416	0	0.0464	TRUE	TRUE	FALSE	TRUE	TRUE	TRUE	TRUE	TRUE
ALDVLNFTPLNNK		ALDVLNFTPLNNK_NA	0,000388254	0	1	1	9	Psat0s2139g0360.1	psat0s2139g0360.1 || uniprot: G7I2E2 Polyadenylate-binding protein (PABP) || eggNOG-mapper: Binds the poly(A) tail of mRNA	Psat0s2139g0360.1	0	145879510	3,10	High	2	0,4871	-0,00080	980992	0	0.0357	TRUE	FALSE	TRUE	TRUE	TRUE	TRUE	FALSE	TRUE
IFFIAWSPDTGRVR		IFFIAWSPDTGRVR_NA	0,00218995	0	1	1	7	Psat7g065800.1	psat7g065800.1 || uniprot: I3SQ66 ADF-H domain-containing protein || eggNOG-mapper: Belongs to the actin-binding proteins ADF family	Psat7g065800.1	1	166489074	2,06	High	3	0,4660	0,00058	984986	0.0095	0,0001975	TRUE	FALSE	TRUE	TRUE	TRUE	TRUE	TRUE	FALSE
ALTVPELTQQMWDSK		ALTVPELTQQMWDSK_NA	6.26	0	2	3	7	Psat1g165360.1; Psat3g080760.1	psat1g165360.1 || uniprot: A0A2Z6LX65 Tubulin beta chain || eggNOG-mapper: Tubulin is the major constituent of microtubules. It binds two moles of GTP, one at an exchangeable site on the beta chain and one at a non-exchangeable site on the alpha chain	Psat1g165360.1; Psat3g080760.1; Psat6g198160.1	0	174687310	3,95	High	2	0,2025	0,00006	983831	0	0.0011	TRUE	TRUE	FALSE	TRUE	FALSE	TRUE	TRUE	TRUE
TKLSIEDVEHLLMK		TKLSIEDVEHLLMK_NA	0.552	0	1	2	7	Psat2g140000.1	psat2g140000.2 || uniprot: A0A1S2YZP5 26S proteasome non-ATPase regulatory subunit 13 homolog B || eggNOG-mapper: 26S proteasome non-ATPase regulatory subunit	Psat2g140000.2; Psat2g140000.1	1	165590367	3,37	High	3	0,5697	-0,00019	978412	0	0.00102	TRUE	TRUE	FALSE	TRUE	TRUE	FALSE	TRUE	TRUE
MASTPGVSATLFNALAK		MASTPGVSATLFNALAK_NA	0.438	0	2	5	14	Psat5g099120.1; Psat7g075960.1	psat5g099120.2 || uniprot: G7JAT7 Aspartokinase-homoserine dehydrogenase (Putative homoserine dehydrogenase, Aspartate kinase) (EC 1.1.1.3) (EC 2.7.2.4) || eggNOG-mapper: Bifunctional aspartokinase homoserine dehydrogenase	Psat5g099120.2; Psat5g099120.4; Psat5g099120.1; Psat7g075960.1; Psat5g099120.3	0	167888327	3,61	High	2	0,5042	-0,00008	987351	0	0.000611	TRUE	TRUE	TRUE	TRUE	FALSE	TRUE	TRUE	TRUE
QALFDLAVFR		QALFDLAVFR_NA	0,00176335	0	1	3	6	Psat4g097480.1	psat2g155880.1 || uniprot: G7KGD8 Putative prolyl oligopeptidase (EC 3.4.21.26) (Serine carboxypeptidase S28 family protein) || eggNOG-mapper: serine protease	Psat2g155880.1; Psat4g097480.1; Psat4g097480.2	0	117965207	2,64	High	2	0,5114	-0,00027	1068932	0	0.0887	TRUE	FALSE	FALSE	FALSE	FALSE	TRUE	TRUE	TRUE
TLIVEMLQAAKPQV		TLIVEMLQAAKPQV_NA	4.2	0	1	1	3	Psat6g151880.1	psat6g151880.1 || uniprot: Q9M7D2 Root border cell-specific protein || eggNOG-mapper: Protein of unknown function (DUF2470)	Psat6g151880.1	0	154087673	4,08	High	3	0,4828	0,00076	1069820	0	6,51E-07	TRUE	FALSE	FALSE	TRUE	FALSE	FALSE	FALSE	TRUE
YGWTGGEIGFDTYFSMAR		YGWTGGEIGFDTYFSMAR_NA	0.02	0	1	3	3	Psat3g086760.2;Psat3g086760.1	psat3g086760.2 || uniprot: A0A068LJH6 Vitamin B-12-independent methionine synthase || eggNOG-mapper: 5-methyltetrahydropteroyltriglutamate-- homocysteine	Psat3g086760.2;Psat3g086760.1; Psat3g086760.5;Psat3g086760.3; Psat3g086760.4	0	205790619	5,39	High	2	0,7291	0,00115	1072177	0	5.61e-06	TRUE	TRUE	FALSE	FALSE	FALSE	FALSE	FALSE	FALSE
IGVIESLLEKVDILLLGGGMVFTFYK		IGVIESLLEKVDILLLGGGMVFTFYK_NA	0,000335076	0	1	1	1	Psat1g014080.1	psat1g014080.1 || uniprot: Q9LKJ2 Phosphoglycerate kinase (EC 2.7.2.3) || eggNOG-mapper: Belongs to the phosphoglycerate kinase family	Psat1g014080.1	1	285460385	4,30	High	3	0,5814	0,00077	1237956	0	0.00998	TRUE	FALSE	FALSE	FALSE	FALSE	FALSE	FALSE	FALSE
VGTGAPVYLAAVLEYLAAEVLELAGNAARDNKK		VGTGAPVYLAAVLEYLAAEVLELAGNAARDNKK_NA	2.04	0	3	17	1	Psat5g283280.1; Psat5g258640.1; Psat5g283160.1	psat2g127040.1 || uniprot: A0A2Z7C8L7 Histone H2A || eggNOG-mapper: Histone H2A	Psat2g127040.1; Psat5g283280.1; Psat0s653g0080.1; Psat5g283080.1; Psat5g283120.1; Psat0s653g0200.1; Psat5g283040.3; Psat7g163920.1; Psat2g127000.1; Psat0s653g0160.1; Psat5g258640.1; Psat5g283160.1; Psat2g127080.1; Psat5g283240.1; Psat7g164000.1; Psat5g283040.2;Psat5g283040.1; Psat7g163960.1	2	338683183	4,25	High	4	0,6518	0,00070	1238713	0	0.000252	TRUE	FALSE	FALSE	FALSE	FALSE	FALSE	FALSE	FALSE
DGLTFLDLIVIQIENLNSK		DGLTFLDLIVIQIENLNSK_NA	0.00569	0	1	1	4	Psat0s3165g0080.1;Psat0s3165g0080.2	psat0s3165g0080.1 || uniprot: A0A1S2YD65 UTP--glucose-1-phosphate uridylyltransferase (EC 2.7.7.9) || eggNOG-mapper: UTP-glucose-1-phosphate uridylyltransferase	Psat0s3165g0080.1;Psat0s3165g0080.2	0	214518016	4,48	High	3	0,5938	0,00024	1240422	0	1.1e-07	TRUE	FALSE	FALSE	FALSE	FALSE	FALSE	FALSE	TRUE
HLAHKEHAESHH		HLAHKEHAESHH_NA	0,000262126	0	1	2	7	Psat1g144160.1	psat1g144120.1 || uniprot: A0A1S2XGG9 uncharacterized protein LOC101510305 (uncharacterized protein LOC105852556) || eggNOG-mapper: fiber protein Fb15	Psat1g144120.1; Psat1g144160.1	1	143268287	3,13	High	3	0,6486	-0,00057	336721	0.0268	0,0003871	TRUE	TRUE	TRUE	TRUE	TRUE	TRUE	TRUE	FALSE
KSAPTTGGVKKPHR		KSAPTTGGVKKPHR_NA	0,0022053	0	1	1	3	Psat1g157480.1;Psat1g159640.1;Psat4g081480.1;Psat6g004680.1	psat1g157480.1 || uniprot: A0A0B2EVW9 Histone domain-containing protein || eggNOG-mapper: protein heterodimerization activity	Psat1g157480.1;Psat1g159640.1;Psat4g081480.1;Psat6g004680.1	2	146384412	2,43	High	3	0,4815	-0,00011	358080	0	0,0001197	TRUE	FALSE	FALSE	FALSE	FALSE	TRUE	FALSE	FALSE
GRDHTVSATHGDMDQNTR		GRDHTVSATHGDMDQNTR_NA	0.019	0	1	1	9	Psat5g292880.1	psat5g292880.1 || uniprot: A0A2K3L0I3 Eukaryotic initiation factor 4a-10 (Fragment) || eggNOG-mapper: Belongs to the DEAD box helicase family	Psat5g292880.1	1	199788422	4,10	High	3	0,5927	-0,00036	382269	0	5.39e-07	TRUE	TRUE	FALSE	TRUE	TRUE	TRUE	TRUE	TRUE
HAFSGGQDSVEKHR		HAFSGGQDSVEKHR_NA	0.00557	0	1	2	5	Psat4g222840.1	psat2g164840.1 || uniprot: A0A1S2Z5A5 tryptophan--tRNA ligase, cytoplasmic || eggNOG-mapper: Belongs to the class-I aminoacyl-tRNA synthetase family	Psat2g164840.1; Psat4g222840.1	1	155474078	4,41	High	3	0,6893	-0,00072	386772	0	2,33E-07	TRUE	FALSE	FALSE	TRUE	TRUE	FALSE	FALSE	TRUE
KAVAAAVVSKHPASEGGKR		KAVAAAVVSKHPASEGGKR_NA	0.556	0	1	1	5	Psat0s2229g0080.1	psat0s2229g0080.1 || uniprot: A0A072VNF5 Dihydrolipoamide acetyltransferase component of pyruvate dehydrogenase complex (EC 2.3.1.-) || eggNOG-mapper: acetyltransferase component of pyruvate dehydrogenase	Psat0s2229g0080.1	3	186305590	4,70	High	3	0,5851	-0,00046	384249	0	5.07e-05	TRUE	FALSE	FALSE	TRUE	FALSE	TRUE	FALSE	TRUE
DHTVSATHGDMDQNTR		DHTVSATHGDMDQNTR_NA	0.865	0	3	5	12	Psat4g186280.1; Psat5g292880.1; Psat1g132280.1	psat4g186280.1 || uniprot: G7LI94 DEAD-box ATP-dependent RNA helicase (Putative RNA helicase) (EC 3.6.4.13) || eggNOG-mapper: Belongs to the DEAD box helicase family	Psat4g186280.1; Psat4g186280.2; Psat5g292880.1; Psat1g132280.1; Psat7g044000.2;Psat7g044000.1	0	178476165	3,19	High	3	0,7461	-0,00039	389486	0	0.00148	TRUE	TRUE	TRUE	TRUE	FALSE	TRUE	TRUE	TRUE
IAQGAKPGEGGQLPGKK		IAQGAKPGEGGQLPGKK_NA	0,00123413	0	1	1	3	Psat3g078160.2;Psat3g078160.3;Psat3g078160.1	psat3g078160.2 || uniprot: A0A1S2XST0 ferredoxin-dependent glutamate synthase, chloroplastic || eggNOG-mapper: Ferredoxin-dependent glutamate synthase	Psat3g078160.2;Psat3g078160.3;Psat3g078160.1	1	163591768	3,01	High	3	0,6080	-0,00024	405041	0	0.0555	TRUE	TRUE	FALSE	FALSE	FALSE	FALSE	FALSE	TRUE
GKHTYVPVTEK		GKHTYVPVTEK_NA	0,00279602	0	1	2	13	Psat3g015080.1	psat3g015080.1 || uniprot: G7KWF0 Fungal proteinase A, aspartic proteinase superfamily protein || eggNOG-mapper: Belongs to the peptidase A1 family	Psat3g015080.1; Psat3g015080.2	1	125867901	2,18	High	3	0,2110	-0,00060	430619	0,0001697	0,001969	TRUE	TRUE	TRUE	TRUE	FALSE	TRUE	TRUE	TRUE
LKNVDTIAKR		LKNVDTIAKR_NA	0,00050328	0	1	2	2	Psat5g207400.1	psat5g207400.2 || uniprot: A0A1S2Y747 ATP synthase subunit O, mitochondrial || eggNOG-mapper: ATP synthase subunit O	Psat5g207400.2; Psat5g207400.1	2	115770008	2,55	High	3	0,3294	-0,00023	427313	0	0.0171	TRUE	TRUE	FALSE	FALSE	FALSE	FALSE	FALSE	FALSE
FDKDGNQWKER		FDKDGNQWKER_NA	0,00104321	0	1	3	7	Psat6g190120.1	psat0s1629g0200.1 || uniprot: A0A151S8D5 Ran-binding protein 1 isogeny c (Fragment) || eggNOG-mapper: Ran-binding protein 1 homolog	Psat0s1629g0200.1; Psat0s1629g0160.1; Psat6g190120.1	2	142267605	3,14	High	3	0,4236	-0,00060	436765	0	0.0446	TRUE	FALSE	TRUE	TRUE	TRUE	FALSE	FALSE	TRUE
SIDVATTSETSKK		SIDVATTSETSKK_NA	0,00151185	0	1	1	28	Psat7g185960.1	psat7g185960.1 || uniprot: A0A072UX31 NAD(P)H:quinone oxidoreductase, type IV protein (Putative NAD(P)H dehydrogenase (Quinone)) (EC 1.6.5.2) || eggNOG-mapper: Minor allergen Alt a	Psat7g185960.1	1	136670602	2,82	High	2	0,5213	-0,00026	447117	0.0667	0,0009229	TRUE	TRUE	TRUE	TRUE	TRUE	TRUE	TRUE	TRUE
VADGDDPYIKK		VADGDDPYIKK_NA	7.31	0	1	2	19	Psat3g090960.1	psat3g090960.2 || uniprot: Q54AH6 Apyrase (Apyrase H-type) (EC 3.6.1.5) || eggNOG-mapper: nucleoside-diphosphatase activity	Psat3g090960.2; Psat3g090960.1	1	122061574	3,16	High	2	0,6076	0,00020	459381	0,0003579	0,004687	TRUE	TRUE	FALSE	TRUE	TRUE	TRUE	TRUE	TRUE
KKDEEHKPAQDEAIAHEFGHK		KKDEEHKPAQDEAIAHEFGHK_NA	0,000643257	0	1	1	4	Psat5g004800.1	psat5g004800.1 || uniprot: Q43430 Dehydrin-cognate || eggNOG-mapper: Belongs to the plant dehydrin family	Psat5g004800.1	2	244419531	3,66	High	4	0,4617	-0,00033	458171	0	0.0236	TRUE	FALSE	FALSE	FALSE	FALSE	FALSE	FALSE	TRUE
AKANSEATLGTYK		AKANSEATLGTYK_NA	0,000100941	0	1	1	28	Psat0s1258g0040.1	psat0s1258g0040.1 || uniprot: A0A2Z6N2Y6 Fructose-bisphosphate aldolase (EC 4.1.2.13) || eggNOG-mapper: fructose-bisphosphate aldolase	Psat0s1258g0040.1	1	135370087	3,68	High	2	0,6060	-0,00007	467392	0.0268	0,0004557	TRUE	TRUE	FALSE	TRUE	TRUE	TRUE	FALSE	TRUE
AVQNQVADNYYRPDLKK		AVQNQVADNYYRPDLKK_NA	0,0005286	0	1	1	6	Psat5g294280.1	psat5g294280.1 || uniprot: G7IUL4 60S ribosomal L28-like protein (Putative ribosomal protein L28e) || eggNOG-mapper: 60s ribosomal protein	Psat5g294280.1	1	202204031	3,01	High	3	0,5548	-0,00057	575679	0	0.0207	TRUE	TRUE	FALSE	FALSE	TRUE	FALSE	TRUE	FALSE
SEKPGALYVPR		SEKPGALYVPR_NA	0,000704629	0	2	2	2	Psat2g149200.1; Psat4g184760.1	psat2g149200.1 || uniprot: O24295 Lipoxygenase (EC 1.13.11.-) || eggNOG-mapper: Plant lipoxygenase may be involved in a number of diverse aspects of plant physiology including growth and development, pest resistance, and senescence or responses to wounding	Psat2g149200.1; Psat4g184760.1	0	121666845	2,88	High	3	0,4340	-0,00049	575013	0	0.0266	TRUE	FALSE	FALSE	FALSE	FALSE	FALSE	FALSE	FALSE
LAVDKWGR		LAVDKWGR_NA	0,00138039	0	2	3	11	Psat1g203240.1; Psat4g123880.2;Psat4g123880.1	psat1g203240.1 || uniprot: G7ISE9 Nucleic acid-binding, OB-fold-like protein (Putative nucleic acid-binding protein) || eggNOG-mapper: At4g28440-like	Psat1g203240.1; Psat2g107160.1;Psat2g107160.2; Psat4g123880.2;Psat4g123880.1	1	94453123	2,35	High	3	0,4000	-0,00025	567869	0.0667	0,0008974	TRUE	FALSE	FALSE	TRUE	TRUE	TRUE	TRUE	TRUE
MMMTSGEAVKYK		MMMTSGEAVKYK_NA	0,000551313	0	2	4	14	Psat5g204040.1;Psat5g204040.3; Psat4g147200.1	psat5g204040.1 || uniprot: A0A1S2Z294 ADP,ATP carrier protein 1, mitochondrial-like || eggNOG-mapper: Belongs to the mitochondrial carrier (TC 2.A.29) family	Psat5g204040.1;Psat5g204040.3; Psat4g147200.1; Psat5g286280.1; Psat3g049960.1	1	137564184	2,71	High	2	0,6679	0,00076	556315	0	0,0001234	TRUE	TRUE	FALSE	TRUE	TRUE	TRUE	TRUE	TRUE
ARPHLVESTSGSRDLQMVK		ARPHLVESTSGSRDLQMVK_NA	0,00114265	0	1	2	3	Psat7g169840.1	psat5g274320.1 || uniprot: A0A394DD44 PHB domain-containing protein || eggNOG-mapper: Prohibitin-1	Psat5g274320.1; Psat7g169840.1	1	211110260	2,70	High	4	0,3444	0,00002	552917	0	0.0501	TRUE	FALSE	FALSE	TRUE	TRUE	FALSE	FALSE	FALSE
NRIDGKQEVMIGYSDSGKDAGR		NRIDGKQEVMIGYSDSGKDAGR_NA	0.223	0	1	1	2	Psat5g238360.1	psat5g238360.1 || uniprot: O82723 Phosphoenolpyruvate-carboxylase || eggNOG-mapper: Phosphoenolpyruvate carboxylase	Psat5g238360.1	3	239616230	5,90	High	4	0,7593	0,00017	543298	0	1.37e-05	TRUE	TRUE	FALSE	FALSE	FALSE	FALSE	FALSE	FALSE
GDGLGAEIIGTFVLVYTVFSATDAKR		GDGLGAEIIGTFVLVYTVFSATDAKR_NA	0.47	0	1	2	5	Psat5g128840.1	psat5g128840.1 || uniprot: W0M5A8 PIP1-2 || eggNOG-mapper: Belongs to the MIP aquaporin (TC 1.A.8) family	Psat5g128840.1; Psat5g128840.3;Psat5g128840.2	1	270042431	4,20	High	3		-0,00021	1239502	0	3.64e-05	TRUE	FALSE	FALSE	FALSE	FALSE	TRUE	FALSE	TRUE
TDVSTIQNLKK		TDVSTIQNLKK_NA	0,0018648	0	1	1	16	Psat7g187480.1	psat7g187480.1 || uniprot: A0A1S2YKX9 Germin-like protein || eggNOG-mapper: nutrient reservoir activity	Psat7g187480.1	1	124670014	2,29	High	2	0,3450	-0,00044	538963	0,003713	0,06089	TRUE	TRUE	TRUE	TRUE	TRUE	TRUE	TRUE	TRUE
TVAEAVASVPNKGK		TVAEAVASVPNKGK_NA	0,000232655	0	1	1	7	Psat3g183360.1	psat3g183360.1 || uniprot: Q84UI7 Pectinesterase (EC 3.1.1.11) || eggNOG-mapper: Acts in the modification of cell walls via demethylesterification of cell wall pectin	Psat3g183360.1	1	137076380	3,26	High	2	0,5920	-0,00078	510711	0	0.0062	TRUE	FALSE	FALSE	TRUE	TRUE	FALSE	TRUE	FALSE
ALAENEGEGLAK		ALAENEGEGLAK_NA	0,000136494	0	1	3	13	Psat4g023520.1	psat4g023520.1 || uniprot: A0A2K3PDU3 Dihydrolipoyl dehydrogenase-like protein || eggNOG-mapper: Dihydrolipoyl dehydrogenase	Psat4g023520.1; Psat3g002080.1; Psat3g002080.2	0	120160591	3,49	High	2	0,7221	-0,00050	509930	0	0.00308	TRUE	TRUE	TRUE	TRUE	FALSE	TRUE	FALSE	TRUE
ASLDQDDSTLSR		ASLDQDDSTLSR_NA	0,000271484	0	1	1	5	Psat6g025120.1	psat6g025120.1 || uniprot: G7I7L8 ER membrane protein complex subunit-like protein || eggNOG-mapper: ER membrane protein complex subunit	Psat6g025120.1	0	130760736	3,51	High	2	0,6268	-0,00001	499790	0	0.00842	TRUE	TRUE	TRUE	TRUE	FALSE	TRUE	FALSE	FALSE
YKEEAEVLK		YKEEAEVLK_NA	0,000771847	0	1	1	23	Psat0s4330g0040.1	psat0s4330g0040.1 || uniprot: G7JEN5 Plastid transketolase (Putative transketolase) (EC 2.2.1.1) || eggNOG-mapper: Transketolase	Psat0s4330g0040.1	1	110858847	3,04	High	3	0,2467	-0,00041	481031	0.0348	0,0005296	TRUE	FALSE	TRUE	TRUE	TRUE	TRUE	TRUE	TRUE
SNSYSVHGSALGAK		SNSYSVHGSALGAK_NA	5.88	0	1	1	5	Psat0s4330g0040.1	psat0s4330g0040.1 || uniprot: G7JEN5 Plastid transketolase (Putative transketolase) (EC 2.2.1.1) || eggNOG-mapper: Transketolase	Psat0s4330g0040.1	0	137767572	4,30	High	2	0,4721	-0,00037	476815	0	0.00101	TRUE	FALSE	FALSE	TRUE	FALSE	FALSE	FALSE	TRUE
ILVGNKADMDESKR		ILVGNKADMDESKR_NA	0.58	0	2	11	18	Psat2g007000.1; Psat7g217200.1;Psat7g217200.2	psat2g007000.2 || uniprot: Q41022 Small GTP-binding protein || eggNOG-mapper: Ras-related protein	Psat2g007000.2; Psat3g048600.1; Psat2g007000.1; Psat7g217200.3;Psat7g217200.4; Psat5g066840.1; Psat6g236240.1; Psat6g236240.2; Psat6g067360.2;Psat6g067360.1; Psat7g217200.5; Psat6g067360.3; Psat7g217200.1;Psat7g217200.2	2	157581592	2,35	High	3	0,4383	-0,00044	468438	0	0.000426	TRUE	TRUE	TRUE	TRUE	TRUE	TRUE	TRUE	TRUE
LLRFETTKSEGK		LLRFETTKSEGK_NA	0,00264425	0	1	2	7	Psat6g002360.1	psat0s1664g0080.1 || uniprot: A0A392M843 Endoplasmin-like protein (Fragment) || eggNOG-mapper: Endoplasmin homolog	Psat0s1664g0080.1; Psat6g002360.1	2	140877945	2,79	High	3	0,5412	0,00007	518223	0,000477	0,005894	TRUE	FALSE	FALSE	TRUE	FALSE	TRUE	TRUE	TRUE
EALLDTIKEASGEKWSEELSTAWEIAYEGLASAIKK		EALLDTIKEASGEKWSEELSTAWEIAYEGLASAIKK_NA	0.000848	0	1	1	1	Psat2g039800.1	psat2g039800.1 || uniprot: P93851 Leghemoglobin K || eggNOG-mapper: Belongs to the globin family	Psat2g039800.1	3	396702227	5,24	High	4	0,4027	0,00179	1230962	0	3.83e-06	TRUE	FALSE	FALSE	FALSE	FALSE	FALSE	FALSE	FALSE
TIKEVVGDKWSDELSIAWEVAYDELATTIKK		TIKEVVGDKWSDELSIAWEVAYDELATTIKK_NA	1.19e-06	0	1	1	2	Psat0s241g0080.1	psat0s241g0080.1 || uniprot: A0A2K3NST0 Leghemoglobin || eggNOG-mapper: Belongs to the globin family	Psat0s241g0080.1	3	353783631	6,74	High	4	0,7033	0,00300	1231536	0	6.91e-07	TRUE	FALSE	FALSE	FALSE	FALSE	TRUE	FALSE	FALSE
KGGAYTGEISAEMLVNLDIPWVILGHSER		KGGAYTGEISAEMLVNLDIPWVILGHSER_NA	3.91	0	1	2	1	Psat5g284680.1	psat5g284680.1 || uniprot: I3S3S0 Cytosolic triosephosphate isomerase (Putative triose-phosphate isomerase) (EC 5.3.1.1) || eggNOG-mapper: Triosephosphate isomerase	Psat5g284680.1; Psat5g284680.2	1	315561939	3,69	High	4	0,4932	0,00211	1214766	0	0.000593	TRUE	FALSE	FALSE	FALSE	FALSE	FALSE	FALSE	FALSE
SINTLFLTELVR		SINTLFLTELVR_NA	0,00181337	0	1	2	5	Psat4g207360.2;Psat4g207360.1	psat4g207360.3 || uniprot: G7ZVU9 NADH dehydrogenase [ubiquinone] iron-sulfur protein (Putative oxidoreductase) (EC 1.6.-.-) || eggNOG-mapper: 4Fe-4S dicluster domain	Psat4g207360.3; Psat4g207360.2;Psat4g207360.1	0	140580494	3,02	High	2	0,4834	-0,00047	1108493	0	0.0925	TRUE	FALSE	TRUE	FALSE	TRUE	TRUE	TRUE	FALSE
AAVNEVLSKFEGLLAK		AAVNEVLSKFEGLLAK_NA	0.903	0	1	1	7	Psat6g189960.1	psat6g189960.1 || uniprot: A0A392Q7W9 Uncharacterized protein (Fragment) || eggNOG-mapper:	Psat6g189960.1	1	168895815	3,46	High	3	0,5549	0,00003	1111814	0	0.000702	TRUE	FALSE	TRUE	TRUE	FALSE	TRUE	FALSE	TRUE
EHYLNTEEFIDAVAAELKSK		EHYLNTEEFIDAVAAELKSK_NA	8.91e-05	0	1	2	10	Psat2g044000.2;Psat2g044000.6	psat2g044000.2 || uniprot: Q6R6M7 Isocitrate dehydrogenase [NADP] (EC 1.1.1.42) || eggNOG-mapper: Isocitrate dehydrogenase NADP	Psat2g044000.2;Psat2g044000.6; Psat2g044000.5;Psat2g044000.3;Psat2g044000.1;Psat2g044000.12	1	230715032	3,53	High	3	0,6374	0,00170	1112009	0	4.15e-06	TRUE	FALSE	TRUE	TRUE	TRUE	TRUE	FALSE	TRUE
EYTLLQTPFFMR		EYTLLQTPFFMR_NA	0,00079379	0	1	1	8	Psat6g149440.1	psat6g149440.1 || uniprot: A0A1S2XWS5 serine--tRNA ligase || eggNOG-mapper: Serine--tRNA	Psat6g149440.1	0	154577701	3,35	High	2	0,5791	0,00056	1107583	0	0.0312	TRUE	TRUE	TRUE	FALSE	FALSE	TRUE	FALSE	TRUE
TLPSGIHFLIPFVDR		TLPSGIHFLIPFVDR_NA	0,0024318	0	1	2	4	Psat5g070720.1	psat5g070720.2 || uniprot: A0A2Z6PP42 PHB domain-containing protein || eggNOG-mapper: Stomatin-like protein	Psat5g070720.2; Psat5g070720.1	0	171195300	1,58	High	3	0,2152	-0,00074	1091266	0	0,0001356	TRUE	TRUE	FALSE	TRUE	FALSE	TRUE	FALSE	FALSE
NANNVEQAFMAMAAEIKNR		NANNVEQAFMAMAAEIKNR_NA	0,00295645	0	1	2	4	Psat4g075000.1	psat4g075000.1 || uniprot: Q08153 GTP-binding protein || eggNOG-mapper: GTP-BINDING protein	Psat4g075000.1; Psat4g075000.2	1	212201682	2,32	High	3	0,4914	0,00151	1096320	0,0002965	0,003147	TRUE	FALSE	FALSE	TRUE	TRUE	FALSE	FALSE	FALSE
NGNEYLINLIDSPGHVDFSSEVTAALR		NGNEYLINLIDSPGHVDFSSEVTAALR_NA	0.0556	0	2	3	1	Psat1g012200.1; Psat6g048640.1	psat1g012200.1 || uniprot: G7IH13 Translation elongation factor EF-2 subunit || eggNOG-mapper: Elongation factor	Psat1g012200.1; Psat1g012560.1;Psat1g012560.2; Psat6g048640.1	0	293144829	4,93	High	3	0,5335	0,00290	1117599	0	2.2e-06	TRUE	FALSE	FALSE	FALSE	FALSE	FALSE	FALSE	FALSE
LFQVEYAMEAVKQGSAAIGLR		LFQVEYAMEAVKQGSAAIGLR_NA	0.00569	0	1	1	6	Psat6g008360.1	psat6g008360.1 || uniprot: I3RZQ6 Proteasome subunit alpha type (EC 3.4.25.1) || eggNOG-mapper: The proteasome is a multicatalytic proteinase complex which is characterized by its ability to cleave peptides with Arg, Phe, Tyr, Leu, and Glu adjacent to the leaving group at neutral or slightly basic pH	Psat6g008360.1	1	228120091	5,23	High	3	0,5621	0,00014	1095970	0	1.1e-07	TRUE	FALSE	FALSE	FALSE	TRUE	TRUE	TRUE	TRUE
LFVLDYHDAFMPYLER		LFVLDYHDAFMPYLER_NA	5.11	0	1	2	16	Psat4g184440.1	psat4g184440.1 || uniprot: Q9FEQ3 Lipoxygenase (EC 1.13.11.-) || eggNOG-mapper: Plant lipoxygenase may be involved in a number of diverse aspects of plant physiology including growth and development, pest resistance, and senescence or responses to wounding	Psat4g184440.1; Psat1g107440.1	0	202898880	4,15	High	3	0,6578	0,00017	1080530	0	0.0472	TRUE	TRUE	TRUE	TRUE	TRUE	FALSE	TRUE	TRUE
EASIYTGITLAEYFR		EASIYTGITLAEYFR_NA	0.268	0	1	1	5	Psat7g265520.1	psat7g265520.1 || uniprot: A0A072URM9 Archaeal/vacuolar-type H+-ATPase subunit A (V-type proton ATPase catalytic subunit A) (EC 3.6.3.14) || eggNOG-mapper: V-type proton ATPase catalytic subunit	Psat7g265520.1	0	173387448	3,74	High	2	0,6952	-0,00081	1088278	0	6,09E-07	TRUE	FALSE	TRUE	TRUE	FALSE	FALSE	FALSE	TRUE
SLGIEYIPLEVGIKETVESLKEKK		SLGIEYIPLEVGIKETVESLKEKK_NA	0,00129611	0	1	1	4	Psat1g003200.1	psat1g003200.1 || uniprot: G7IYC1 Cinnamyl-alcohol dehydrogenase-like protein (Putative cinnamyl-alcohol dehydrogenase) (EC 1.1.1.195) || eggNOG-mapper: Encoded by	Psat1g003200.1	3	270252262	3,17	High	4	0,4669	0,00024	1075178	0	0.0592	TRUE	FALSE	FALSE	FALSE	FALSE	TRUE	TRUE	FALSE
SAMQAGIDKLADAVGLTLGPR		SAMQAGIDKLADAVGLTLGPR_NA	0.00802	0	1	2	20	Psat7g144320.1	psat7g144320.1 || uniprot: Q2PEP1 Putative rubisco subunit binding-protein alpha subunit || eggNOG-mapper: Belongs to the chaperonin (HSP60) family	Psat7g144320.1; Psat7g144320.2	1	208411685	4,54	High	3	0,5969	0,00025	1084395	0	6,14E-10	TRUE	TRUE	TRUE	TRUE	TRUE	TRUE	TRUE	TRUE
LIVAIFPSFGER		LIVAIFPSFGER_NA	0,000428312	0	1	2	12	Psat6g147560.1	psat6g147560.1 || uniprot: G7I7F0 O-acetylserine (Thiol) lyase (Putative cysteine synthase) (EC 2.5.1.47) || eggNOG-mapper: Belongs to the cysteine synthase cystathionine beta- synthase family	Psat6g147560.1; Psat6g147520.1	0	134876235	3,11	High	2	0,1447	-0,00078	1083779	0,0001197	0,001369	TRUE	TRUE	TRUE	TRUE	FALSE	TRUE	FALSE	FALSE
ILYIKPPKNIYSFNELVALWEKK		ILYIKPPKNIYSFNELVALWEKK_NA	1.57	0	2	2	14	Psat0s1058g0160.1; Psat0s1058g0200.1	psat0s1058g0160.1 || uniprot: A0A2Z6MYJ3 NmrA domain-containing protein || eggNOG-mapper: isoflavone	Psat0s1058g0160.1; Psat0s1058g0200.1	2	280659058	2,81	High	5	0,6228	0,00015	1076587	0	3,59E-07	TRUE	TRUE	TRUE	TRUE	TRUE	TRUE	TRUE	TRUE
VAVLGAAGGIGQPLSMLMK		VAVLGAAGGIGQPLSMLMK_NA	0,00208543	0	1	1	1	Psat2g172840.1	psat2g172840.1 || uniprot: G7K140 Malate dehydrogenase (EC 1.1.1.37) || eggNOG-mapper: lactate/malate dehydrogenase, alpha/beta C-terminal domain	Psat2g172840.1	0	181300742	3,28	High	2	0,5915	0,00113	1093778	0	0,0001114	TRUE	FALSE	FALSE	FALSE	FALSE	FALSE	FALSE	FALSE
ELVEADGFLFGFPAR		ELVEADGFLFGFPAR_NA	0.109	0	1	2	18	Psat1g210560.1	psat1g210560.1 || uniprot: G7IK45 NAD(P)H:quinone oxidoreductase, type IV protein (Putative NAD(P)H dehydrogenase (Quinone)) (EC 1.6.5.2) || eggNOG-mapper: Minor allergen Alt a	Psat1g210560.1; Psat1g210560.2	0	166784278	4,47	High	2	0,6421	-0,00084	1102813	0	2.25e-05	TRUE	TRUE	TRUE	TRUE	TRUE	TRUE	TRUE	TRUE
AVTNQSLQVSFLNMLFQPGHIERR		AVTNQSLQVSFLNMLFQPGHIERR_NA	0,000709585	0	1	1	2	Psat0s3405g0040.1	psat0s3405g0040.1 || uniprot: A0A072TIB9 Putative tripeptidyl-peptidase II (EC 3.4.14.10) (Tripeptidyl peptidase II) || eggNOG-mapper: Tripeptidyl-peptidase 2-like	Psat0s3405g0040.1	1	278545663	3,72	High	4	0,4462	0,00069	1121997	0	0.0357	TRUE	FALSE	FALSE	FALSE	FALSE	FALSE	FALSE	FALSE
SGNKGAEAALTAIEMASLFEHHLQ		SGNKGAEAALTAIEMASLFEHHLQ_NA	4.27e-05	0	1	1	19	Psat5g058760.1	psat5g058760.1 || uniprot: A0A1S2YHK4 6,7-dimethyl-8-ribityllumazine synthase (DMRL synthase) (EC 2.5.1.78) || eggNOG-mapper: Catalyzes the formation of 6,7-dimethyl-8- ribityllumazine by condensation of 5-amino-6-(D- ribitylamino)uracil with 3,4-dihydroxy-2-butanone 4-phosphate. This is the penultimate step in the biosynthesis of riboflavin	Psat5g058760.1	1	252524530	6,28	High	3	0,6385	0,00009	1118953	0	4.47e-10	TRUE	TRUE	TRUE	TRUE	TRUE	TRUE	TRUE	TRUE
SGETEDTFIADLAVGLSTGQIK		SGETEDTFIADLAVGLSTGQIK_NA	0.000758	0	1	1	25	Psat3g036800.1	psat3g036800.1 || uniprot: A0A072U338 Phosphopyruvate hydratase (Putative phosphopyruvate hydratase) (EC 4.2.1.11) || eggNOG-mapper: phosphopyruvate hydratase activity	Psat3g036800.1	0	225212925	5,87	High	2	0,3101	0,00327	1205474	0	5.81e-07	TRUE	TRUE	TRUE	TRUE	FALSE	TRUE	TRUE	TRUE
MLNEDELRDAVLLVFANKQDLPNAMNAAEITDKLGLHSLR		MLNEDELRDAVLLVFANKQDLPNAMNAAEITDKLGLHSLR_NA	1.76	0	1	3	3	Psat1g058280.2	psat1g058280.1 || uniprot: A0A1R3GM71 Small GTPase superfamily, Rab type || eggNOG-mapper: Belongs to the small GTPase superfamily. Arf family	Psat1g058280.1; Psat1g058280.2; Psat3g018640.1;Psat6g159640.1;Psat3g018640.2	3	447831703	4,50	High	5	0,4444	0,00282	1200092	0	0.000206	TRUE	TRUE	FALSE	FALSE	FALSE	FALSE	FALSE	FALSE
AVVGEEALSSEDLLYLEFLDKFER		AVVGEEALSSEDLLYLEFLDKFER_NA	1.77	0	1	2	3	Psat6g232640.2;Psat6g232640.3;Psat6g232640.1	psat6g232640.2 || uniprot: A0A072VSL4 Vacuolar proton pump subunit B (V-ATPase subunit B) (Vacuolar proton pump subunit B) || eggNOG-mapper: ATP synthase alpha/beta family, beta-barrel domain	Psat6g232640.2;Psat6g232640.3;Psat6g232640.1; Psat3g100440.2;Psat3g100440.1	1	277239782	2,64	High	3	0,5720	-0,00084	1204769	0	2,08E-07	TRUE	FALSE	FALSE	FALSE	FALSE	TRUE	TRUE	FALSE
YLKPSVAGFLMQKELDYLVGAVSNPKKPFAAIVGGSK		YLKPSVAGFLMQKELDYLVGAVSNPKKPFAAIVGGSK_NA	0.000322	0	1	1	8	Psat1g014080.1	psat1g014080.1 || uniprot: Q9LKJ2 Phosphoglycerate kinase (EC 2.7.2.3) || eggNOG-mapper: Belongs to the phosphoglycerate kinase family	Psat1g014080.1	2	392315033	5,45	High	5	0,7101	0,00174	1187075	0	1.91e-06	TRUE	TRUE	FALSE	TRUE	TRUE	TRUE	TRUE	TRUE
SGGDQNLFVLDFITPVK		SGGDQNLFVLDFITPVK_NA	3.19	0	1	1	23	Psat2g157160.1	psat2g157160.1 || uniprot: A0A2Z6MH19 Peroxidase (EC 1.11.1.7) || eggNOG-mapper: Belongs to the peroxidase family. Classical plant (class III) peroxidase subfamily	Psat2g157160.1	0	184996944	3,98	High	2	0,4849	-0,00008	1179673	0	0.0702	TRUE	TRUE	TRUE	TRUE	TRUE	TRUE	TRUE	TRUE
VIALLDGVSFPILFDNAK		VIALLDGVSFPILFDNAK_NA	0.164	0	1	1	1	Psat7g207240.1	psat7g207240.1 || uniprot: Q7X9B3 9/13 hydroperoxide lyase (Fatty acid hydroperoxide lyase) (Putative cytochrome P450) || eggNOG-mapper: Belongs to the cytochrome P450 family	Psat7g207240.1	0	193208408	4,08	High	2	0,6544	0,00041	1233272	0	9,17E-09	FALSE	FALSE	FALSE	FALSE	FALSE	FALSE	FALSE	TRUE
FASFETIVEQIYKHAIPRPK		FASFETIVEQIYKHAIPRPK_NA	0,000993294	0	1	1	8	Psat3g094120.1	psat3g094120.1 || uniprot: Q2HUK6 Mitochondrial substrate carrier (Phosphate carrier protein) (Putative mitochondrial carrier domain-containing protein) || eggNOG-mapper: Belongs to the mitochondrial carrier (TC 2.A.29) family	Psat3g094120.1	1	237429178	1,72	High	4	0,4942	-0,00113	1114719	0	0.0508	TRUE	FALSE	TRUE	TRUE	TRUE	TRUE	FALSE	TRUE
VYLPAGEGVEASIWLLAK		VYLPAGEGVEASIWLLAK_NA	0.0553	0	1	1	24	Psat0s1211g0080.1	psat0s1211g0080.1 || uniprot: B7Z177 Lipoxygenase (EC 1.13.11.-) || eggNOG-mapper: Plant lipoxygenase may be involved in a number of diverse aspects of plant physiology including growth and development, pest resistance, and senescence or responses to wounding	Psat0s1211g0080.1	0	191605278	4,48	High	3	0,6161	0,00024	1160295	0	4.02e-06	TRUE	TRUE	TRUE	TRUE	FALSE	TRUE	TRUE	TRUE
LAEGLDDLALDIPSAK		LAEGLDDLALDIPSAK_NA	0,000771847	0	1	1	8	Psat4g065880.1	psat4g065880.1 || uniprot: A0A2Z6NM94 Uncharacterized protein || eggNOG-mapper: Programmed cell death protein	Psat4g065880.1	0	164087414	3,69	High	2	0,5447	-0,00046	967003	0	0.0669	TRUE	TRUE	FALSE	TRUE	TRUE	TRUE	TRUE	TRUE
AIAAVAPTWSGPLPIVFGR		AIAAVAPTWSGPLPIVFGR_NA	0,000160401	0	1	1	2	Psat4g051280.1	psat4g051280.1 || uniprot: A0A2Z6NS93 Uncharacterized protein || eggNOG-mapper:	Psat4g051280.1	0	192308508	4,19	High	2	0,5537	0,00094	1151127	0	0.00378	TRUE	FALSE	FALSE	TRUE	FALSE	FALSE	FALSE	FALSE
NLILQALHEMSTSALR		NLILQALHEMSTSALR_NA	5.64	0	1	1	8	Psat3g047560.1	psat3g047560.1 || uniprot: A0A2Z6MTB7 Cation_ATPase_N domain-containing protein || eggNOG-mapper: Belongs to the cation transport ATPase (P-type) (TC 3.A.3) family	Psat3g047560.1	0	179696873	2,85	High	3	0,5333	-0,00124	1134376	0	0.00556	TRUE	FALSE	TRUE	TRUE	FALSE	FALSE	TRUE	TRUE
YSGVGATIEYAITALK		YSGVGATIEYAITALK_NA	0.02	0	1	1	9	Psat0s2720g0080.1;Psat0s2720g0080.2	psat0s2720g0080.1 || uniprot: O04855 Carbonic anhydrase (EC 4.2.1.1) (Carbonate dehydratase) || eggNOG-mapper: Reversible hydration of carbon dioxide	Psat0s2720g0080.1;Psat0s2720g0080.2	0	165688431	4,98	High	2	0,7068	-0,00024	1129147	0	5.74e-07	TRUE	TRUE	FALSE	TRUE	FALSE	TRUE	FALSE	FALSE
IIPLEAAPVELAIQG		IIPLEAAPVELAIQG_NA	0,000178204	0	1	3	13	Psat2g056920.1	psat2g056920.4 || uniprot: G7JZK0 Asparagine synthetase [glutamine-hydrolyzing] (EC 6.3.5.4) || eggNOG-mapper: Asparagine synthetase	Psat2g056920.4; Psat2g056920.3;Psat2g056920.10; Psat2g056920.1	0	153388867	3,02	High	2	0,5861	-0,00004	1131229	0	0.0646	TRUE	FALSE	TRUE	FALSE	TRUE	TRUE	TRUE	TRUE
VIALLDGVSFPILFDNAKVEKR		VIALLDGVSFPILFDNAKVEKR_NA	0.109	0	1	1	21	Psat7g207240.1	psat7g207240.1 || uniprot: Q7X9B3 9/13 hydroperoxide lyase (Fatty acid hydroperoxide lyase) (Putative cytochrome P450) || eggNOG-mapper: Belongs to the cytochrome P450 family	Psat7g207240.1	2	244439116	3,94	High	3	0,8020	0,00085	1121210	0	4.76e-05	TRUE	TRUE	TRUE	TRUE	TRUE	TRUE	TRUE	TRUE
LAAAVLGGVDNIWIKPGAK		LAAAVLGGVDNIWIKPGAK_NA	0,000680361	0	1	1	3	Psat1g101240.1	psat1g101240.1 || uniprot: G7IDD7 Mediator of RNA polymerase II transcription subunit 36a (Putative fibrillarin, S-adenosyl-L-methionine-dependent methyltransferase) || eggNOG-mapper: ubiE/COQ5 methyltransferase family	Psat1g101240.1	0	189309564	2,90	High	3	0,4483	-0,00101	936196	0	0.0253	TRUE	FALSE	FALSE	FALSE	TRUE	FALSE	TRUE	FALSE
GIDKTVAALVEELEK		GIDKTVAALVEELEK_NA	0,000440497	0	1	2	2	Psat7g144320.1	psat7g144320.1 || uniprot: Q2PEP1 Putative rubisco subunit binding-protein alpha subunit || eggNOG-mapper: Belongs to the chaperonin (HSP60) family	Psat7g144320.1; Psat7g144320.2	1	161489488	2,76	High	3	0,4638	-0,00082	1118580	0.0268	0,0004586	TRUE	FALSE	FALSE	FALSE	FALSE	FALSE	FALSE	FALSE
SATFPVLQSFFK		SATFPVLQSFFK_NA	0,0016909	0	1	2	16	Psat7g082240.2	psat7g082240.1 || uniprot: A0A2K3PJJ6 Thioredoxin superfamily protein (Fragment) || eggNOG-mapper: Thioredoxin	Psat7g082240.1; Psat7g082240.2	0	137173071	2,89	High	2	0,5190	-0,00034	1117129	0	8,38E-05	TRUE	TRUE	TRUE	TRUE	TRUE	TRUE	TRUE	TRUE
FHLPVWLGFGSAFK		FHLPVWLGFGSAFK_NA	0,00126918	0	1	1	2	Psat5g238360.1	psat5g238360.1 || uniprot: O82723 Phosphoenolpyruvate-carboxylase || eggNOG-mapper: Phosphoenolpyruvate carboxylase	Psat5g238360.1	0	160585765	2,31	High	3	0,4805	-0,00086	1124554	0	0.0575	TRUE	TRUE	FALSE	FALSE	FALSE	FALSE	FALSE	FALSE
AWIVGDPFDPK		AWIVGDPFDPK_NA	0,00158773	0	2	3	14	Psat7g013880.1; Psat1g040320.1	psat7g013880.1 || uniprot: G7L8Y6 Cytosolic aldehyde dehydrogenase RF2C (Putative aldehyde dehydrogenase (NAD(P)(+))) (EC 1.2.1.5) || eggNOG-mapper: Aldehyde dehydrogenase family	Psat7g013880.1; Psat1g040320.1; Psat1g040280.1	0	124463100	3,27	High	2	0,5627	-0,00108	956785	0,0005481	0,007094	TRUE	TRUE	TRUE	TRUE	TRUE	FALSE	TRUE	TRUE
FTTVQFTGEVLKTPVSQDMLGR		FTTVQFTGEVLKTPVSQDMLGR_NA	0.935	0	1	2	1	Psat6g232640.2;Psat6g232640.3;Psat6g232640.1	psat6g232640.2 || uniprot: A0A072VSL4 Vacuolar proton pump subunit B (V-ATPase subunit B) (Vacuolar proton pump subunit B) || eggNOG-mapper: ATP synthase alpha/beta family, beta-barrel domain	Psat6g232640.2;Psat6g232640.3;Psat6g232640.1; Psat3g100440.2;Psat3g100440.1	1	245426972	4,19	High	3	0,5847	0,00139	953101	0	9.01e-05	FALSE	TRUE	FALSE	FALSE	FALSE	FALSE	FALSE	FALSE
VLIFHNEIQDPLVYDGLNR		VLIFHNEIQDPLVYDGLNR_NA	0.00243	0	1	1	9	Psat6g102920.1	psat6g102920.1 || uniprot: E2FKJ2 Putative sieve element occlusion (Sieve element occlusion by forisomes 3) (Sieve element occlusion protein) || eggNOG-mapper: Sieve element occlusion	Psat6g102920.1	0	225518189	4,24	High	3	0,4363	-0,00074	957541	0	7.03e-05	TRUE	TRUE	FALSE	TRUE	TRUE	FALSE	FALSE	TRUE
MTGEIGTNVQIVGDDLLVTNPK		MTGEIGTNVQIVGDDLLVTNPK_NA	0.0504	0	1	2	9	Psat3g036800.1	psat3g036800.1 || uniprot: A0A072U338 Phosphopyruvate hydratase (Putative phosphopyruvate hydratase) (EC 4.2.1.11) || eggNOG-mapper: phosphopyruvate hydratase activity	Psat3g036800.1; Psat3g036800.2;Psat3g036800.3	0	231419589	5,58	High	2	0,7312	0,00315	959038	0	1,94E-09	FALSE	TRUE	TRUE	TRUE	FALSE	TRUE	FALSE	TRUE
MTGEIGTNVQIVGDDLLVTNPK	1xOxidation [M1(100)]	MTGEIGTNVQIVGDDLLVTNPK_1xOxidation [M1(100)]	8.06	0	1	2	1	Psat3g036800.1	psat3g036800.1 || uniprot: A0A072U338 Phosphopyruvate hydratase (Putative phosphopyruvate hydratase) (EC 4.2.1.11) || eggNOG-mapper: phosphopyruvate hydratase activity	Psat3g036800.1; Psat3g036800.2;Psat3g036800.3	0	233019080	3,21	High	3	0,5607	-0,00017	940734	0	0.00153	FALSE	FALSE	FALSE	FALSE	FALSE	FALSE	TRUE	FALSE
LFNAVAAEDLIVK		LFNAVAAEDLIVK_NA	4.97	0	1	1	3	Psat6g209120.1	psat6g209120.1 || uniprot: A0A072W0W5 Thiamine thiazole synthase, chloroplastic (Thiazole biosynthetic enzyme) (EC 2.4.2.60) || eggNOG-mapper: Involved in biosynthesis of the thiamine precursor thiazole. Catalyzes the conversion of NAD and glycine to adenosine diphosphate 5-(2-hydroxyethyl)-4-methylthiazole-2-carboxylic acid (ADT), an adenylated thiazole intermediate. The reaction includes an iro…	Psat6g209120.1	0	140279404	2,77	High	2	0,3899	-0,00082	965476	0	0.000809	FALSE	TRUE	TRUE	FALSE	FALSE	FALSE	FALSE	FALSE
VNQIGTVSESIQAALDSK		VNQIGTVSESIQAALDSK_NA	2.79	0	1	1	13	Psat1g028040.1	psat1g028040.1 || uniprot: A0A1S2XF28 enolase 1, chloroplastic || eggNOG-mapper: Enolase 1	Psat1g028040.1	0	185997090	4,56	High	2	0,6294	0,00170	964856	0	0.0433	TRUE	TRUE	TRUE	TRUE	TRUE	TRUE	TRUE	TRUE
HFDTASFYNTEELLGQAVSK		HFDTASFYNTEELLGQAVSK_NA	0.0962	0	1	1	17	Psat7g181240.1	psat7g181240.1 || uniprot: G7JL30 Aldo/keto reductase family oxidoreductase || eggNOG-mapper: Aldo/keto reductase family	Psat7g181240.1	0	225707715	4,35	High	3	0,5977	-0,00005	968326	0	4.55e-06	TRUE	TRUE	TRUE	TRUE	TRUE	TRUE	TRUE	TRUE
LGHAPFIPLVEESAFSSLKR		LGHAPFIPLVEESAFSSLKR_NA	0.975	0	1	1	7	Psat1g223000.1	psat1g223000.1 || uniprot: A0A072UXB1 Putative gamma class glutathione transferase EF1Bgamma3 (Putative translation elongation factor EF1B, gamma chain, S-crystallin) (Translation elongation factor EF1B, gamma chain) || eggNOG-mapper: elongation factor 1-gamma	Psat1g223000.1	1	219819681	1,46	High	4	0,4315	-0,00040	965331	0	9.57e-05	FALSE	TRUE	FALSE	TRUE	FALSE	TRUE	FALSE	TRUE
KHSEFISYPISLWIEK		KHSEFISYPISLWIEK_NA	0.117	0	1	1	14	Psat5g164840.1	psat5g164840.1 || uniprot: A0A2K3PN04 Heat shock cognate protein 80-like || eggNOG-mapper: heat shock	Psat5g164840.1	1	197704802	4,07	High	3	0,6290	-0,00094	975774	0	0.00129	TRUE	TRUE	TRUE	TRUE	FALSE	TRUE	TRUE	TRUE
TVDRDLSLIQELGLK		TVDRDLSLIQELGLK_NA	7.52	0	1	2	8	Psat1g009000.1	psat1g009000.2 || uniprot: A0A1S2XFN2 persulfide dioxygenase ETHE1 homolog, mitochondrial || eggNOG-mapper: Persulfide dioxygenase ETHE1 homolog	Psat1g009000.2; Psat1g009000.1	1	169995888	3,95	High	3	0,3797	-0,00007	976853	0	0.00365	TRUE	TRUE	FALSE	TRUE	FALSE	FALSE	TRUE	TRUE
FIAPILAEIAKK		FIAPILAEIAKK_NA	0,000404941	0	1	1	3	Psat0s471g0400.1	psat0s471g0400.1 || uniprot: Q8GUR9 Thioredoxin || eggNOG-mapper: Thioredoxin	Psat0s471g0400.1	1	131381913	1,45	High	3	0,5862	-0,00033	975156	0	0.0128	FALSE	TRUE	FALSE	TRUE	FALSE	FALSE	FALSE	TRUE
GIHVGAWSPLGAYKDPWGSAAVMDNPILHK		GIHVGAWSPLGAYKDPWGSAAVMDNPILHK_NA	0.0036	0	1	1	15	Psat7g181240.1	psat7g181240.1 || uniprot: G7JL30 Aldo/keto reductase family oxidoreductase || eggNOG-mapper: Aldo/keto reductase family	Psat7g181240.1	1	318761458	5,36	High	4	0,6828	0,00050	982565	0	1.64e-06	TRUE	TRUE	FALSE	TRUE	TRUE	TRUE	TRUE	TRUE
SILVEPTGGNTGIGLAYIAATK		SILVEPTGGNTGIGLAYIAATK_NA	0,00223633	0	2	4	2	Psat7g119800.1; Psat7g119760.1	psat7g119720.1 || uniprot: G7JNN6 Cysteine synthase (EC 2.5.1.47) || eggNOG-mapper: Belongs to the cysteine synthase cystathionine beta- synthase family	Psat7g119720.1; Psat7g119800.1; Psat7g119720.2;Psat7g119720.4;Psat7g119720.3; Psat7g119760.1	0	214617541	3,01	High	3	0,5249	-0,00070	994560	0	0,0001219	FALSE	TRUE	FALSE	FALSE	FALSE	FALSE	TRUE	FALSE
SNYMSAGQISVPIVFR		SNYMSAGQISVPIVFR_NA	1.59	0	1	2	5	Psat0s1880g0240.2;Psat0s1880g0240.1	psat0s1880g0240.3 || uniprot: A0A1S2XMN1 Pyruvate dehydrogenase E1 component subunit beta (EC 1.2.4.1) || eggNOG-mapper: The pyruvate dehydrogenase complex catalyzes the overall conversion of pyruvate to acetyl-CoA and CO(2)	Psat0s1880g0240.3;Psat0s1880g0240.5;Psat0s1880g0240.4; Psat0s1880g0240.2;Psat0s1880g0240.1	0	176890507	4,00	High	2	0,6550	0,00184	993702	0	0.000182	TRUE	TRUE	FALSE	FALSE	FALSE	FALSE	FALSE	TRUE
KAFEEAEKNAPSIIFIDEIDSIAPKR		KAFEEAEKNAPSIIFIDEIDSIAPKR_NA	3e-05	0	2	3	16	Psat6g073160.1; Psat0s2621g0040.1	psat6g073160.1 || uniprot: A0A072VKP7 ATPase, AAA-type, CDC48 protein (Cell division cycle protein 48) (EC 3.6.4.6) || eggNOG-mapper: Cell division	Psat6g073160.1; Psat5g280600.1; Psat0s2621g0040.1	3	293154621	6,36	High	4	0,6509	-0,00035	993200	0	6.86e-10	TRUE	TRUE	FALSE	TRUE	FALSE	TRUE	TRUE	TRUE
MPYTILYPSSEAGLTFR		MPYTILYPSSEAGLTFR_NA	0,000141369	0	1	1	1	Psat0s1212g0080.1	psat0s1212g0080.1 || uniprot: Q14ST8 Lipoxygenase (EC 1.13.11.-) || eggNOG-mapper: Plant lipoxygenase may be involved in a number of diverse aspects of plant physiology including growth and development, pest resistance, and senescence or responses to wounding	Psat0s1212g0080.1	0	194597281	3,91	High	2	0,6138	0,00092	999792	0	0.00321	FALSE	TRUE	FALSE	FALSE	FALSE	FALSE	FALSE	FALSE
KGVQNLIVDELNLAEIGPK		KGVQNLIVDELNLAEIGPK_NA	1.03	0	1	2	11	Psat3g121680.1	psat3g121680.1 || uniprot: A0A1S2XPI4 diaminopimelate epimerase, chloroplastic-like || eggNOG-mapper: Diaminopimelate epimerase	Psat3g121680.1; Psat3g121680.2	1	205015428	4,07	High	3	0,5160	-0,00031	1032545	0	0.00109	TRUE	TRUE	FALSE	TRUE	FALSE	FALSE	TRUE	TRUE
TAAEASKFTVTQLIQGNVWLK		TAAEASKFTVTQLIQGNVWLK_NA	0.00593	0	1	2	11	Psat0s3633g0080.1	psat0s3633g0080.1 || uniprot: O24298 Pectinesterase (EC 3.1.1.11) || eggNOG-mapper: Acts in the modification of cell walls via demethylesterification of cell wall pectin	Psat0s3633g0080.1; Psat1g103160.1	1	230525506	4,87	High	3	0,4066	-0,00027	1027587	0	2,92E-10	TRUE	TRUE	TRUE	TRUE	FALSE	TRUE	TRUE	TRUE
LLSQFLEHLVSEGSQDVHVHNALGK		LLSQFLEHLVSEGSQDVHVHNALGK_NA	0.335	0	2	4	7	Psat2g031400.1; Psat5g129720.1	psat2g031400.2 || uniprot: A0A2K3NMQ3 Clathrin heavy chain || eggNOG-mapper: Clathrin is the major protein of the polyhedral coat of coated pits and vesicles	Psat2g031400.2; Psat2g031400.1; Psat5g129720.1; Psat5g129720.2	0	275743185	3,34	High	5	0,5928	-0,00020	1025810	0	0.000486	FALSE	TRUE	FALSE	TRUE	TRUE	FALSE	FALSE	TRUE
EGVPTAVSHGLWLNIPDYDAPTQLVKPLER		EGVPTAVSHGLWLNIPDYDAPTQLVKPLER_NA	0,00152247	0	1	2	10	Psat3g204280.1	psat3g204280.1 || uniprot: A0A072TX38 Alpha-1,4-glucan-protein synthase [UDP-forming]-like protein (Putative UDP-arabinopyranose mutase) (EC 5.4.99.30) || eggNOG-mapper: Reversibly glycosylated polypeptide	Psat3g204280.1; Psat3g204280.2	0	331573720	2,35	High	4	0,4596	0,00079	1025855	0,000558	0,007906	TRUE	TRUE	FALSE	TRUE	TRUE	TRUE	TRUE	TRUE
LIIEFLDKQSI		LIIEFLDKQSI_NA	0,00248327	0	1	1	8	Psat5g271080.1	psat5g271080.1 || uniprot: A0A2K3LDN2 Bifunctional epoxide hydrolase 2-like protein || eggNOG-mapper: Bifunctional epoxide hydrolase 2-like	Psat5g271080.1	1	131876168	3,23	High	2	0,5387	-0,00069	1024989	0.0348	0,0005423	TRUE	FALSE	FALSE	FALSE	TRUE	FALSE	TRUE	TRUE
VTYVAPAGQYSLKDTVLELEFQGVK		VTYVAPAGQYSLKDTVLELEFQGVK_NA	0,000689967	0	1	1	9	Psat7g265520.1	psat7g265520.1 || uniprot: A0A072URM9 Archaeal/vacuolar-type H+-ATPase subunit A (V-type proton ATPase catalytic subunit A) (EC 3.6.3.14) || eggNOG-mapper: V-type proton ATPase catalytic subunit	Psat7g265520.1	1	275545527	4,12	High	3	0,5413	0,00062	1024308	0	0.0998	TRUE	TRUE	TRUE	TRUE	TRUE	TRUE	FALSE	TRUE
LRDSYITTLNVFQAYTLKR		LRDSYITTLNVFQAYTLKR_NA	0.0592	0	1	1	4	Psat5g238360.1	psat5g238360.1 || uniprot: O82723 Phosphoenolpyruvate-carboxylase || eggNOG-mapper: Phosphoenolpyruvate carboxylase	Psat5g238360.1	2	230225539	5,38	High	3	0,6078	0,00005	953852	0	0.000119	FALSE	TRUE	FALSE	FALSE	FALSE	FALSE	FALSE	TRUE
FPGVPYTFFTQR		FPGVPYTFFTQR_NA	0,000195224	0	1	2	10	Psat5g302040.1;Psat5g302040.2	psat5g302040.1 || uniprot: A0A2K3NM39 Phospholipase D (EC 3.1.4.4) || eggNOG-mapper: Hydrolyzes glycerol-phospholipids at the terminal phosphodiesteric bond	Psat5g302040.1;Psat5g302040.2; Psat5g302040.3	0	145973686	2,33	High	2	0,5536	-0,00024	1020110	0	0.00491	FALSE	TRUE	FALSE	TRUE	FALSE	TRUE	FALSE	TRUE
VLGGKVDYLPPILTT		VLGGKVDYLPPILTT_NA	0,000465918	0	1	1	14	Psat5g302040.1;Psat5g302040.2	psat5g302040.1 || uniprot: A0A2K3NM39 Phospholipase D (EC 3.1.4.4) || eggNOG-mapper: Hydrolyzes glycerol-phospholipids at the terminal phosphodiesteric bond	Psat5g302040.1;Psat5g302040.2	1	158591997	2,50	High	2	0,2440	-0,00061	1022963	0,0001427	0,001525	FALSE	TRUE	FALSE	TRUE	TRUE	TRUE	TRUE	TRUE
GITFFDTSDVYAAHVNEVLVGK		GITFFDTSDVYAAHVNEVLVGK_NA	0.0089	0	1	3	6	Psat3g007320.1	psat3g007320.1 || uniprot: A0A2K3N3S2 Auxin-induced protein pcnt115 || eggNOG-mapper: aldo-keto reductase	Psat3g007320.1; Psat3g007320.2; Psat3g007320.3	0	238219760	3,26	High	3	0,5583	-0,00081	1017951	0	0.0089	TRUE	TRUE	TRUE	FALSE	FALSE	FALSE	TRUE	FALSE
AIELPDPMENAGAALIR		AIELPDPMENAGAALIR_NA	0.176	0	1	2	10	Psat7g144320.1	psat7g144320.1 || uniprot: Q2PEP1 Putative rubisco subunit binding-protein alpha subunit || eggNOG-mapper: Belongs to the chaperonin (HSP60) family	Psat7g144320.1; Psat7g144320.2	0	178092620	3,89	High	2	0,6787	0,00165	1007960	0	3.75e-05	TRUE	TRUE	TRUE	TRUE	FALSE	TRUE	FALSE	TRUE
AITTGWLHPSINQFNPEPAVDFDTVPNVK		AITTGWLHPSINQFNPEPAVDFDTVPNVK_NA	0.0747	0	1	1	4	Psat7g090680.1	psat7g090680.1 || uniprot: A0A1S2YHM9 3-oxoacyl-[acyl-carrier-protein] synthase I, chloroplastic || eggNOG-mapper: Belongs to the beta-ketoacyl-ACP synthases family	Psat7g090680.1	0	320761094	5,26	High	3	0,6882	0,00106	1006770	0	6.38e-06	FALSE	TRUE	FALSE	FALSE	FALSE	TRUE	FALSE	TRUE
EVTGSFRPGVLTALMGVSGAGK		EVTGSFRPGVLTALMGVSGAGK_NA	0.235	0	1	1	13	Psat4g221000.1	psat4g221000.1 || uniprot: A0A1S2YUX0 ABC transporter G family member 36-like || eggNOG-mapper: Belongs to the ABC transporter superfamily. ABCG family. PDR (TC 3.A.1.205) subfamily	Psat4g221000.1	0	213413250	3,20	High	3	0,3062	-0,00013	1007729	0	1.46e-05	TRUE	TRUE	TRUE	TRUE	TRUE	TRUE	TRUE	TRUE
VGGFYGGHGIVGAQVPLGVGLAFGQK		VGGFYGGHGIVGAQVPLGVGLAFGQK_NA	0.00916	0	1	2	14	Psat4g127560.1	psat4g127560.2 || uniprot: A0A2Z6NC87 Uncharacterized protein || eggNOG-mapper: The pyruvate dehydrogenase complex catalyzes the overall conversion of pyruvate to acetyl-CoA and CO(2)	Psat4g127560.2; Psat4g127560.1	0	248533504	4,31	High	3	0,6659	-0,00148	1011954	0	3.06e-07	TRUE	TRUE	TRUE	TRUE	FALSE	TRUE	TRUE	TRUE
YGWIVPAYTMPADAQHIAVLR		YGWIVPAYTMPADAQHIAVLR_NA	0,00108039	0	2	2	6	Psat6g071480.1; Psat1g123200.1	psat6g071480.1 || uniprot: A0A072UCM6 Glutamate decarboxylase (EC 4.1.1.15) || eggNOG-mapper: Belongs to the group II decarboxylase family	Psat6g071480.1; Psat1g123200.1	0	237222198	2,43	High	3	0,4815	-0,00068	1012750	0	0.0465	TRUE	TRUE	FALSE	FALSE	TRUE	FALSE	TRUE	FALSE
SASGVADELVSGIDQLKPQIIR		SASGVADELVSGIDQLKPQIIR_NA	0,000120298	0	1	1	1	Psat1g145920.1;Psat1g145920.2	psat1g145920.1 || uniprot: G7IN22 Actin filament bundling protein P-115-ABP (Putative villin headpiece, villin/Gelsolin, ADF-H/Gelsolin-like domain-containing protein) || eggNOG-mapper: Villin-4-like	Psat1g145920.1;Psat1g145920.2	0	229625070	3,52	High	3	0,6534	0,00124	1035208	0	0.00261	FALSE	TRUE	FALSE	FALSE	FALSE	FALSE	FALSE	FALSE
RPEEIGAGDQGHMFGYATDETPEFMPLSHVLATK		RPEEIGAGDQGHMFGYATDETPEFMPLSHVLATK_NA	0.0022	0	1	1	7	Psat1g018040.1	psat1g018040.1 || uniprot: A0A2K3PIH9 S-adenosylmethionine synthase (EC 2.5.1.6) || eggNOG-mapper: Catalyzes the formation of S-adenosylmethionine from methionine and ATP	Psat1g018040.1	0	373174686	5,69	High	4	0,6274	0,00015	953063	0	2.18e-07	TRUE	TRUE	FALSE	TRUE	TRUE	FALSE	TRUE	FALSE
FIVENGGLDSQIDYPYLGR		FIVENGGLDSQIDYPYLGR_NA	0.00135	0	1	1	19	Psat4g084720.1	psat4g084720.1 || uniprot: Q40993 NTH1 || eggNOG-mapper: Belongs to the peptidase C1 family	Psat4g084720.1	0	215606586	6,07	High	2	0,6343	0,00249	944995	0	6.03e-07	FALSE	TRUE	FALSE	TRUE	FALSE	TRUE	FALSE	TRUE
ALVVINPGNPTGQVLAEENQR		ALVVINPGNPTGQVLAEENQR_NA	0,000110582	0	1	1	1	Psat4g165160.1	psat4g165160.1 || uniprot: G7L970 Alanine aminotransferase (Putative alanine transaminase) (EC 2.6.1.2) || eggNOG-mapper: Alanine aminotransferase	Psat4g165160.1	0	221917787	4,98	High	3	0,6707	0,00139	856645	0	0.00233	FALSE	TRUE	FALSE	FALSE	FALSE	FALSE	FALSE	FALSE
TMEINPENSIMEELRKR		TMEINPENSIMEELRKR_NA	0,000139398	0	1	1	4	Psat5g164840.1	psat5g164840.1 || uniprot: A0A2K3PN04 Heat shock cognate protein 80-like || eggNOG-mapper: heat shock	Psat5g164840.1	2	209003688	2,90	High	4	0,5586	-0,00046	863369	0	0.00315	FALSE	TRUE	FALSE	TRUE	TRUE	TRUE	FALSE	FALSE
KFFKPNLEPDHLAAWLK		KFFKPNLEPDHLAAWLK_NA	2.45	0	1	3	1	Psat5g086440.1;Psat5g086440.2	psat5g086440.1 || uniprot: A0A2K3NWF8 Protein disulfide-isomerase (EC 5.3.4.1) || eggNOG-mapper: disulfide-isomerase-like	Psat5g086440.1;Psat5g086440.2; Psat5g086440.3; Psat5g086440.4	1	205412219	3,08	High	4	0,4513	-0,00018	864398	0	0.00032	FALSE	TRUE	FALSE	FALSE	FALSE	FALSE	FALSE	FALSE
MLVIGSAAPFK		MLVIGSAAPFK_NA	0,00147013	0	1	1	6	Psat1g223000.1	psat1g223000.1 || uniprot: A0A072UXB1 Putative gamma class glutathione transferase EF1Bgamma3 (Putative translation elongation factor EF1B, gamma chain, S-crystallin) (Translation elongation factor EF1B, gamma chain) || eggNOG-mapper: elongation factor 1-gamma	Psat1g223000.1	0	113363873	2,92	High	2	0,4178	0,00018	864550	0.0185	0,0003208	FALSE	TRUE	FALSE	TRUE	FALSE	TRUE	TRUE	TRUE
DAGVIAGLNVMR		DAGVIAGLNVMR_NA	1.93	0	2	5	14	Psat3g049760.1; Psat3g180040.1	psat3g049760.1 || uniprot: M4CZD6 Uncharacterized protein || eggNOG-mapper: Heat shock cognate 70 kDa	Psat3g049760.1; Psat3g180040.1; Psat3g178000.1; Psat3g049640.1; Psat1g098120.1	0	121565142	3,59	High	2	0,5682	-0,00006	867882	0	0.000352	TRUE	TRUE	TRUE	TRUE	TRUE	TRUE	TRUE	TRUE
TVGVIDLGGGSVQMAYAVSKK		TVGVIDLGGGSVQMAYAVSKK_NA	6.31	0	1	2	9	Psat3g090960.1	psat3g090960.2 || uniprot: Q54AH6 Apyrase (Apyrase H-type) (EC 3.6.1.5) || eggNOG-mapper: nucleoside-diphosphatase activity	Psat3g090960.2; Psat3g090960.1	1	208011070	3,22	High	3	0,6118	0,00006	865965	0	0.0133	FALSE	TRUE	FALSE	TRUE	FALSE	FALSE	TRUE	TRUE
ISREEAFGPVAPLLR		ISREEAFGPVAPLLR_NA	2.66	0	1	2	2	Psat1g015240.3	psat1g015240.1 || uniprot: A0A1S2XI86 Succinate-semialdehyde dehydrogenase (EC 1.2.1.24) || eggNOG-mapper: Dehydrogenase	Psat1g015240.1; Psat1g015240.3	1	165492752	3,14	High	3	0,4936	-0,00055	868973	0	0.000356	FALSE	TRUE	FALSE	FALSE	TRUE	FALSE	FALSE	FALSE
NAGDMLDRLTLTYNR		NAGDMLDRLTLTYNR_NA	3.22	0	1	1	5	Psat0s2642g0080.1	psat0s2642g0080.1 || uniprot: A0A2Z6M6S3 Uncharacterized protein || eggNOG-mapper: ATP synthase subunit gamma	Psat0s2642g0080.1	1	175286974	3,82	High	3	0,6047	0,00030	873908	0	0.000457	FALSE	TRUE	TRUE	TRUE	FALSE	TRUE	FALSE	FALSE
NAGDMLDRLTLTYNR	1xOxidation [M5(100)]	NAGDMLDRLTLTYNR_1xOxidation [M5(100)]	0,00110333	0	1	1	1	Psat0s2642g0080.1	psat0s2642g0080.1 || uniprot: A0A2Z6M6S3 Uncharacterized protein || eggNOG-mapper: ATP synthase subunit gamma	Psat0s2642g0080.1	1	176886466	3,49	High	3	0,5645	-0,00102	752911	0	0.0479	FALSE	FALSE	TRUE	FALSE	FALSE	FALSE	FALSE	FALSE
LAEQAERYEEMVSFMQK		LAEQAERYEEMVSFMQK_NA	0.278	0	1	1	8	Psat5g045920.1	psat5g045920.1 || uniprot: Q9FXL2 Vf14-3-3c protein || eggNOG-mapper: Belongs to the 14-3-3 family	Psat5g045920.1	1	208897289	4,33	High	3	0,5727	-0,00076	878099	0	6.15e-05	FALSE	TRUE	FALSE	TRUE	TRUE	TRUE	TRUE	TRUE
TALSHVENLITGVTK		TALSHVENLITGVTK_NA	0,00062547	0	1	2	4	Psat5g070760.1	psat5g070760.2 || uniprot: G7J9M6 60S ribosomal protein L6 (60S ribosomal protein L9) || eggNOG-mapper: 60S ribosomal Protein	Psat5g070760.2; Psat5g070760.1	0	158287990	3,05	High	2	0,5639	0,00008	879438	0	2,27E-05	TRUE	TRUE	FALSE	FALSE	FALSE	FALSE	FALSE	TRUE
VGDGFSEGVVQGPLINEAAVK		VGDGFSEGVVQGPLINEAAVK_NA	0,000202194	0	1	3	1	Psat1g015240.3	psat1g015240.1 || uniprot: A0A1S2XI86 Succinate-semialdehyde dehydrogenase (EC 1.2.1.24) || eggNOG-mapper: Dehydrogenase	Psat1g015240.1; Psat1g015240.2; Psat1g015240.3	0	208608151	5,01	High	2	0,6627	0,00236	880459	0	0.00512	FALSE	TRUE	FALSE	FALSE	FALSE	FALSE	FALSE	FALSE
FIGIAGAASTMMNPK		FIGIAGAASTMMNPK_NA	1.51	0	2	2	2	Psat7g005760.1; Psat7g252680.1	psat7g005760.1 || uniprot: A0A1S3ECC3 Deleted. || eggNOG-mapper: Belongs to the heat shock protein 70 family	Psat7g005760.1; Psat7g252680.1	0	150875998	4,11	High	2	0,5377	0,00108	886060	0	0.000168	FALSE	TRUE	FALSE	TRUE	FALSE	FALSE	FALSE	FALSE
KAENLMLERGENKEYLPIEGLAAFNK		KAENLMLERGENKEYLPIEGLAAFNK_NA	0.107	0	1	1	1	Psat6g028680.1	psat6g028680.1 || uniprot: A0A1S2Y4P6 Aspartate aminotransferase (EC 2.6.1.1) || eggNOG-mapper: Aspartate aminotransferase	Psat6g028680.1	3	297754517	5,03	High	4	0,6302	0,00077	887351	0	0.000108	FALSE	TRUE	FALSE	FALSE	FALSE	FALSE	FALSE	FALSE
ADGAFAISEDTWNEPIGR		ADGAFAISEDTWNEPIGR_NA	0,000993294	0	1	1	3	Psat6g002360.1	psat6g002360.1 || uniprot: A0A2K3P0D7 Endoplasmin || eggNOG-mapper: Endoplasmin homolog	Psat6g002360.1	0	194890355	3,98	High	2	0,6533	0,00144	887494	0	0,0001217	TRUE	TRUE	FALSE	TRUE	FALSE	FALSE	FALSE	FALSE
LPLEESYWETMK		LPLEESYWETMK_NA	0,000226216	0	1	1	6	Psat0s2403g0400.1	psat0s2403g0400.1 || uniprot: A0A1S2YP09 leucine aminopeptidase 1-like || eggNOG-mapper: Leucine aminopeptidase	Psat0s2403g0400.1	0	152572431	3,73	High	2	0,6086	-0,00074	890713	0	0.0401	TRUE	TRUE	FALSE	TRUE	FALSE	FALSE	TRUE	FALSE
GILYLGMGVSGGEEGAR		GILYLGMGVSGGEEGAR_NA	0.627	0	1	1	3	Psat7g028480.1	psat7g028480.1 || uniprot: A0A2Z6MJ36 6-phosphogluconate dehydrogenase, decarboxylating (EC 1.1.1.44) || eggNOG-mapper: Catalyzes the oxidative decarboxylation of 6- phosphogluconate to ribulose 5-phosphate and CO(2), with concomitant reduction of NADP to NADPH	Psat7g028480.1	0	166582648	3,02	High	2	0,4702	-0,00117	889642	0	5.32e-05	FALSE	TRUE	FALSE	FALSE	FALSE	FALSE	FALSE	TRUE
LGVQLQTIATDFQR		LGVQLQTIATDFQR_NA	5.76	0	1	2	12	Psat3g083080.1	psat3g083080.1 || uniprot: G7L4S2 Proteasome subunit beta (EC 3.4.25.1) || eggNOG-mapper: The proteasome is a multicatalytic proteinase complex which is characterized by its ability to cleave peptides with Arg, Phe, Tyr, Leu, and Glu adjacent to the leaving group at neutral or slightly basic pH	Psat3g083080.1; Psat3g083080.2	0	158986458	4,11	High	2	0,5888	0,00120	942069	0	0.00724	TRUE	TRUE	TRUE	TRUE	FALSE	FALSE	TRUE	TRUE
KPEEIGAGDQGHMFGYATDETPELMPLSHVLATK		KPEEIGAGDQGHMFGYATDETPELMPLSHVLATK_NA	2.28	0	1	1	1	Psat0ss1196g0320.1	psat0ss1196g0320.1 || uniprot: A0A2K3MWH0 S-adenosylmethionine synthase (EC 2.5.1.6) || eggNOG-mapper: Catalyzes the formation of S-adenosylmethionine from methionine and ATP	Psat0ss1196g0320.1	0	366975636	5,10	High	4	0,6863	0,00235	940034	0	0.000291	FALSE	TRUE	FALSE	FALSE	FALSE	FALSE	FALSE	FALSE
KGGTSIEDLAEKFPDMIVK		KGGTSIEDLAEKFPDMIVK_NA	0,00229968	0	1	4	3	Psat6g062440.1	psat7g041920.1 || uniprot: A0A2K3MNU6 Succinyl-CoA ligase || eggNOG-mapper: Succinyl-CoA synthetase functions in the citric acid cycle (TCA), coupling the hydrolysis of succinyl-CoA to the synthesis of ATP and thus represents the only step of substrate- level phosphorylation in the TCA. The beta subunit provides nucleotide specificity of the enzyme and binds the substrate succinate, while the bin…	Psat7g041920.1; Psat6g062440.1; Psat3g074720.1; Psat6g062440.2	2	207808382	2,33	High	4	0,2961	-0,00047	941478	0	0,0001259	FALSE	TRUE	FALSE	TRUE	FALSE	FALSE	TRUE	FALSE
VIAGPGEKPMIVVNYKGEDKQFSAEEISSMVLIK		VIAGPGEKPMIVVNYKGEDKQFSAEEISSMVLIK_NA	0.0204	0	1	2	2	Psat3g181560.1	psat3g181560.1 || uniprot: A0A1R3JPZ4 Heat shock protein 70 family || eggNOG-mapper: heat shock	Psat3g181560.1; Psat3g182640.1	2	370694343	5,25	High	4	0,5486	-0,00047	941017	0	5.87e-07	FALSE	TRUE	FALSE	FALSE	FALSE	FALSE	FALSE	TRUE
IYEEYLAVPVIK		IYEEYLAVPVIK_NA	0,000267701	0	1	2	5	Psat3g016680.1	psat5g012360.1 || uniprot: G7J5V4 Prolyl-tRNA synthetase family protein || eggNOG-mapper: proline--tRNA ligase	Psat5g012360.1; Psat3g016680.1	0	143680354	3,56	High	2	0,5758	-0,00001	930957	0	0.00746	FALSE	TRUE	FALSE	TRUE	FALSE	FALSE	TRUE	TRUE
HIPDLHVLISTPFHPAYVTAER		HIPDLHVLISTPFHPAYVTAER_NA	1.7	0	1	1	1	Psat1g056760.1	psat1g056760.1 || uniprot: B6VPZ9 Formate dehydrogenase, mitochondrial (FDH) (EC 1.17.1.9) (NAD-dependent formate dehydrogenase) || eggNOG-mapper: Catalyzes the NAD( )-dependent oxidation of formate to carbon dioxide. Involved in the cell stress response	Psat1g056760.1	0	251332995	2,81	High	4	0,5089	0,00049	929321	0	0.000197	FALSE	TRUE	FALSE	FALSE	FALSE	FALSE	FALSE	FALSE
SNVGQTDVNAVTWGVFAAK		SNVGQTDVNAVTWGVFAAK_NA	0.0089	0	1	3	8	Psat6g101800.1	psat6g101800.1 || uniprot: A0A2Z6NEE3 Methylenetetrahydrofolate reductase (EC 1.5.1.20) || eggNOG-mapper: Methylenetetrahydrofolate reductase	Psat6g101800.1; Psat6g101800.2; Psat6g114760.1	0	196398722	4,62	High	2	0,6450	-0,00073	950568	0	8.49e-05	TRUE	TRUE	TRUE	TRUE	TRUE	TRUE	TRUE	TRUE
HSLLGASGEISDFQEIMR		HSLLGASGEISDFQEIMR_NA	0.0672	0	1	1	13	Psat7g137080.1	psat7g137080.1 || uniprot: A0A1S2Z0Q2 Proteasome subunit beta (EC 3.4.25.1) || eggNOG-mapper: The proteasome is a multicatalytic proteinase complex which is characterized by its ability to cleave peptides with Arg, Phe, Tyr, Leu, and Glu adjacent to the leaving group at neutral or slightly basic pH	Psat7g137080.1	0	198996985	3,64	High	3	0,5797	-0,00084	929192	0	0.00554	TRUE	TRUE	TRUE	TRUE	TRUE	TRUE	TRUE	TRUE
LFVADGGELLAAQSYAK		LFVADGGELLAAQSYAK_NA	0.0897	0	1	1	4	Psat5g022560.1	psat5g022560.1 || uniprot: A0A072VCX2 Aspartate aminotransferase (EC 2.6.1.1) || eggNOG-mapper: Aspartate aminotransferase	Psat5g022560.1	0	175291668	4,59	High	2	0,6166	0,00110	913870	0	4,12E-09	TRUE	TRUE	TRUE	FALSE	FALSE	FALSE	FALSE	TRUE
FQPENLQQNQTIFDKVNELATK		FQPENLQQNQTIFDKVNELATK_NA	0,0026076	0	2	2	5	Psat3g188960.1; Psat3g187840.1	psat3g188960.1 || uniprot: A0A2Z6LKJ7 Aldo_ket_red domain-containing protein || eggNOG-mapper: reductase	Psat3g188960.1; Psat3g187840.1	1	260532566	1,57	High	3	0,0510	0,00085	911751	0,003514	0,05531	FALSE	TRUE	FALSE	FALSE	FALSE	TRUE	FALSE	TRUE
GLFIIDKEGVIQHSTINNLGIGR		GLFIIDKEGVIQHSTINNLGIGR_NA	0.42	0	1	1	6	Psat3g030120.1	psat3g030120.1 || uniprot: Q93X25 2-Cys peroxiredoxin || eggNOG-mapper: 2-Cys peroxiredoxin	Psat3g030120.1	1	249437763	4,62	High	3	0,6255	-0,00017	909002	0	6.17e-05	FALSE	TRUE	FALSE	FALSE	FALSE	TRUE	TRUE	TRUE
QIGVIGWGSQGPAQAQNLRDSLVEAK		QIGVIGWGSQGPAQAQNLRDSLVEAK_NA	8.06	0	1	3	8	Psat7g165680.1	psat7g165680.4 || uniprot: Q9SM58 Ketol-acid reductoisomerase (EC 1.1.1.86) (Acetohydroxy-acid reductoisomerase) (Alpha-keto-beta-hydroxylacyl reductoisomerase) || eggNOG-mapper: Ketol-acid reductoisomerase	Psat7g165680.4;Psat7g165680.2; Psat7g165680.3; Psat7g165680.1	1	272242710	3,33	High	3	0,5556	-0,00079	901725	0	0.0144	TRUE	TRUE	FALSE	TRUE	FALSE	FALSE	TRUE	TRUE
ISYIDVPITFRPK		ISYIDVPITFRPK_NA	0.0182	0	1	1	13	Psat2g021400.1;Psat2g021400.2	psat2g021400.1 || uniprot: A0A2K3NQN5 Late embryogenesis abundant protein || eggNOG-mapper: abundant protein	Psat2g021400.1;Psat2g021400.2	0	154887844	2,81	High	3	0,5552	-0,00089	896688	0	8,21E-05	FALSE	TRUE	FALSE	TRUE	FALSE	TRUE	FALSE	TRUE
HIANIAGNKNLVLPVPAFNVINGGSHAGNK		HIANIAGNKNLVLPVPAFNVINGGSHAGNK_NA	0.00526	0	1	2	2	Psat3g036800.1	psat3g036800.1 || uniprot: A0A072U338 Phosphopyruvate hydratase (Putative phosphopyruvate hydratase) (EC 4.2.1.11) || eggNOG-mapper: phosphopyruvate hydratase activity	Psat3g036800.1; Psat3g036800.2;Psat3g036800.3	1	303664900	5,46	High	4	0,5842	0,00032	892607	0	5.65e-06	FALSE	TRUE	FALSE	FALSE	FALSE	TRUE	FALSE	FALSE
GILGYTEDDVVSTDFVGDSR		GILGYTEDDVVSTDFVGDSR_NA	0.00569	0	1	3	14	Psat5g094000.1	psat5g094000.1 || uniprot: G7J2H2 Glyceraldehyde-3-phosphate dehydrogenase (EC 1.2.1.-) || eggNOG-mapper: Belongs to the glyceraldehyde-3-phosphate dehydrogenase family	Psat5g094000.1; Psat1g083720.1; Psat3g173400.1	0	214499823	5,90	High	2	0,7085	0,00030	927091	0	4.3e-07	TRUE	TRUE	TRUE	TRUE	FALSE	TRUE	TRUE	TRUE
ILWIPIVNNWDDIRKER		ILWIPIVNNWDDIRKER_NA	3.08	0	1	1	7	Psat6g128320.1	psat6g128320.1 || uniprot: C9E9Y2 Calcium-regulated/ATP-independent forisome protein || eggNOG-mapper: Sieve element occlusion	Psat6g128320.1	2	218019748	2,60	High	4	0,5885	-0,00252	1044006	0	0.0666	FALSE	TRUE	FALSE	TRUE	FALSE	FALSE	FALSE	TRUE
NYSQFVSFPIYTWQEK		NYSQFVSFPIYTWQEK_NA	1.89	0	1	2	6	Psat2g004480.1	psat2g004480.1 || uniprot: A0A2Z6N2I2 HATPase_c domain-containing protein || eggNOG-mapper: Heat shock protein	Psat2g004480.1; Psat2g102720.1	0	203697525	4,89	High	2	0,5583	0,00068	1044739	0	0.00097	TRUE	TRUE	FALSE	FALSE	TRUE	TRUE	FALSE	FALSE
AAVEEGIVPGGGVALLYASNELSK		AAVEEGIVPGGGVALLYASNELSK_NA	0.12	0	1	1	12	Psat6g170600.1	psat6g170600.1 || uniprot: A0A2Z6LM37 Uncharacterized protein || eggNOG-mapper: Belongs to the chaperonin (HSP60) family	Psat6g170600.1	0	234423947	4,83	High	3	0,6398	-0,00002	1046328	0	3.02e-05	TRUE	TRUE	TRUE	FALSE	FALSE	TRUE	TRUE	TRUE
VILPAEDGSVESTIWLLAK		VILPAEDGSVESTIWLLAK_NA	0.00142	0	1	1	2	Psat4g184440.1	psat4g184440.1 || uniprot: Q9FEQ3 Lipoxygenase (EC 1.13.11.-) || eggNOG-mapper: Plant lipoxygenase may be involved in a number of diverse aspects of plant physiology including growth and development, pest resistance, and senescence or responses to wounding	Psat4g184440.1	0	204112158	4,54	High	2	0,7335	-0,00028	1155848	0	3,65E-10	FALSE	TRUE	FALSE	FALSE	FALSE	FALSE	TRUE	FALSE
VSKEAFLEGLLTSIPTLGDK		VSKEAFLEGLLTSIPTLGDK_NA	1.94	0	1	1	5	Psat0s1211g0080.1	psat0s1211g0080.1 || uniprot: B7Z177 Lipoxygenase (EC 1.13.11.-) || eggNOG-mapper: Plant lipoxygenase may be involved in a number of diverse aspects of plant physiology including growth and development, pest resistance, and senescence or responses to wounding	Psat0s1211g0080.1	1	211816926	4,02	High	3	0,4453	-0,00003	1153152	0	0.00242	FALSE	TRUE	FALSE	FALSE	TRUE	TRUE	FALSE	TRUE
GAFQGWGTNEGLIISILAHR		GAFQGWGTNEGLIISILAHR_NA	1.26	0	1	1	7	Psat7g054960.1	psat7g054960.1 || uniprot: Q42922 Annexin (Fragment) || eggNOG-mapper: Annexin D2-like	Psat7g054960.1	0	214012980	2,73	High	3	0,4872	0,00016	1160975	0	0.00177	TRUE	TRUE	FALSE	TRUE	TRUE	FALSE	FALSE	TRUE
GFKDQIYDIFQLLPGK		GFKDQIYDIFQLLPGK_NA	0.127	0	1	3	9	Psat4g186280.1	psat4g186280.1 || uniprot: G7LI94 DEAD-box ATP-dependent RNA helicase (Putative RNA helicase) (EC 3.6.4.13) || eggNOG-mapper: Belongs to the DEAD box helicase family	Psat4g186280.1; Psat4g186280.2; Psat7g044000.2;Psat7g044000.1	1	188201091	3,79	High	2	0,6253	0,00226	1157947	0	5,02E-07	TRUE	TRUE	FALSE	TRUE	TRUE	TRUE	FALSE	TRUE
ESDLVEYFIPLVK		ESDLVEYFIPLVK_NA	0,000247819	0	1	1	11	Psat6g229400.1	psat6g229400.1 || uniprot: A0A072W1U6 Serine/threonine protein phosphatase 2A regulatory subunit A || eggNOG-mapper: Serine threonine-protein phosphatase 2A 65 kDa regulatory subunit A	Psat6g229400.1	0	155183049	3,69	High	2	0,5718	-0,00049	1165781	0	0.00869	TRUE	TRUE	TRUE	TRUE	TRUE	FALSE	TRUE	TRUE
TAQPLLEGDGGGYYIWLSSQVPVLAK		TAQPLLEGDGGGYYIWLSSQVPVLAK_NA	0,000185867	0	1	2	12	Psat7g061840.2;Psat7g061840.1	psat7g061840.2 || uniprot: G7L8V9 Glutelin type-B-like protein (Putative 11-S seed storage protein, plant) || eggNOG-mapper: 11S globulin seed storage protein	Psat7g061840.2;Psat7g061840.1; Psat7g061840.4;Psat7g061840.3	0	276243996	4,67	High	3	0,5546	0,00137	1163263	0	0.0556	TRUE	TRUE	TRUE	TRUE	TRUE	TRUE	TRUE	TRUE
FVLPAIQNIYQAIR		FVLPAIQNIYQAIR_NA	0.104	0	1	1	23	Psat1g159200.1	psat1g159200.1 || uniprot: G7IG03 Glucan endo-1,3-beta-glucosidase || eggNOG-mapper: Belongs to the glycosyl hydrolase 17 family	Psat1g159200.1	0	164594244	4,74	High	3	0,6772	-0,00058	1167322	0	7.12e-06	TRUE	TRUE	TRUE	TRUE	TRUE	TRUE	TRUE	TRUE
TSEMSAVGLLPAALQTIDIR		TSEMSAVGLLPAALQTIDIR_NA	0.115	0	1	1	5	Psat2g066440.1	psat2g066440.1 || uniprot: A0A1S2XJU8 Glucose-6-phosphate isomerase (EC 5.3.1.9) || eggNOG-mapper: Belongs to the GPI family	Psat2g066440.1	0	208612127	4,21	High	2	0,5701	0,00397	1173583	0	3.43e-05	TRUE	TRUE	FALSE	TRUE	FALSE	FALSE	FALSE	TRUE
ILQPFTQDQLLDLLK		ILQPFTQDQLLDLLK_NA	0,000203618	0	1	1	4	Psat7g118800.1	psat7g118800.1 || uniprot: A0A2K3PNM9 RNA recognition motif-containing protein || eggNOG-mapper: RNA recognition motif	Psat7g118800.1	0	178501566	3,09	High	2	0,4272	0,00184	1174744	0	0.00519	TRUE	TRUE	FALSE	TRUE	FALSE	FALSE	FALSE	TRUE
NTLISAAGIIESTYLLGK		NTLISAAGIIESTYLLGK_NA	0.154	0	1	1	2	Psat0s1212g0080.1	psat0s1212g0080.1 || uniprot: Q14ST8 Lipoxygenase (EC 1.13.11.-) || eggNOG-mapper: Plant lipoxygenase may be involved in a number of diverse aspects of plant physiology including growth and development, pest resistance, and senescence or responses to wounding	Psat0s1212g0080.1	0	186404261	4,63	High	2	0,5940	0,00106	1175532	0	8.44e-06	FALSE	TRUE	FALSE	TRUE	FALSE	FALSE	FALSE	FALSE
LQLDYLDLYLVHFPVATR		LQLDYLDLYLVHFPVATR_NA	2.33	0	1	1	2	Psat7g138800.1	psat7g138800.1 || uniprot: V7AE23 Aldo_ket_red domain-containing protein || eggNOG-mapper: NADP-dependent D-sorbitol-6-phosphate dehydrogenase-like	Psat7g138800.1	0	217618010	2,61	High	3	0,4023	-0,00013	1177724	0	0.000479	FALSE	TRUE	FALSE	FALSE	FALSE	FALSE	TRUE	FALSE
SQPDLAILAVNTFVKDSQDPNPLIR		SQPDLAILAVNTFVKDSQDPNPLIR_NA	0.0205	0	1	1	5	Psat7g179680.1	psat7g179680.1 || uniprot: G7JQK3 Beta-adaptin-like protein || eggNOG-mapper: Subunit of clathrin-associated adaptor protein complex that plays a role in protein sorting in the late-Golgi trans-Golgi network (TGN) and or endosomes. The AP complexes mediate both the recruitment of clathrin to membranes and the recognition of sorting signals within the cytosolic tails of transmembrane cargo molecul…	Psat7g179680.1	1	275146757	5,23	High	3	0,6960	0,00038	1187075	0	5.92e-07	FALSE	TRUE	FALSE	FALSE	TRUE	FALSE	TRUE	TRUE
DLSNLVKPEDIINSEHLTTLLAVVSK		DLSNLVKPEDIINSEHLTTLLAVVSK_NA	0.0343	0	1	1	3	Psat0s1497g0040.1	psat0s1497g0040.1 || uniprot: Q2HUJ7 V-type proton ATPase subunit C || eggNOG-mapper: Subunit of the peripheral V1 complex of vacuolar ATPase. Subunit C is necessary for the assembly of the catalytic sector of the enzyme and is likely to have a specific function in its catalytic activity. V-ATPase is responsible for acidifying a variety of intracellular compartments in eukaryotic cells	Psat0s1497g0040.1	0	284856661	4,92	High	3	0,6199	0,00086	1182138	0	1.17e-06	FALSE	TRUE	FALSE	FALSE	TRUE	FALSE	TRUE	FALSE
VIGEPIVSGLALDDSWLWHPDFK		VIGEPIVSGLALDDSWLWHPDFK_NA	0.0208	0	1	1	9	Psat2g020840.1	psat2g020840.1 || uniprot: G7KCW0 Dihydropyrimidinase (Putative dihydropyrimidinase) (EC 3.5.2.2) || eggNOG-mapper: Amidohydrolase family	Psat2g020840.1	0	259432895	3,14	High	3	0,5732	0,00163	1185692	0	0.0268	TRUE	TRUE	FALSE	TRUE	FALSE	TRUE	TRUE	TRUE
LYILDHYDSLFPFLR		LYILDHYDSLFPFLR_NA	2.53	0	1	1	11	Psat0s1212g0080.1	psat0s1212g0080.1 || uniprot: Q14ST8 Lipoxygenase (EC 1.13.11.-) || eggNOG-mapper: Plant lipoxygenase may be involved in a number of diverse aspects of plant physiology including growth and development, pest resistance, and senescence or responses to wounding	Psat0s1212g0080.1	0	191200035	3,74	High	3	0,5508	-0,00063	1189182	0	0.000334	FALSE	TRUE	FALSE	TRUE	FALSE	TRUE	TRUE	TRUE
LMVFQSVLPSIGIGALSAR		LMVFQSVLPSIGIGALSAR_NA	0,000863426	0	1	1	6	Psat6g231520.1	psat6g231520.1 || uniprot: A0A1S2XZX9 protein transport protein Sec24-like At4g32640 || eggNOG-mapper: Protein transport protein Sec24-like	Psat6g231520.1	0	195910958	3,33	High	3	0,5405	-0,00138	1193189	0.0268	0,0004706	FALSE	TRUE	FALSE	TRUE	TRUE	FALSE	TRUE	TRUE
VFVQPHYLENFVQASFNALTEGKVR		VFVQPHYLENFVQASFNALTEGKVR_NA	0.058	0	1	1	4	Psat7g010400.1;Psat7g010400.2	psat7g010400.1 || uniprot: G7L9S8 Cytoplasmic phosphoglucomutase || eggNOG-mapper: Belongs to the phosphohexose mutase family	Psat7g010400.1;Psat7g010400.2	1	289349954	3,96	High	4	0,5177	-0,00046	1189183	0	2.33e-06	TRUE	TRUE	FALSE	TRUE	FALSE	FALSE	FALSE	TRUE
FEKEAAEMNKR		FEKEAAEMNKR_NA	0,000740063	0	4	10	3	Psat7g247040.2;Psat7g247040.1; Psat6g184960.1; Psat1g082600.1; Psat0s3458g0040.2;Psat0s3458g0040.1	psat7g247040.2 || uniprot: G7JLV1 Elongation factor 1-alpha || eggNOG-mapper: regulation of response to stimulus	Psat7g247040.2;Psat7g247040.1; Psat7g250560.1; Psat6g184960.1; Psat7g246880.1; Psat1g082600.1; Psat1g082560.1; Psat5g186400.1; Psat0s3458g0040.2;Psat0s3458g0040.1; Psat3g030080.1; Psat6g200800.1	2	135266271	3,81	High	3	0,5774	-0,00074	404802	0	0.0691	FALSE	TRUE	FALSE	TRUE	FALSE	FALSE	FALSE	TRUE
LISGTSADASGKGK		LISGTSADASGKGK_NA	0.0572	0	1	1	16	Psat0s1211g0080.1	psat0s1211g0080.1 || uniprot: B7Z177 Lipoxygenase (EC 1.13.11.-) || eggNOG-mapper: Plant lipoxygenase may be involved in a number of diverse aspects of plant physiology including growth and development, pest resistance, and senescence or responses to wounding	Psat0s1211g0080.1	1	129168522	4,37	High	2	0,3593	-0,00067	401971	0	0.000496	TRUE	TRUE	TRUE	TRUE	TRUE	FALSE	TRUE	TRUE
RIKDTVEDPRR		RIKDTVEDPRR_NA	0,00132362	0	1	2	8	Psat2g014160.2	psat2g014160.1 || uniprot: A0A1S2XPB4 Deleted. || eggNOG-mapper: Dihydrolipoyllysine-residue succinyltransferase component of 2-oxoglutarate dehydrogenase complex	Psat2g014160.1; Psat2g014160.2	3	138476554	2,34	High	3	0,0385	-0,00097	395686	0,001226	0,01828	TRUE	TRUE	FALSE	TRUE	TRUE	FALSE	TRUE	TRUE
IHHNPNDTLTR		IHHNPNDTLTR_NA	0,00026583	0	1	2	5	Psat0s2359g0080.1	psat0s4061g0160.1 || uniprot: A0A072UAU3 Gibberellin receptor GID1, putative (Putative carboxylesterase) (EC 3.1.1.1) || eggNOG-mapper: alpha/beta hydrolase fold	Psat0s4061g0160.1; Psat0s2359g0080.1	0	131766582	3,39	High	3	0,4277	-0,00070	396865	0	0.00735	FALSE	TRUE	FALSE	FALSE	FALSE	FALSE	TRUE	TRUE
RHAEHISAYGEGNERR		RHAEHISAYGEGNERR_NA	0.406	0	1	1	11	Psat5g120440.1	psat5g120440.1 || uniprot: A1IVX1 Glutamine synthetase (EC 6.3.1.2) || eggNOG-mapper: glutamine synthetase	Psat5g120440.1	2	188190628	4,57	High	3	0,5864	-0,00065	386884	0	0.00263	TRUE	TRUE	TRUE	FALSE	FALSE	TRUE	FALSE	TRUE
RRDDDDDDEKPSYGR		RRDDDDDDEKPSYGR_NA	0.0824	0	1	1	11	Psat1g070960.1	psat1g070960.1 || uniprot: A0A1S2XHF9 uncharacterized protein At5g39570 || eggNOG-mapper: NA	Psat1g070960.1	2	183878997	4,16	High	3	0,6394	-0,00074	378512	0	9.92e-06	FALSE	TRUE	TRUE	TRUE	TRUE	TRUE	TRUE	TRUE
SEPIPATNNEPVKVVVGETLQEIVFNSGK		SEPIPATNNEPVKVVVGETLQEIVFNSGK_NA	0.000843	0	1	2	10	Psat5g086440.1;Psat5g086440.2	psat5g086440.1 || uniprot: A0A2K3NWF8 Protein disulfide-isomerase (EC 5.3.4.1) || eggNOG-mapper: disulfide-isomerase-like	Psat5g086440.1;Psat5g086440.2; Psat5g086440.4	1	309562592	6,12	High	3	0,6928	0,00017	1150162	0	8.92e-09	FALSE	TRUE	FALSE	TRUE	FALSE	TRUE	FALSE	TRUE
EALLETIKEASGEKWSEELSTAWEVAYEGLASAIKK		EALLETIKEASGEKWSEELSTAWEVAYEGLASAIKK_NA	0.0597	0	2	4	1	Psat7g013000.1; Psat2g039640.1	psat7g013000.1 || uniprot: P93851 Leghemoglobin K || eggNOG-mapper: Belongs to the globin family	Psat7g013000.1; Psat2g039680.1; Psat2g039720.1; Psat2g039640.1	3	396702227	6,53	High	4	0,4824	0,00344	1229550	0	2.41e-06	FALSE	TRUE	FALSE	FALSE	FALSE	FALSE	FALSE	FALSE
VGLVAPIDVVVPPGNTGLDPSQTSFFQVLNIPTKINK		VGLVAPIDVVVPPGNTGLDPSQTSFFQVLNIPTKINK_NA	2.55	0	1	2	4	Psat2g033920.1	psat2g033920.1 || uniprot: G7KGX1 60S acidic ribosomal protein P0 || eggNOG-mapper: Ribosomal protein P0 is the functional equivalent of E.coli protein L10	Psat2g033920.1; Psat5g026480.1	1	387513170	3,37	High	3	0,5668	0,00183	1217338	0	0.000488	FALSE	TRUE	FALSE	TRUE	FALSE	TRUE	FALSE	TRUE
VNLLENLGTQFEQWNLLVRK		VNLLENLGTQFEQWNLLVRK_NA	0.747	0	1	4	3	Psat7g182880.1	psat7g182880.5 || uniprot: A0A1S2YNG8 V-type proton ATPase subunit a || eggNOG-mapper: Essential component of the vacuolar proton pump (V- ATPase), a multimeric enzyme that catalyzes the translocation of protons across the membranes. Required for assembly and activity of the V-ATPase	Psat7g182880.5; Psat7g182880.4; Psat7g182880.3; Psat7g182880.1	1	241431905	3,91	High	3	0,5090	0,00078	1216770	0	0.00313	TRUE	TRUE	FALSE	FALSE	FALSE	FALSE	FALSE	TRUE
VLSVVGLLQDEVDPMVSVMKVEK		VLSVVGLLQDEVDPMVSVMKVEK_NA	1.82	0	1	2	1	Psat6g065440.1	psat6g120240.2 || uniprot: A0A1S2XSJ5 26S proteasome regulatory subunit 4 homolog A || eggNOG-mapper: Belongs to the AAA ATPase family	Psat6g120240.2;Psat6g120240.1; Psat6g065440.1	1	251435576	3,16	High	3	0,5791	0,00122	1209872	0	0.000217	FALSE	TRUE	FALSE	FALSE	FALSE	FALSE	FALSE	FALSE
AITLPGEGEIMDLMEVADPDAVHTVR		AITLPGEGEIMDLMEVADPDAVHTVR_NA	0.37	0	1	2	5	Psat7g031800.1	psat7g031800.1 || uniprot: A0A1S2YEN5 puromycin-sensitive aminopeptidase || eggNOG-mapper: Aminopeptidase	Psat7g031800.1; Psat7g031800.2	0	277936409	2,80	High	3	0,2500	-0,00030	1206018	0	0.000149	FALSE	TRUE	FALSE	TRUE	TRUE	FALSE	FALSE	TRUE
YLKPSVAGFLMQKELDYLVGAVSNPK		YLKPSVAGFLMQKELDYLVGAVSNPK_NA	0,000310193	0	1	1	7	Psat1g014080.1	psat1g014080.1 || uniprot: Q9LKJ2 Phosphoglycerate kinase (EC 2.7.2.3) || eggNOG-mapper: Belongs to the phosphoglycerate kinase family	Psat1g014080.1	1	286753756	4,00	High	3	0,5400	0,00430	1202161	0	0.00903	TRUE	TRUE	FALSE	TRUE	TRUE	FALSE	FALSE	TRUE
YTTVEEYLDQFV		YTTVEEYLDQFV_NA	0,00127809	0	1	1	12	Psat0s1058g0160.1	psat0s1058g0160.1 || uniprot: A0A2Z6MYJ3 NmrA domain-containing protein || eggNOG-mapper: isoflavone	Psat0s1058g0160.1	0	150669987	3,62	High	2	0,6630	0,00031	1199447	0	0,0001564	FALSE	TRUE	TRUE	TRUE	TRUE	TRUE	TRUE	TRUE
TIQESPFPANLMLALGHSMLVK		TIQESPFPANLMLALGHSMLVK_NA	0,000413552	0	1	1	14	Psat2g158280.1	psat2g158280.1 || uniprot: B7FHV0 Phenylcoumaran benzylic ether reductase-like protein Fi1 (Putative oxidoreductase) (EC 1.-.-.-) || eggNOG-mapper: NmrA-like family	Psat2g158280.1	0	239726688	2,03	High	3	0,3793	-0,00047	1218831	0.0268	0,0003786	TRUE	TRUE	TRUE	TRUE	TRUE	FALSE	TRUE	TRUE
KWISRFEVWPYLETYTEDVAHELAK		KWISRFEVWPYLETYTEDVAHELAK_NA	0.02	0	1	2	4	Psat4g019440.3;Psat4g019440.1	psat4g019440.3 || uniprot: Q9T0M9 Sucrose synthase (EC 2.4.1.13) || eggNOG-mapper: Sucrose-cleaving enzyme that provides UDP-glucose and fructose for various metabolic pathways	Psat4g019440.3;Psat4g019440.1; Psat4g019440.4;Psat4g019440.2	2	311056220	5,26	High	4	0,6122	0,00182	1142312	0	0.000274	FALSE	TRUE	FALSE	TRUE	TRUE	FALSE	TRUE	FALSE
IGKNGVEEILGLGSLSDFEQEGLEKLKSELK		IGKNGVEEILGLGSLSDFEQEGLEKLKSELK_NA	0,00208543	0	1	1	1	Psat4g180720.1	psat4g180720.1 || uniprot: A0A2K3MVX8 Malate dehydrogenase (EC 1.1.1.37) || eggNOG-mapper: Malate dehydrogenase	Psat4g180720.1	3	335979444	4,72	High	4	0,5890	0,00394	1142194	0	0,0001108	FALSE	TRUE	FALSE	FALSE	FALSE	FALSE	FALSE	FALSE
LAPENRLPAAYDDAMEALSLIR		LAPENRLPAAYDDAMEALSLIR_NA	0.0083	0	1	1	7	Psat0s2359g0080.1	psat0s2359g0080.1 || uniprot: A0A072UAU3 Gibberellin receptor GID1, putative (Putative carboxylesterase) (EC 3.1.1.1) || eggNOG-mapper: alpha/beta hydrolase fold	Psat0s2359g0080.1	1	242924932	4,93	High	3	0,6511	-0,00113	1136567	0	1.8e-07	TRUE	TRUE	FALSE	FALSE	TRUE	FALSE	TRUE	TRUE
LVSQVISSLTASLR		LVSQVISSLTASLR_NA	8.41	0	3	3	6	Psat5g091400.1; Psat4g079840.1; Psat6g213200.1	psat5g091400.1 || uniprot: I1JV03 Tubulin alpha chain || eggNOG-mapper: Tubulin is the major constituent of microtubules. It binds two moles of GTP, one at an exchangeable site on the beta chain and one at a non-exchangeable site on the alpha chain	Psat5g091400.1; Psat4g079840.1; Psat6g213200.1	0	147386352	3,53	High	2	0,5212	-0,00107	1069409	0	0,0001716	FALSE	TRUE	FALSE	TRUE	FALSE	FALSE	FALSE	TRUE
NILQQLQNMNLIELDTKGGR		NILQQLQNMNLIELDTKGGR_NA	0,000766457	0	1	1	4	Psat4g144160.1	psat4g144160.1 || uniprot: A0A1S2YWL1 40S ribosomal protein S19-3 || eggNOG-mapper: 40S ribosomal protein	Psat4g144160.1	1	229822344	3,06	High	3	0,4314	0,00046	1067517	0.0095	0,0002754	FALSE	TRUE	FALSE	TRUE	TRUE	TRUE	FALSE	FALSE
IQSQLSEALAIIGNHDFPR		IQSQLSEALAIIGNHDFPR_NA	0.0541	0	1	1	6	Psat4g162200.1	psat4g162200.1 || uniprot: A0A1S2YVN1 exportin-2 || eggNOG-mapper: CAS/CSE protein, C-terminus	Psat4g162200.1	0	210910873	2,71	High	3	0,5646	-0,00024	1063771	0	2.13e-06	FALSE	TRUE	FALSE	TRUE	TRUE	TRUE	TRUE	TRUE
YVIRPYTPISDPESTGYFDLLIK		YVIRPYTPISDPESTGYFDLLIK_NA	0,000104545	0	1	1	4	Psat4g040440.1	psat4g040440.1 || uniprot: A0A1S2YQY0 NADH-cytochrome b5 reductase (EC 1.6.2.2) || eggNOG-mapper: belongs to the flavoprotein pyridine nucleotide cytochrome reductase family	Psat4g040440.1	0	268739670	4,04	High	3	0,4257	0,00016	1063618	0	0.00374	TRUE	TRUE	FALSE	TRUE	FALSE	FALSE	FALSE	TRUE
TMLEIVNQLDGFDAR		TMLEIVNQLDGFDAR_NA	2.45	0	1	1	4	Psat4g164640.1	psat4g164640.1 || uniprot: A0A1S3EE70 Deleted. || eggNOG-mapper: Belongs to the AAA ATPase family	Psat4g164640.1	0	172185270	4,28	High	2	0,6706	0,00178	1063394	0	0.000412	TRUE	TRUE	FALSE	FALSE	FALSE	TRUE	FALSE	TRUE
TVAYTNHTVLPEALEKWSMDLMEK		TVAYTNHTVLPEALEKWSMDLMEK_NA	0,00132362	0	1	1	2	Psat1g066720.1	psat1g066720.1 || uniprot: A0A2P5YB04 Alpha-1,4 glucan phosphorylase (EC 2.4.1.1) || eggNOG-mapper: Phosphorylase is an important allosteric enzyme in carbohydrate metabolism. Enzymes from different sources differ in their regulatory mechanisms and in their natural substrates. However, all known phosphorylases share catalytic and structural properties	Psat1g066720.1	1	280637901	2,09	High	4	0,4545	0,00086	1066952	0	0.0608	FALSE	TRUE	FALSE	TRUE	FALSE	FALSE	FALSE	FALSE
LGDDEFGHMLAGILKENGVKTDGITFDQGAR		LGDDEFGHMLAGILKENGVKTDGITFDQGAR_NA	0.451	0	1	2	3	Psat5g289360.1	psat5g289360.2 || uniprot: G7IHV2 PfkB family carbohydrate kinase (Putative fructokinase) (EC 2.7.1.4) || eggNOG-mapper: Belongs to the carbohydrate kinase PfkB family	Psat5g289360.2; Psat5g289360.1	2	330462666	5,42	High	4	0,5812	0,00108	1075592	0	3.44e-05	FALSE	TRUE	FALSE	TRUE	FALSE	FALSE	FALSE	FALSE
SVGDYIWNNFLGGTSK		SVGDYIWNNFLGGTSK_NA	0.537	0	1	1	8	Psat3g005200.1	psat3g005200.1 || uniprot: G7L3Z3 Glycoside hydrolase family 18 protein || eggNOG-mapper: Belongs to the glycosyl hydrolase 18 family	Psat3g005200.1	0	175784933	4,58	High	2	0,5349	0,00279	1059187	0	0.00061	FALSE	TRUE	TRUE	TRUE	FALSE	FALSE	TRUE	TRUE
IFFANNTFVTSETPSPLVYYR		IFFANNTFVTSETPSPLVYYR_NA	0.0158	0	1	1	20	Psat4g185080.1	psat4g185080.1 || uniprot: O04919 Lipoxygenase (EC 1.13.11.-) || eggNOG-mapper: Plant lipoxygenase may be involved in a number of diverse aspects of plant physiology including growth and development, pest resistance, and senescence or responses to wounding	Psat4g185080.1	0	246623399	4,65	High	3	0,4817	-0,00067	1067010	0	4,23E-10	TRUE	TRUE	TRUE	TRUE	TRUE	FALSE	TRUE	TRUE
LAAGEPDFDTPAVIAEAGINAIREGHTR		LAAGEPDFDTPAVIAEAGINAIREGHTR_NA	0.00294	0	1	2	9	Psat7g053000.1	psat7g053000.1 || uniprot: A0A2Z6MUD7 Aminotran_1_2 domain-containing protein (Fragment) || eggNOG-mapper: Bifunctional aspartate aminotransferase and glutamate aspartate-prephenate	Psat7g053000.1; Psat7g053000.2	1	289146461	4,30	High	4	0,7186	-0,00094	1059407	0	6.31e-07	FALSE	TRUE	TRUE	TRUE	FALSE	TRUE	TRUE	TRUE
NWVFTDQALPADLIK		NWVFTDQALPADLIK_NA	0.362	0	3	3	7	Psat4g184440.1; Psat2g149200.1; Psat4g184760.1	psat4g184440.1 || uniprot: Q9FEQ3 Lipoxygenase (EC 1.13.11.-) || eggNOG-mapper: Plant lipoxygenase may be involved in a number of diverse aspects of plant physiology including growth and development, pest resistance, and senescence or responses to wounding	Psat4g184440.1; Psat2g149200.1; Psat4g184760.1	0	173091120	4,00	High	2	0,6100	-0,00074	1059023	0	3.45e-05	TRUE	TRUE	FALSE	TRUE	FALSE	TRUE	TRUE	TRUE
GVNWAAFHPTLPLIVSGADDR		GVNWAAFHPTLPLIVSGADDR_NA	0,0026076	0	1	1	1	Psat7g139920.1	psat7g139920.1 || uniprot: A0A1S2YNG9 Coatomer subunit alpha || eggNOG-mapper: The coatomer is a cytosolic protein complex that binds to dilysine motifs and reversibly associates with Golgi non- clathrin-coated vesicles, which further mediate biosynthetic protein transport from the ER, via the Golgi up to the trans Golgi network	Psat7g139920.1	0	223615093	2,76	High	3	0,5507	0,00111	1051040	0	0,0001487	FALSE	TRUE	FALSE	FALSE	FALSE	FALSE	FALSE	FALSE
LTGMSFRVPTVDVSVVDLTVR	1xOxidation [M4(100)]	LTGMSFRVPTVDVSVVDLTVR_1xOxidation [M4(100)]	0.23	0	2	5	1	Psat5g094000.1; Psat2g071480.1	psat5g094000.1 || uniprot: G7J2H2 Glyceraldehyde-3-phosphate dehydrogenase (EC 1.2.1.-) || eggNOG-mapper: Belongs to the glyceraldehyde-3-phosphate dehydrogenase family	Psat5g094000.1; Psat1g083720.1; Psat4g082480.1; Psat5g052640.1; Psat2g071480.1	1	230723769	4,85	High	3	0,6268	-0,00099	1000199	0	1.43e-05	FALSE	TRUE	FALSE	FALSE	FALSE	FALSE	FALSE	FALSE
LTGMSFRVPTVDVSVVDLTVR		LTGMSFRVPTVDVSVVDLTVR_NA	0.0025	0	2	5	7	Psat5g094000.1; Psat2g071480.1	psat5g094000.1 || uniprot: G7J2H2 Glyceraldehyde-3-phosphate dehydrogenase (EC 1.2.1.-) || eggNOG-mapper: Belongs to the glyceraldehyde-3-phosphate dehydrogenase family	Psat5g094000.1; Psat1g083720.1; Psat4g082480.1; Psat5g052640.1; Psat2g071480.1	1	229124278	5,47	High	3	0,5795	-0,00071	1046965	0	3.73e-08	TRUE	TRUE	TRUE	TRUE	FALSE	FALSE	FALSE	TRUE
VKPLAALAMIDEGELDWK		VKPLAALAMIDEGELDWK_NA	0.0866	0	1	1	4	Psat1g212360.1	psat1g212360.1 || uniprot: A0A2K3MWQ5 Soluble inorganic pyrophosphatase 1 chloroplastic-like || eggNOG-mapper: Soluble inorganic pyrophosphatase	Psat1g212360.1	0	199905687	4,32	High	3	0,6366	-0,00062	1064017	0	3.95e-06	TRUE	TRUE	FALSE	TRUE	FALSE	FALSE	FALSE	TRUE
LLDVVYNASNNELVR		LLDVVYNASNNELVR_NA	1.15	0	1	2	6	Psat4g204960.1	psat4g204960.1 || uniprot: I3SIQ8 40S ribosomal protein S8 || eggNOG-mapper: Belongs to the eukaryotic ribosomal protein eS8 family	Psat4g204960.1; Psat4g204960.2	0	171890717	4,32	High	2	0,5764	0,00097	852277	0	0.000118	TRUE	TRUE	FALSE	TRUE	FALSE	FALSE	TRUE	TRUE
WNYDGSSTGQAPGQDSEVILYPQAIFKDPFR		WNYDGSSTGQAPGQDSEVILYPQAIFKDPFR_NA	0.123	0	1	1	3	Psat5g120440.1	psat5g120440.1 || uniprot: A1IVX1 Glutamine synthetase (EC 6.3.1.2) || eggNOG-mapper: glutamine synthetase	Psat5g120440.1	1	348666007	5,06	High	3	0,7055	0,00079	1078752	0	2.86e-05	FALSE	TRUE	FALSE	TRUE	FALSE	FALSE	TRUE	FALSE
AGELSAAELDNLMTVVANPR		AGELSAAELDNLMTVVANPR_NA	0.736	0	1	2	11	Psat6g190760.1	psat6g190680.1 || uniprot: A0A1S2XYB8 40S ribosomal protein S18-like || eggNOG-mapper: Belongs to the universal ribosomal protein uS13 family	Psat6g190680.1; Psat6g190760.1	0	207104883	3,39	High	3		-0,00056	1088645	0	0.03	FALSE	TRUE	TRUE	TRUE	TRUE	TRUE	TRUE	TRUE
GPNSITPQILKPDLIAPGVNILAGWSK		GPNSITPQILKPDLIAPGVNILAGWSK_NA	2.11	0	1	1	2	Psat4g083160.1	psat4g083160.1 || uniprot: G7JCT4 Putative tripeptidyl-peptidase II (EC 3.4.14.10) (Subtilisin-like serine protease) || eggNOG-mapper: subtilisin-like	Psat4g083160.1	0	279957673	4,50	High	3	0,6689	0,00099	1136026	0	0.000263	FALSE	TRUE	FALSE	TRUE	FALSE	FALSE	FALSE	FALSE
TNMNVEEVFFSIAR		TNMNVEEVFFSIAR_NA	0,00281559	0	1	4	1	Psat2g007000.1	psat2g007000.2 || uniprot: Q41022 Small GTP-binding protein || eggNOG-mapper: Ras-related protein	Psat2g007000.2; Psat2g007000.1; Psat6g236240.1; Psat6g236240.2	0	165680502	3,58	High	2	0,5894	0,00102	1134135	0	0,0001646	FALSE	TRUE	FALSE	FALSE	FALSE	FALSE	FALSE	FALSE
GFVEGDFEKVAEYFDAAVK		GFVEGDFEKVAEYFDAAVK_NA	0.0274	0	1	1	6	Psat2g064040.1	psat2g064040.1 || uniprot: A0A2Z6NMH4 Serine hydroxymethyltransferase (EC 2.1.2.1) || eggNOG-mapper: Interconversion of serine and glycine	Psat2g064040.1	1	212101751	4,54	High	3	0,5396	0,00087	1128239	0	0.000217	FALSE	TRUE	FALSE	TRUE	FALSE	TRUE	FALSE	TRUE
AISFATPLTSGEAIDAIVIGK		AISFATPLTSGEAIDAIVIGK_NA	0.0106	0	1	1	17	Psat1g027280.1	psat1g027280.1 || uniprot: A0A072TVD7 NADP-dependent alkenal double bond reductase P1 (Putative oxidoreductase) (EC 1.-.-.-) || eggNOG-mapper: 2-alkenal reductase (NADP( )-dependent)-like	Psat1g027280.1	0	207414305	5,03	High	2	0,6322	0,00052	1125013	0	0.000297	TRUE	TRUE	TRUE	TRUE	TRUE	TRUE	TRUE	TRUE
FTVTQLIQGNVWLK		FTVTQLIQGNVWLK_NA	0.0929	0	1	2	9	Psat0s3633g0080.1	psat0s3633g0080.1 || uniprot: O24298 Pectinesterase (EC 3.1.1.11) || eggNOG-mapper: Acts in the modification of cell walls via demethylesterification of cell wall pectin	Psat0s3633g0080.1; Psat1g103160.1	0	164692645	3,89	High	3	0,5116	0,00040	1133309	0	4,32E-09	TRUE	TRUE	FALSE	TRUE	TRUE	FALSE	TRUE	TRUE
ALSSAYMPIGAVLVSPEITEVIHSQSNK		ALSSAYMPIGAVLVSPEITEVIHSQSNK_NA	0,000153788	0	1	3	4	Psat7g179360.1	psat7g179360.1 || uniprot: A0A1S2YJY7 gamma aminobutyrate transaminase 1, mitochondrial || eggNOG-mapper: Belongs to the class-III pyridoxal-phosphate-dependent aminotransferase family	Psat7g179360.1; Psat7g179360.2; Psat7g179360.3	0	294153393	3,71	High	3	0,4447	0,00101	1129526	0	0.0036	TRUE	TRUE	FALSE	TRUE	FALSE	FALSE	TRUE	FALSE
ALDSGIVAQAALDVFTVEPPAKDSK		ALDSGIVAQAALDVFTVEPPAKDSK_NA	1.72	0	1	1	9	Psat6g219520.1	psat6g219520.1 || uniprot: A0A072VR00 D-3-phosphoglycerate dehydrogenase (EC 1.1.1.95) || eggNOG-mapper: Belongs to the D-isomer specific 2-hydroxyacid dehydrogenase family	Psat6g219520.1	1	254233991	4,43	High	3	0,6117	-0,00078	1071385	0	0.000201	TRUE	TRUE	TRUE	FALSE	FALSE	TRUE	TRUE	TRUE
SYLQEMLTFVK		SYLQEMLTFVK_NA	0,00145987	0	1	1	7	Psat6g030080.1	psat6g030080.1 || uniprot: A0A1S2Y376 Cytochrome b-c1 complex subunit 7 || eggNOG-mapper: Component of the ubiquinol-cytochrome c reductase complex (complex III or cytochrome b-c1 complex), which is part of the mitochondrial respiratory chain	Psat6g030080.1	0	135870245	3,02	High	2	0,6060	-0,00074	1106106	0	0.0696	TRUE	TRUE	TRUE	TRUE	FALSE	FALSE	FALSE	TRUE
LHFFMLGFAPLTSR		LHFFMLGFAPLTSR_NA	0.0426	0	1	1	11	Psat7g241640.1	psat7g241640.1 || uniprot: G7JRA2 Tubulin beta chain || eggNOG-mapper: Tubulin is the major constituent of microtubules. It binds two moles of GTP, one at an exchangeable site on the beta chain and one at a non-exchangeable site on the alpha chain	Psat7g241640.1	0	163686683	3,96	High	3	0,4848	-0,00064	1107557	0	6,43E-08	TRUE	TRUE	TRUE	TRUE	FALSE	TRUE	TRUE	TRUE
TMLELLNQLDGFEASNKIK		TMLELLNQLDGFEASNKIK_NA	2.04	0	1	1	9	Psat7g097800.1	psat7g097800.1 || uniprot: A0A1S2YH83 26S proteasome regulatory subunit 8 homolog A || eggNOG-mapper: Belongs to the AAA ATPase family	Psat7g097800.1	1	216413183	3,22	High	3	0,6118	-0,00064	1102838	0	2,52E-07	TRUE	TRUE	FALSE	TRUE	TRUE	FALSE	TRUE	TRUE
NLHMLQDMYNQWPFFR		NLHMLQDMYNQWPFFR_NA	2.23	0	1	1	3	Psat5g238360.1	psat5g238360.1 || uniprot: O82723 Phosphoenolpyruvate-carboxylase || eggNOG-mapper: Phosphoenolpyruvate carboxylase	Psat5g238360.1	0	213998915	3,67	High	3	0,4414	0,00078	1094887	0	0.00059	FALSE	TRUE	FALSE	TRUE	FALSE	FALSE	FALSE	FALSE
ALVIDDLIATGGTLNAAIK		ALVIDDLIATGGTLNAAIK_NA	0,000342202	0	1	2	5	Psat0s3943g0080.1	psat0s3943g0080.2 || uniprot: A0A2Z6N329 Pribosyltran domain-containing protein || eggNOG-mapper: Adenine phosphoribosyltransferase	Psat0s3943g0080.2; Psat0s3943g0080.1	0	186906915	3,71	High	2	0,6442	0,00060	1094815	0	0.0103	TRUE	TRUE	FALSE	FALSE	FALSE	FALSE	FALSE	TRUE
LMSHPNDGSATYDFIDDWVKIGLPAK		LMSHPNDGSATYDFIDDWVKIGLPAK_NA	0.00384	0	1	1	4	Psat0s2720g0080.1;Psat0s2720g0080.2	psat0s2720g0080.1 || uniprot: O04855 Carbonic anhydrase (EC 4.2.1.1) (Carbonate dehydratase) || eggNOG-mapper: Reversible hydration of carbon dioxide	Psat0s2720g0080.1;Psat0s2720g0080.2	1	289040801	5,38	High	4	0,6654	0,00173	1085754	0	1.35e-06	FALSE	TRUE	FALSE	TRUE	FALSE	TRUE	FALSE	FALSE
ISIASLFSTSLQPSTR		ISIASLFSTSLQPSTR_NA	5.11	0	1	1	13	Psat4g221840.1	psat4g221840.1 || uniprot: G7LCL2 1-aminocyclopropane-1-carboxylate oxidase-like protein (Putative deacetoxyvindoline 4-hydroxylase) (EC 1.14.11.20) || eggNOG-mapper: Belongs to the iron ascorbate-dependent oxidoreductase family	Psat4g221840.1	0	170792758	3,34	High	2	0,5958	-0,00002	1093024	0	0.00231	TRUE	TRUE	TRUE	FALSE	TRUE	TRUE	TRUE	TRUE
INDEYRVNMILDNLPLVVPIKR		INDEYRVNMILDNLPLVVPIKR_NA	1.61	0	1	1	9	Psat5g033400.1	psat5g033400.1 || uniprot: A0A2K3MVY1 Transmembrane 9 superfamily member || eggNOG-mapper: Transmembrane 9 superfamily member	Psat5g033400.1	2	262445925	4,08	High	4	0,6127	-0,00003	1105523	0	0.00292	TRUE	TRUE	FALSE	TRUE	TRUE	TRUE	TRUE	TRUE
FQDGLKAFSDSPIIGEIR		FQDGLKAFSDSPIIGEIR_NA	0.357	0	1	3	4	Psat7g179360.1	psat7g179360.1 || uniprot: A0A1S2YJY7 gamma aminobutyrate transaminase 1, mitochondrial || eggNOG-mapper: Belongs to the class-III pyridoxal-phosphate-dependent aminotransferase family	Psat7g179360.1; Psat7g179360.2; Psat7g179360.3	1	199303892	4,40	High	3	0,6045	-0,00018	940472	0	2.54e-05	TRUE	FALSE	FALSE	FALSE	FALSE	TRUE	TRUE	TRUE
SIDGGAAFGFPDTPEDAAR		SIDGGAAFGFPDTPEDAAR_NA	0.176	0	1	2	11	Psat5g302040.1;Psat5g302040.2	psat5g302040.1 || uniprot: A0A2K3NM39 Phospholipase D (EC 3.1.4.4) || eggNOG-mapper: Hydrolyzes glycerol-phospholipids at the terminal phosphodiesteric bond	Psat5g302040.1;Psat5g302040.2; Psat5g302040.3	0	189386135	4,77	High	2	0,7086	0,00093	850267	0	1,79E-07	FALSE	TRUE	FALSE	TRUE	FALSE	TRUE	FALSE	TRUE
GNPMWNELQVPAEK		GNPMWNELQVPAEK_NA	0,000151645	0	1	1	2	Psat5g263800.1	psat5g263800.1 || uniprot: G7ITZ5 Aconitate hydratase (Aconitase) (EC 4.2.1.3) || eggNOG-mapper: Catalyzes the isomerization of citrate to isocitrate via cis-aconitate	Psat5g263800.1	0	161277880	3,69	High	2	0,5799	0,00070	846517	0	0.00352	FALSE	TRUE	FALSE	FALSE	FALSE	FALSE	FALSE	TRUE
LEEQAKQEGLGR		LEEQAKQEGLGR_NA	0,000260293	0	2	3	6	Psat0s836g0040.1;Psat0s836g0040.2; Psat7g040120.1	psat0s836g0040.3 || uniprot: Q8L5N0 110kDa protein HMP (Fragment) || eggNOG-mapper: Staphylococcal nuclease domain-containing protein	Psat0s836g0040.3; Psat0s836g0040.1;Psat0s836g0040.2; Psat7g040120.1	1	135770702	2,35	High	3	0,4468	-0,00059	430330	0	0.0252	FALSE	TRUE	FALSE	TRUE	FALSE	TRUE	TRUE	TRUE
IGPASNKNLSTQTSK		IGPASNKNLSTQTSK_NA	0,000141369	0	1	1	2	Psat4g007360.1	psat4g007360.1 || uniprot: A0A2K3MRT5 Polyadenylate-binding protein RBP47B || eggNOG-mapper: Polyadenylate-binding protein	Psat4g007360.1	1	154582311	2,11	High	3	0,3744	-0,00027	439032	0	0.0438	FALSE	TRUE	TRUE	FALSE	FALSE	FALSE	FALSE	FALSE
EGGGGGYGGGGGGYGGGGGGGGYGGGGGRDR		EGGGGGYGGGGGGYGGGGGGGGYGGGGGRDR_NA	0.053	0	1	1	2	Psat5g007400.1	psat5g007400.1 || uniprot: A0A2Z6LT89 RRM domain-containing protein || eggNOG-mapper: Glycine-rich RNA-binding protein	Psat5g007400.1	1	243299471	2,83	High	3	0,8092	0,00059	452087	0	4.15e-06	FALSE	TRUE	FALSE	FALSE	FALSE	FALSE	FALSE	TRUE
NSLHFNAHSAAQK		NSLHFNAHSAAQK_NA	0,000704629	0	1	1	11	Psat0s1212g0080.1	psat0s1212g0080.1 || uniprot: Q14ST8 Lipoxygenase (EC 1.13.11.-) || eggNOG-mapper: Plant lipoxygenase may be involved in a number of diverse aspects of plant physiology including growth and development, pest resistance, and senescence or responses to wounding	Psat0s1212g0080.1	0	142470294	3,44	High	3	0,5291	0,00044	444889	0	0.0265	TRUE	TRUE	TRUE	TRUE	TRUE	TRUE	TRUE	TRUE
SGGDLESAQGKNQALR		SGGDLESAQGKNQALR_NA	0.942	0	1	1	5	Psat1g161480.2;Psat1g161480.1	psat1g161480.2 || uniprot: A0A2Z6M6U8 Ligase_CoA domain-containing protein || eggNOG-mapper: ATP-citrate synthase beta chain protein	Psat1g161480.2;Psat1g161480.1	1	163081434	2,64	High	3	0,5795	0,00044	448231	0	9,12E-08	FALSE	TRUE	FALSE	TRUE	TRUE	FALSE	TRUE	FALSE
TKTPGPGAQAALR		TKTPGPGAQAALR_NA	0,000827877	0	1	2	1	Psat7g090080.1;Psat1g190120.1	psat7g090080.2 || uniprot: A0A2K3MKS3 40S ribosomal protein s14-like (Fragment) || eggNOG-mapper: Belongs to the universal ribosomal protein uS11 family	Psat7g090080.2; Psat7g090080.1;Psat1g190120.1	1	126771171	1,37	High	3	0,2993	-0,00002	456154	0	0.0327	FALSE	TRUE	FALSE	FALSE	FALSE	FALSE	FALSE	FALSE
HTEASEALANAEK		HTEASEALANAEK_NA	2.64	0	1	1	2	Psat1g066720.1	psat1g066720.1 || uniprot: A0A2P5YB04 Alpha-1,4 glucan phosphorylase (EC 2.4.1.1) || eggNOG-mapper: Phosphorylase is an important allosteric enzyme in carbohydrate metabolism. Enzymes from different sources differ in their regulatory mechanisms and in their natural substrates. However, all known phosphorylases share catalytic and structural properties	Psat1g066720.1	0	137065465	4,36	High	2	0,7087	-0,00021	477729	0	0.000529	FALSE	TRUE	FALSE	FALSE	FALSE	FALSE	FALSE	FALSE
EGGGGGYGSGGGGYGGGGYGGSR		EGGGGGYGSGGGGYGGGGYGGSR_NA	0.000207	0	1	1	13	Psat7g140760.1	psat7g140760.1 || uniprot: A0A2Z6PA78 RRM domain-containing protein || eggNOG-mapper: Glycine-rich RNA-binding protein	Psat7g140760.1	0	187975901	5,85	High	2	0,8291	-0,00008	489004	0	6.56e-08	TRUE	TRUE	TRUE	TRUE	TRUE	TRUE	TRUE	TRUE
ILSSIEQKEESKGNDVNAK		ILSSIEQKEESKGNDVNAK_NA	0.000445	0	1	2	12	Psat0s1858g0200.1	psat0s1858g0200.1 || uniprot: A0A2Z6M4I2 14_3_3 domain-containing protein (Fragment) || eggNOG-mapper: Belongs to the 14-3-3 family	Psat0s1858g0200.1; Psat0s1858g0200.2	2	208907715	5,04	High	3	0,6429	-0,00017	488148	0	7.98e-08	TRUE	TRUE	TRUE	TRUE	TRUE	TRUE	TRUE	TRUE
GGPREPWHDIHSR		GGPREPWHDIHSR_NA	0,00262586	0	2	3	8	Psat7g255400.2;Psat7g255400.1; Psat5g302040.1;Psat5g302040.2	psat7g255400.2 || uniprot: A0A2K3P312 Phospholipase D (EC 3.1.4.4) || eggNOG-mapper: Hydrolyzes glycerol-phospholipids at the terminal phosphodiesteric bond	Psat7g255400.2;Psat7g255400.1; Psat5g302040.1;Psat5g302040.2; Psat5g302040.3	1	154375128	2,28	High	4	0,6140	-0,00022	491912	0	0,0001501	FALSE	TRUE	FALSE	TRUE	FALSE	FALSE	FALSE	TRUE
DLLYKDYHSDKK		DLLYKDYHSDKK_NA	0,003126	0	1	2	18	Psat3g195320.1	psat2g081200.1 || uniprot: I3SBK4 Uncharacterized protein || eggNOG-mapper: Mitochondrial outer membrane protein porin of 34	Psat2g081200.1; Psat3g195320.1	2	152476928	2,50	High	3	0,2920	-0,00076	494823	0,0005952	0,008779	TRUE	TRUE	TRUE	TRUE	FALSE	TRUE	TRUE	TRUE
ATGEFTKDADDANKLNR		ATGEFTKDADDANKLNR_NA	0.0732	0	1	2	8	Psat7g261280.1	psat7g261280.2 || uniprot: A0A072UGQ1 Coatomer subunit beta (Beta-coat protein) || eggNOG-mapper: intracellular protein transport	Psat7g261280.2; Psat7g261280.1	2	186589879	4,11	High	3	0,6058	-0,00033	494112	0	2,39E-07	TRUE	TRUE	TRUE	TRUE	FALSE	TRUE	FALSE	TRUE
IGATKDLEGVK		IGATKDLEGVK_NA	4.76	0	1	1	23	Psat4g165280.1	psat4g165280.1 || uniprot: G7L9V7 Pectinesterase (EC 3.1.1.11) || eggNOG-mapper: Acts in the modification of cell walls via demethylesterification of cell wall pectin	Psat4g165280.1	1	113064156	3,16	High	2	0,4778	-0,00026	499255	0	8,07E-05	TRUE	TRUE	TRUE	TRUE	TRUE	TRUE	TRUE	TRUE
ATAYTSGANFNK		ATAYTSGANFNK_NA	0,000314576	0	1	2	5	Psat3g090960.1	psat3g090960.2 || uniprot: Q54AH6 Apyrase (Apyrase H-type) (EC 3.6.1.5) || eggNOG-mapper: nucleoside-diphosphatase activity	Psat3g090960.2; Psat3g090960.1	0	124459059	3,32	High	2	0,5753	0,00002	510673	0	0.00917	FALSE	TRUE	FALSE	TRUE	FALSE	FALSE	FALSE	TRUE
TVSEAVAAAPLKSSKR		TVSEAVAAAPLKSSKR_NA	0,000240961	0	1	2	8	Psat4g165280.1	psat4g165320.1 || uniprot: G7L9V7 Pectinesterase (EC 3.1.1.11) || eggNOG-mapper: Acts in the modification of cell walls via demethylesterification of cell wall pectin	Psat4g165320.1; Psat4g165280.1	2	161491735	1,92	High	3	0,3281	-0,00037	505722	0	0.00647	TRUE	TRUE	FALSE	TRUE	TRUE	FALSE	FALSE	TRUE
VTKDIDAHLVKE		VTKDIDAHLVKE_NA	3.57	0	2	2	13	Psat6g042720.1; Psat6g042840.1	psat6g042720.1 || uniprot: A0A371EDW4 MLP-like protein 31 || eggNOG-mapper: Pathogenesis-related protein Bet v I family	Psat6g042720.1; Psat6g042840.1	2	136775291	4,22	High	3	0,6090	-0,00077	505084	0	0.0287	TRUE	TRUE	FALSE	FALSE	TRUE	FALSE	TRUE	TRUE
TQQNKPAQLPSKPAPPAQAVR		TQQNKPAQLPSKPAPPAQAVR_NA	0.631	0	1	1	7	Psat3g099160.1	psat3g099160.1 || uniprot: O04237 Transcription factor || eggNOG-mapper: Plasminogen activator inhibitor 1 RNA-binding protein-like	Psat3g099160.1	0	222723057	4,13	High	3	0,6731	0,00093	507939	0	0.0116	FALSE	TRUE	TRUE	TRUE	FALSE	TRUE	FALSE	FALSE
VDPNQNTGIVIQK		VDPNQNTGIVIQK_NA	7.9	0	1	1	11	Psat4g165280.1	psat4g165280.1 || uniprot: G7L9V7 Pectinesterase (EC 3.1.1.11) || eggNOG-mapper: Acts in the modification of cell walls via demethylesterification of cell wall pectin	Psat4g165280.1	0	142576962	3,70	High	2	0,5946	-0,00014	598055	0	0.00626	TRUE	TRUE	TRUE	TRUE	FALSE	TRUE	FALSE	TRUE
TEYDRGVNTFSPEGR		TEYDRGVNTFSPEGR_NA	0.658	0	1	1	5	Psat6g231360.1;Psat6g231360.2	psat6g231360.1 || uniprot: I3SSX1 Proteasome subunit alpha type (EC 3.4.25.1) || eggNOG-mapper: The proteasome is a multicatalytic proteinase complex which is characterized by its ability to cleave peptides with Arg, Phe, Tyr, Leu, and Glu adjacent to the leaving group at neutral or slightly basic pH	Psat6g231360.1;Psat6g231360.2	1	172779835	3,41	High	3	0,5924	-0,00085	590105	0	0.00452	FALSE	TRUE	TRUE	FALSE	FALSE	TRUE	TRUE	FALSE
VGKEGVITIADGK		VGKEGVITIADGK_NA	0,000380169	0	1	1	1	Psat6g170600.1	psat6g170600.1 || uniprot: A0A2Z6LM37 Uncharacterized protein || eggNOG-mapper: Belongs to the chaperonin (HSP60) family	Psat6g170600.1	1	128673144	2,67	High	3	0,4157	0,00022	581827	0	0.0118	FALSE	TRUE	FALSE	FALSE	FALSE	FALSE	FALSE	FALSE
TVVKEENGINFR		TVVKEENGINFR_NA	0,000369651	0	1	1	11	Psat7g207240.1	psat7g207240.1 || uniprot: Q7X9B3 9/13 hydroperoxide lyase (Fatty acid hydroperoxide lyase) (Putative cytochrome P450) || eggNOG-mapper: Belongs to the cytochrome P450 family	Psat7g207240.1	1	140574340	2,85	High	3	0,5333	0,00040	578574	0	0.0114	FALSE	TRUE	FALSE	TRUE	FALSE	TRUE	FALSE	TRUE
VHGGANFVAPGYTK		VHGGANFVAPGYTK_NA	0.752	0	1	2	12	Psat5g128840.1	psat5g128840.1 || uniprot: W0M5A8 PIP1-2 || eggNOG-mapper: Belongs to the MIP aquaporin (TC 1.A.8) family	Psat5g128840.1; Psat5g128840.3;Psat5g128840.2	0	141772227	3,72	High	2	0,6237	-0,00015	571552	0	6.75e-05	FALSE	TRUE	FALSE	TRUE	TRUE	TRUE	TRUE	TRUE
IISSIEQKEESRGNEDHVAVIR		IISSIEQKEESRGNEDHVAVIR_NA	4.83	0	1	1	11	Psat5g051120.1	psat5g051120.1 || uniprot: Q9T0N0 14-3-3-like protein || eggNOG-mapper: Belongs to the 14-3-3 family	Psat5g051120.1	2	250930050	3,30	High	4	0,6697	0,00059	567189	0	0.00177	TRUE	TRUE	FALSE	TRUE	TRUE	TRUE	TRUE	TRUE
LGHLLHSSPHQEAR		LGHLLHSSPHQEAR_NA	0,000437419	0	1	1	1	Psat7g071840.1	psat7g071840.1 || uniprot: A0A1S2YG50 importin-5 || eggNOG-mapper: Importin-5-like	Psat7g071840.1	0	158182445	3,35	High	3	0,4239	-0,00023	419794	0	0.0142	FALSE	TRUE	FALSE	FALSE	FALSE	FALSE	FALSE	FALSE
YYAGAADKIHGEVLKPAR		YYAGAADKIHGEVLKPAR_NA	0.255	0	1	2	4	Psat1g040320.1	psat1g040320.1 || uniprot: G7KNI3 Cytosolic aldehyde dehydrogenase (Putative aldehyde dehydrogenase (NAD(P)(+))) (EC 1.2.1.5) || eggNOG-mapper: Aldehyde dehydrogenase family	Psat1g040320.1; Psat1g040280.1	1	195904467	1,62	High	4	0,5309	0,00004	559921	0	1,34E-07	FALSE	TRUE	FALSE	TRUE	TRUE	FALSE	TRUE	FALSE
FYRAEEYHQQYLEK		FYRAEEYHQQYLEK_NA	0,00010677	0	1	4	1	Psat5g117240.1	psat2g010960.1 || uniprot: A0A1S2XP98 peptide methionine sulfoxide reductase A1-like isoform X1 || eggNOG-mapper: Peptide methionine sulfoxide	Psat2g010960.1; Psat2g010960.3; Psat2g010960.2;Psat2g010960.4;Psat2g010960.5; Psat5g117240.1	1	190389734	3,42	High	3	0,5556	0,00085	558056	0	2,21E-06	FALSE	TRUE	FALSE	FALSE	FALSE	FALSE	FALSE	FALSE
TAIDLGVFDILAK		TAIDLGVFDILAK_NA	0,00133292	0	1	2	2	Psat0s1614g0120.1	psat0s1614g0120.2 || uniprot: I3SR79 Uncharacterized protein || eggNOG-mapper: Belongs to the class I-like SAM-binding methyltransferase superfamily. Cation-independent O- methyltransferase family	Psat0s1614g0120.2;Psat0s1614g0120.3; Psat0s1614g0120.1	0	137578314	2,35	High	2	0,3021	-0,00031	1168824	0	0.0615	FALSE	FALSE	FALSE	TRUE	FALSE	FALSE	FALSE	FALSE
REEEEKWVPVTK		REEEEKWVPVTK_NA	0,0006211	0	1	2	11	Psat6g046520.1	psat7g007840.1 || uniprot: A0A1S2YF29 40S ribosomal protein S2-3-like || eggNOG-mapper: Belongs to the universal ribosomal protein uS5 family	Psat7g007840.1; Psat6g046520.1	2	152979583	3,65	High	3	0,3616	-0,00089	544593	0	0.0739	TRUE	TRUE	FALSE	TRUE	TRUE	FALSE	TRUE	TRUE
RLIPEKGTPHYDEMVKNPQK		RLIPEKGTPHYDEMVKNPQK_NA	0.152	0	1	1	3	Psat2g149200.1	psat2g149200.1 || uniprot: O24295 Lipoxygenase (EC 1.13.11.-) || eggNOG-mapper: Plant lipoxygenase may be involved in a number of diverse aspects of plant physiology including growth and development, pest resistance, and senescence or responses to wounding	Psat2g149200.1	3	238024418	4,59	High	4	0,5098	0,00045	539132	0	1,71E-07	FALSE	TRUE	FALSE	TRUE	FALSE	FALSE	FALSE	FALSE
RGLAVEDPSSPHGLR		RGLAVEDPSSPHGLR_NA	3.57	0	2	2	1	Psat4g184440.1; Psat4g184760.1	psat4g184440.1 || uniprot: Q9FEQ3 Lipoxygenase (EC 1.13.11.-) || eggNOG-mapper: Plant lipoxygenase may be involved in a number of diverse aspects of plant physiology including growth and development, pest resistance, and senescence or responses to wounding	Psat4g184440.1; Psat4g184760.1	1	159083468	3,14	High	3	0,6592	-0,00053	536192	0	0.000526	FALSE	TRUE	FALSE	FALSE	FALSE	FALSE	FALSE	FALSE
SGIEQGPQIDAK		SGIEQGPQIDAK_NA	0,00287512	0	1	2	10	Psat4g125120.1	psat4g125120.1 || uniprot: A0A072U2G7 NAD-dependent aldehyde dehydrogenase family protein (Putative oxidoreductase) (EC 1.2.1.-) || eggNOG-mapper: Aldehyde dehydrogenase family	Psat4g125120.1; Psat4g123280.1	0	124263246	3,34	High	2	0,5928	-0,00065	536099	0	0,0001693	TRUE	TRUE	TRUE	FALSE	FALSE	TRUE	TRUE	TRUE
VNQSYVIGTSTK		VNQSYVIGTSTK_NA	0,000139398	0	2	3	8	Psat5g066400.1; Psat7g051120.1	psat5g066400.1 || uniprot: A0A2K3PH07 60S ribosomal protein l6-like || eggNOG-mapper: 60S ribosomal protein	Psat5g066400.1; Psat5g066400.2; Psat7g051120.1	0	129667941	3,53	High	2	0,6544	0,00010	565529	0	3,78E-06	TRUE	TRUE	FALSE	TRUE	FALSE	TRUE	TRUE	TRUE
RLTIQGAGLR		RLTIQGAGLR_NA	0,0011751	0	1	1	7	Psat1g207880.1	psat1g207880.1 || uniprot: A0A1S2XBK8 quinone oxidoreductase PIG3-like || eggNOG-mapper: quinone oxidoreductase	Psat1g207880.1	1	108465855	2,88	High	2	0,3229	-0,00052	586545	0	0.077	TRUE	TRUE	FALSE	FALSE	FALSE	FALSE	TRUE	TRUE
ARQELETHVGQDR		ARQELETHVGQDR_NA	0,000249564	0	1	2	6	Psat7g087960.1	psat7g087960.1 || uniprot: A0A396IJ45 Putative oxidoreductase (EC 1.14.13.-) || eggNOG-mapper: Belongs to the cytochrome P450 family	Psat7g087960.1; Psat7g087880.1	1	153876699	3,98	High	3	0,5854	-0,00095	415792	0	0.00945	TRUE	TRUE	FALSE	FALSE	FALSE	TRUE	TRUE	TRUE
KQEYGRSEEESQGYGR		KQEYGRSEEESQGYGR_NA	0.576	0	1	1	18	Psat1g070960.1	psat1g070960.1 || uniprot: A0A1S2XHF9 uncharacterized protein At5g39570 || eggNOG-mapper: NA	Psat1g070960.1	2	190285766	3,68	High	2	0,6467	0,00070	404516	0	1,86E-05	TRUE	TRUE	TRUE	TRUE	TRUE	TRUE	TRUE	TRUE
GLLNVLGEYVIK		GLLNVLGEYVIK_NA	0,00159888	0	1	1	19	Psat0s2801g0040.1	psat0s2801g0040.1 || uniprot: A0A1S2Z0E7 Deleted. || eggNOG-mapper: Belongs to the short-chain dehydrogenases reductases (SDR) family	Psat0s2801g0040.1	0	131777766	3,23	High	2	0,5728	-0,00026	1130031	0	0.0876	TRUE	TRUE	TRUE	TRUE	TRUE	TRUE	TRUE	TRUE
LADAMVTWVEAWDEINNNKSEETTSTK		LADAMVTWVEAWDEINNNKSEETTSTK_NA	5.73e-05	0	1	1	10	Psat2g132960.1	psat2g132960.1 || uniprot: G7JWW6 Alpha-1,4-glucan-protein synthase [UDP-forming] (EC 2.4.1.-) (Alpha-1,4-glucan-protein synthase [UDP-forming]-like protein) || eggNOG-mapper: Alpha-1,4-glucan-protein synthase UDP-forming	Psat2g132960.1	1	308243098	6,46	High	3	0,7926	0,00176	1128775	0	2.29e-08	TRUE	TRUE	TRUE	TRUE	FALSE	TRUE	TRUE	TRUE
AVVGEEALSSEDLLYLEFLDKFERK		AVVGEEALSSEDLLYLEFLDKFERK_NA	0.0135	0	1	2	7	Psat6g232640.2;Psat6g232640.3;Psat6g232640.1	psat6g232640.2 || uniprot: A0A072VSL4 Vacuolar proton pump subunit B (V-ATPase subunit B) (Vacuolar proton pump subunit B) || eggNOG-mapper: ATP synthase alpha/beta family, beta-barrel domain	Psat6g232640.2;Psat6g232640.3;Psat6g232640.1; Psat3g100440.2;Psat3g100440.1	2	290049278	2,52	High	4	0,5556	-0,00030	1128487	0	0.00126	TRUE	TRUE	TRUE	FALSE	TRUE	FALSE	FALSE	TRUE
AIAMEQATDALIDLIKEHGR		AIAMEQATDALIDLIKEHGR_NA	0.00208	0	1	1	13	Psat5g278240.1	psat5g278240.1 || uniprot: A0A2K3NQ30 4-hydroxy-3-methylbut-2-en-1-yl diphosphate synthase chloroplastic-like || eggNOG-mapper: 4-hydroxy-3-methylbut-2-en-1-yl diphosphate synthase	Psat5g278240.1	1	219514888	2,62	High	4	0,4771	-0,00044	1135539	0	7.75e-05	TRUE	TRUE	TRUE	TRUE	FALSE	TRUE	TRUE	TRUE
VAPAYHLYTPSEVEAVISRL		VAPAYHLYTPSEVEAVISRL_NA	0,00285514	0	1	1	16	Psat6g231360.1;Psat6g231360.2	psat6g231360.1 || uniprot: I3SSX1 Proteasome subunit alpha type (EC 3.4.25.1) || eggNOG-mapper: The proteasome is a multicatalytic proteinase complex which is characterized by its ability to cleave peptides with Arg, Phe, Tyr, Leu, and Glu adjacent to the leaving group at neutral or slightly basic pH	Psat6g231360.1;Psat6g231360.2	1	221517574	2,37	High	3	0,1097	0,00096	1137330	0,002904	0,04514	TRUE	TRUE	TRUE	TRUE	FALSE	TRUE	TRUE	TRUE
TFVDQPAFTDLHWGMFVPAIK		TFVDQPAFTDLHWGMFVPAIK_NA	0.0897	0	1	2	11	Psat2g176520.1	psat2g176520.3 || uniprot: G7JXE0 Acyl-coenzyme A oxidase || eggNOG-mapper: acyl-coenzyme A oxidase	Psat2g176520.3;Psat2g176520.2; Psat2g176520.1	0	242021075	3,77	High	3	0,5040	0,00001	1133754	0	0.00926	TRUE	TRUE	TRUE	TRUE	TRUE	FALSE	TRUE	TRUE
LIDVDVPVVGGHAGITILPLLSK		LIDVDVPVVGGHAGITILPLLSK_NA	0.243	0	1	1	2	Psat4g051000.1	psat4g051000.1 || uniprot: O81609 Nodule-enhanced malate dehydrogenase || eggNOG-mapper: Malate dehydrogenase	Psat4g051000.1	0	232637444	3,88	High	3	0,7809	-0,00082	1136404	0	1.53e-05	TRUE	FALSE	FALSE	FALSE	FALSE	FALSE	FALSE	TRUE
FKPVNWGDALAVVAEAAHQVKPDEIVGISGK		FKPVNWGDALAVVAEAAHQVKPDEIVGISGK_NA	0.000117	0	1	1	9	Psat5g119880.1	psat5g119880.1 || uniprot: A0A2K3NUX3 NADH dehydrogenase || eggNOG-mapper: Belongs to the complex I 75 kDa subunit family	Psat5g119880.1	0	324573172	5,34	High	5	0,7285	0,00047	1149006	0	3.05e-09	TRUE	FALSE	TRUE	TRUE	TRUE	FALSE	FALSE	TRUE
TKYLAGDFFSLADLSHLAFGHYLVNQTGR		TKYLAGDFFSLADLSHLAFGHYLVNQTGR_NA	1.19e-06	0	1	1	14	Psat5g198400.1	psat5g198400.1 || uniprot: A0A2K3L138 Glutathione S-transferase f9-like protein || eggNOG-mapper: Belongs to the GST superfamily	Psat5g198400.1	1	324164291	5,97	High	4	0,6583	-0,00060	1154372	0	4.01e-09	TRUE	TRUE	FALSE	TRUE	TRUE	TRUE	TRUE	TRUE
YLILPWFKEFTVER		YLILPWFKEFTVER_NA	1.91	0	1	1	10	Psat6g116280.1	psat6g116280.1 || uniprot: A0A2Z6M0L7 Uncharacterized protein || eggNOG-mapper: Belongs to the class-I aminoacyl-tRNA synthetase family	Psat6g116280.1	1	184099962	2,61	High	3	0,3793	-0,00004	1150070	0	0.000231	TRUE	FALSE	FALSE	TRUE	TRUE	TRUE	TRUE	TRUE
NLLKDLIVQSLLR		NLLKDLIVQSLLR_NA	0,00177573	0	1	2	4	Psat7g028440.1	psat7g028440.2 || uniprot: A0A2K3P4Y1 V-type proton ATPase subunit E-like protein || eggNOG-mapper: V-type proton ATPase subunit	Psat7g028440.2; Psat7g028440.1	1	152494719	2,98	High	3	0,4765	-0,00077	1154981	0.0509	0,0007202	TRUE	FALSE	FALSE	FALSE	FALSE	TRUE	TRUE	FALSE
QLAPEYEKAASILSSLETPIVLAK		QLAPEYEKAASILSSLETPIVLAK_NA	0,000616761	0	1	3	5	Psat5g086440.1;Psat5g086440.2	psat5g086440.1 || uniprot: A0A2K3NWF8 Protein disulfide-isomerase (EC 5.3.4.1) || eggNOG-mapper: disulfide-isomerase-like	Psat5g086440.1;Psat5g086440.2; Psat5g086440.3; Psat5g086440.4	1	257142800	3,93	High	3	0,6234	0,00106	1154686	0.0095	0,0002446	TRUE	FALSE	TRUE	TRUE	TRUE	FALSE	TRUE	FALSE
FTSDQLINILQDAVIRHPDVLSAAR		FTSDQLINILQDAVIRHPDVLSAAR_NA	0,000816356	0	1	1	3	Psat4g135480.1	psat4g135480.1 || uniprot: A0A2Z6NH66 Uncharacterized protein || eggNOG-mapper: RNA binding	Psat4g135480.1	1	279250535	2,66	High	4	0,6278	-0,00124	1169583	0	0.0323	TRUE	FALSE	FALSE	FALSE	FALSE	FALSE	FALSE	TRUE
NSTEVQKFIDELVKIDFPGSK		NSTEVQKFIDELVKIDFPGSK_NA	0.000228	0	1	1	36	Psat1g152160.1	psat1g152160.1 || uniprot: A0A2Z6P8Z2 Uncharacterized protein || eggNOG-mapper: Plasma membrane-associated cation-binding protein	Psat1g152160.1	2	239425512	6,06	High	3	0,5792	0,00089	1171770	0	2.96e-07	TRUE	TRUE	TRUE	TRUE	TRUE	TRUE	TRUE	TRUE
IAQYERDILSTIKQELLQSLK		IAQYERDILSTIKQELLQSLK_NA	0.022	0	2	2	11	Psat4g185640.1; Psat3g040000.1	psat4g185640.1 || uniprot: R4IV45 ATP synthase subunit alpha || eggNOG-mapper: ATP synthase	Psat4g185640.1; Psat3g040000.1	2	248939736	5,37	High	3	0,6201	-0,00018	1195114	0	3,24E-08	TRUE	TRUE	FALSE	TRUE	FALSE	FALSE	FALSE	TRUE
LSTAFAIASGAVLGLFEDHRYR		LSTAFAIASGAVLGLFEDHRYR_NA	0,000138424	0	1	1	8	Psat0s2403g0400.1	psat0s2403g0400.1 || uniprot: A0A1S2YP09 leucine aminopeptidase 1-like || eggNOG-mapper: Leucine aminopeptidase	Psat0s2403g0400.1	1	239425645	3,17	High	4	0,5457	-0,00097	1194437	0	0.047	TRUE	TRUE	TRUE	TRUE	FALSE	TRUE	FALSE	TRUE
LWQVPEILSEEILR		LWQVPEILSEEILR_NA	0.00274	0	1	2	23	Psat1g210560.1	psat1g210560.1 || uniprot: G7IK45 NAD(P)H:quinone oxidoreductase, type IV protein (Putative NAD(P)H dehydrogenase (Quinone)) (EC 1.6.5.2) || eggNOG-mapper: Minor allergen Alt a	Psat1g210560.1; Psat1g210560.2	0	172495815	4,32	High	3	0,5370	0,00094	1195842	0	0.00218	TRUE	TRUE	TRUE	TRUE	TRUE	TRUE	FALSE	TRUE
KHNVPVPVTKK		KHNVPVPVTKK_NA	0,00033981	0	1	2	8	Psat4g065240.1	psat5g139800.1 || uniprot: G7J524 Argininosuccinate synthase (Putative argininosuccinate synthase) (EC 6.3.4.5) || eggNOG-mapper: Argininosuccinate synthase	Psat5g139800.1; Psat4g065240.1	2	124676302	3,81	High	3	0,4777	-0,00074	395143	0	0.024	TRUE	TRUE	TRUE	TRUE	TRUE	FALSE	TRUE	TRUE
ASSSEEPKTEAEAKTEPEEK		ASSSEEPKTEAEAKTEPEEK_NA	0.365	0	1	1	8	Psat7g146080.1	psat7g146080.1 || uniprot: A0A1S2YLB0 patellin-3 || eggNOG-mapper: Patellin-3-like	Psat7g146080.1	2	217700919	3,89	High	3	0,4087	0,00018	394557	0	0.0434	FALSE	TRUE	FALSE	TRUE	FALSE	TRUE	FALSE	TRUE
KRAESDTSVPDAANKAEK		KRAESDTSVPDAANKAEK_NA	7.62	0	1	3	7	Psat1g106000.1	psat1g106000.2 || uniprot: I1L3K8 DUF89 domain-containing protein || eggNOG-mapper: At2g17340-like	Psat1g106000.2; Psat1g106000.1; Psat3g195440.1	3	191696721	3,96	High	3	0,5152	-0,00068	391103	0	0.0244	TRUE	TRUE	FALSE	TRUE	FALSE	FALSE	TRUE	TRUE
KVEPNAHKIEEHR		KVEPNAHKIEEHR_NA	0,000666203	0	1	2	5	Psat4g068400.2	psat4g068400.2 || uniprot: A0A1S4CYK3 FAM10 family protein At4g22670-like || eggNOG-mapper: Heat shock chaperonin-binding motif.	Psat4g068400.2; Psat4g068400.1	2	158683976	3,48	High	3	0,6264	-0,00122	376942	0	0.0321	TRUE	TRUE	FALSE	FALSE	FALSE	TRUE	FALSE	TRUE
VGGTTHLKKDKGAGGDDDDDDEE		VGGTTHLKKDKGAGGDDDDDDEE_NA	0,00026583	0	1	1	8	Psat2g021400.1;Psat2g021400.2	psat2g021400.1 || uniprot: A0A2K3NQN5 Late embryogenesis abundant protein || eggNOG-mapper: abundant protein	Psat2g021400.1;Psat2g021400.2	3	237402770	3,91	High	3	0,5754	0,00124	365323	0.0268	0,0003862	FALSE	TRUE	TRUE	TRUE	TRUE	FALSE	TRUE	FALSE
SAPATGGVKKPHR		SAPATGGVKKPHR_NA	0,0029359	0	1	6	19	Psat0s2650g0040.1	psat0s2650g0040.1 || uniprot: A0A151SUI8 Histone H3 (Fragment) || eggNOG-mapper: protein heterodimerization activity	Psat0s2650g0040.1; Psat7g051240.3;Psat7g051240.1;Psat7g117560.1;Psat3g202160.1;Psat3g201160.1;Psat3g140320.1;Psat3g202200.1;Psat3g202120.1;Psat2g137480.1;Psat7g117640.1;Psat7g051240.2;Psat0s3083g0160.1;Psat2g137440.1;Psat3g201960.1;Psat7g237080.1;Psat0s1184g0040.1;Psat7g117680.1;Psat3g202080.1;Psat7g049600.1; Psat3g204040.1; Psat0s2686g0120.1; Psat1g094120.1; Psat7g048600.1;Psat7g048640.1;Psat7g1…	1	130573859	3,11	High	2	0,7170	-0,00038	360230	0	0,000174	TRUE	TRUE	TRUE	TRUE	FALSE	TRUE	TRUE	TRUE
VSVKGEESVDKKDGAEVK		VSVKGEESVDKKDGAEVK_NA	0,00130522	0	1	1	1	Psat7g179080.1;Psat7g179080.2	psat7g179080.1 || uniprot: A0A396ID41 Uncharacterized protein || eggNOG-mapper: BEST Arabidopsis thaliana protein match is	Psat7g179080.1;Psat7g179080.2	3	190399711	3,98	High	3	0,4146	0,00036	402765	0	0.0598	FALSE	TRUE	FALSE	FALSE	FALSE	FALSE	FALSE	FALSE
KPAEKKPAAEKAPAEKKPK		KPAEKKPAAEKAPAEKKPK_NA	4.17	0	1	1	6	Psat6g067800.1	psat6g067800.1 || uniprot: Q9M3H6 Histone H2B || eggNOG-mapper: Histone H2B	Psat6g067800.1	3	204620699	5,56	High	3	0,7878	0,00082	344022	0	0.000642	FALSE	TRUE	FALSE	TRUE	FALSE	FALSE	TRUE	TRUE
ASGNNWSEELNTAWEVAYDGLATAIKK	1xOxidation [W6(100)]	ASGNNWSEELNTAWEVAYDGLATAIKK_1xOxidation [W6(100)]	0.0198	0	1	1	1	Psat2g118400.1	psat2g118400.1 || uniprot: P93850 Leghemoglobin B || eggNOG-mapper: Belongs to the globin family	Psat2g118400.1	1	295441666	4,20	High	3	0,2143	-0,00002	1218772	0	1.18e-05	FALSE	FALSE	FALSE	FALSE	FALSE	TRUE	FALSE	FALSE
ASGNNWSEELNTAWEVAYDGLATAIKK		ASGNNWSEELNTAWEVAYDGLATAIKK_NA	0.216	0	1	1	4	Psat2g118400.1	psat2g118400.1 || uniprot: P93850 Leghemoglobin B || eggNOG-mapper: Belongs to the globin family	Psat2g118400.1	1	293842174	3,84	High	3	0,5755	0,00050	1233041	0	0.00592	TRUE	TRUE	TRUE	TRUE	FALSE	FALSE	FALSE	FALSE
IQTPTDEVVVPYDTLAPTPAGSSEIKNLLDKLVVLK		IQTPTDEVVVPYDTLAPTPAGSSEIKNLLDKLVVLK_NA	0.779	0	1	2	15	Psat2g043240.1	psat5g255000.1 || uniprot: A0A396ITP3 Putative UTP--glucose-1-phosphate uridylyltransferase (EC 2.7.7.9) || eggNOG-mapper: UTP-glucose-1-phosphate uridylyltransferase	Psat5g255000.1; Psat2g043240.1	2	386412561	3,95	High	4	0,7063	0,00104	1224408	0	0.00132	TRUE	TRUE	TRUE	TRUE	TRUE	TRUE	TRUE	TRUE
SLPAGFLDATTLADYLVK		SLPAGFLDATTLADYLVK_NA	0.158	0	1	1	17	Psat5g048920.1	psat5g048920.1 || uniprot: A0A2K3N2A6 Argininosuccinate lyase-like protein || eggNOG-mapper: Argininosuccinate lyase	Psat5g048920.1	0	189501606	4,38	High	2	0,6484	0,00017	1216364	0	8.72e-06	TRUE	TRUE	TRUE	TRUE	TRUE	TRUE	TRUE	TRUE
NMIIVPEMIGSIIGVYNGK	1xOxidation [M2(100)]	NMIIVPEMIGSIIGVYNGK_1xOxidation [M2(100)]	0.0116	0	1	4	10	Psat6g057360.1	psat7g185240.2 || uniprot: G7LAJ5 40S ribosomal protein S15-4 (Putative ribosomal protein S19/S15) || eggNOG-mapper: Belongs to the universal ribosomal protein uS19 family	Psat7g185240.2;Psat7g008640.2; Psat7g185240.1; Psat7g008640.1; Psat6g057360.1	0	206408680	4,83	High	2	0,3810	0,00057	1223747	0	3.09e-07	TRUE	TRUE	FALSE	TRUE	TRUE	TRUE	TRUE	TRUE
LWQVPEILTEEVLGK		LWQVPEILTEEVLGK_NA	3.13	0	1	1	7	Psat4g107760.1	psat4g107760.1 || uniprot: A0A072TQ77 Putative NAD(P)H dehydrogenase (Quinone) (EC 1.6.5.2) (Quinone oxidoreductase) || eggNOG-mapper: Minor allergen Alt a	Psat4g107760.1	0	175397346	3,71	High	3	0,5633	-0,00097	1196438	0	0.000443	TRUE	FALSE	TRUE	FALSE	TRUE	FALSE	TRUE	FALSE
ASGNNWSEELNTAWEVAYDGLATAIKK	2xOxidation [W6(100); W14(100)]	ASGNNWSEELNTAWEVAYDGLATAIKK_2xOxidation [W6(100); W14(100)]	4.83	0	1	1	4	Psat2g118400.1	psat2g118400.1 || uniprot: P93850 Leghemoglobin B || eggNOG-mapper: Belongs to the globin family	Psat2g118400.1	1	297041157	4,73	High	3	0,4376	0,00007	1222358	0	0.000927	FALSE	TRUE	FALSE	FALSE	FALSE	TRUE	FALSE	FALSE
SISPAKADEFTLKK		SISPAKADEFTLKK_NA	0,000810655	0	1	1	8	Psat6g163280.1	psat6g163280.1 || uniprot: A0A2Z6N6C4 Uncharacterized protein || eggNOG-mapper: Belongs to the protein disulfide isomerase family	Psat6g163280.1	2	153484753	1,56	High	3	0,1474	-0,00031	590515	0	0.0321	TRUE	TRUE	FALSE	TRUE	TRUE	TRUE	TRUE	TRUE
KPFAAIVGGSK		KPFAAIVGGSK_NA	0,00139985	0	1	1	8	Psat1g014080.1	psat1g014080.1 || uniprot: Q9LKJ2 Phosphoglycerate kinase (EC 2.7.2.3) || eggNOG-mapper: Belongs to the phosphoglycerate kinase family	Psat1g014080.1	0	107463061	2,70	High	2	0,4852	-0,00089	590569	0	0.0743	FALSE	TRUE	TRUE	TRUE	FALSE	TRUE	TRUE	TRUE
NKDTTGAAQQEVEQPKAPAQQEVEQPKDEL		NKDTTGAAQQEVEQPKAPAQQEVEQPKDEL_NA	0,00011373	0	1	1	2	Psat5g086440.1;Psat5g086440.2	psat5g086440.1 || uniprot: A0A2K3NWF8 Protein disulfide-isomerase (EC 5.3.4.1) || eggNOG-mapper: disulfide-isomerase-like	Psat5g086440.1;Psat5g086440.2	3	330660843	3,37	High	4	0,5460	0,00137	591963	0	0.00241	FALSE	TRUE	FALSE	TRUE	FALSE	FALSE	FALSE	FALSE
ITPAVNQVEMNPSWNQGK		ITPAVNQVEMNPSWNQGK_NA	0.0191	0	1	1	14	Psat7g181240.1	psat7g181240.1 || uniprot: G7JL30 Aldo/keto reductase family oxidoreductase || eggNOG-mapper: Aldo/keto reductase family	Psat7g181240.1	0	201298584	6,01	High	2	0,7654	-0,00065	759600	0	1.73e-06	TRUE	TRUE	TRUE	TRUE	FALSE	TRUE	TRUE	TRUE
VLDKDSTGFVSVNELR		VLDKDSTGFVSVNELR_NA	0.451	0	1	1	1	Psat2g179360.1	psat2g179360.1 || uniprot: A0A1S2YXU5 probable calcium-binding protein CML13 || eggNOG-mapper: calcium-binding protein	Psat2g179360.1	1	177892830	2,64	High	3	0,2917	0,00045	752607	0	3.45e-05	FALSE	TRUE	FALSE	FALSE	FALSE	FALSE	FALSE	FALSE
SEAAAAFGNDGVYLEK		SEAAAAFGNDGVYLEK_NA	8.71	0	1	1	14	Psat0s916g0080.1	psat0s916g0080.1 || uniprot: A0A1S2YEA7 Biotin carboxylase (EC 6.3.4.14) (EC 6.4.1.2) || eggNOG-mapper: Biotin carboxylase 1	Psat0s916g0080.1	0	164177549	4,32	High	2	0,6852	-0,00021	759983	0	0.00726	TRUE	TRUE	TRUE	TRUE	TRUE	TRUE	TRUE	TRUE
DMGYNVSMMADSTSR		DMGYNVSMMADSTSR_NA	0.23	0	1	1	5	Psat7g265520.1	psat7g265520.1 || uniprot: A0A072URM9 Archaeal/vacuolar-type H+-ATPase subunit A (V-type proton ATPase catalytic subunit A) (EC 3.6.3.14) || eggNOG-mapper: V-type proton ATPase catalytic subunit	Psat7g265520.1	0	166467130	4,52	High	2	0,7456	0,00007	760007	0	2.99e-05	TRUE	TRUE	FALSE	TRUE	FALSE	FALSE	TRUE	FALSE
WSAPYIDNPNYK		WSAPYIDNPNYK_NA	0,000719603	0	1	6	3	Psat5g055640.1	psat5g055640.5 || uniprot: A0A2Z6ND96 Uncharacterized protein || eggNOG-mapper: Calnexin homolog	Psat5g055640.5; Psat5g055640.4; Psat5g055640.1; Psat5g055640.7; Psat5g055640.2; Psat5g055640.3;Psat5g055640.6	0	146769031	2,92	High	2	0,5685	-0,00046	763667	0	0.0815	FALSE	TRUE	FALSE	FALSE	FALSE	TRUE	TRUE	FALSE
VTWPGYHIIK		VTWPGYHIIK_NA	0,00182609	0	1	2	13	Psat0s3633g0080.1	psat0s3633g0080.1 || uniprot: O24298 Pectinesterase (EC 3.1.1.11) || eggNOG-mapper: Acts in the modification of cell walls via demethylesterification of cell wall pectin	Psat0s3633g0080.1; Psat1g103160.1	0	121367281	2,08	High	3	0,3606	-0,00073	766795	0,0001427	0,001542	TRUE	TRUE	FALSE	TRUE	TRUE	TRUE	TRUE	TRUE
VGHVDYDKVPGVVYTNPEVASVGKTEEQVKETGVEYR		VGHVDYDKVPGVVYTNPEVASVGKTEEQVKETGVEYR_NA	1.93	0	1	1	3	Psat0s2692g0120.1	psat0s2692g0120.1 || uniprot: A0A2K3LMI4 Dihydrolipoyl dehydrogenase mitochondrial-like || eggNOG-mapper: Dihydrolipoyl dehydrogenase	Psat0s2692g0120.1	3	407804038	4,28	High	5	0,5631	0,00084	767365	0	0,0001517	FALSE	TRUE	FALSE	FALSE	FALSE	TRUE	FALSE	TRUE
YAGNDFKGKDGLEYITLR		YAGNDFKGKDGLEYITLR_NA	0,000161531	0	1	1	8	Psat1g135800.1	psat1g135800.1 || uniprot: A0A1S2XHG2 20 kDa chaperonin, chloroplastic-like || eggNOG-mapper: Belongs to the GroES chaperonin family	Psat1g135800.1	2	206004473	3,38	High	3	0,5325	-0,00037	770792	0	0.00383	FALSE	TRUE	TRUE	TRUE	FALSE	TRUE	FALSE	TRUE
SFAEASMATALEK		SFAEASMATALEK_NA	1.9	0	1	7	11	Psat2g044000.2;Psat2g044000.6	psat2g044000.14 || uniprot: Q6R6M7 Isocitrate dehydrogenase [NADP] (EC 1.1.1.42) || eggNOG-mapper: Isocitrate dehydrogenase NADP	Psat2g044000.14;Psat2g044000.7; Psat2g044000.8;Psat2g044000.11;Psat2g044000.15; Psat2g044000.13;Psat2g044000.19; Psat2g044000.10;Psat2g044000.17;Psat2g044000.4;Psat2g044000.9; Psat2g044000.16;Psat2g044000.18;Psat2g044000.20;Psat2g044000.21; Psat2g044000.2;Psat2g044000.6; Psat2g044000.5;Psat2g044000.3;Psat2g044000.1;Psat2g044000.12	0	135565114	4,15	High	2	0,5205	-0,00041	775147	0	0.00125	TRUE	TRUE	TRUE	TRUE	TRUE	TRUE	TRUE	TRUE
IVGGVLQLTK		IVGGVLQLTK_NA	0,000993294	0	1	1	8	Psat2g133240.1	psat2g133240.1 || uniprot: A0A2K3LQR1 Lectin || eggNOG-mapper: Belongs to the leguminous lectin family	Psat2g133240.1	0	102765101	2,53	High	2	0,3557	-0,00010	773203	0	0.0418	FALSE	TRUE	FALSE	TRUE	FALSE	TRUE	TRUE	TRUE
MREIAEAYLGSAIK		MREIAEAYLGSAIK_NA	0.0515	0	1	2	9	Psat3g049760.1	psat3g049760.1 || uniprot: M4CZD6 Uncharacterized protein || eggNOG-mapper: Heat shock cognate 70 kDa	Psat3g049760.1; Psat3g049640.1	1	155181994	4,58	High	2	0,5000	-0,00083	774663	0	0.000648	TRUE	TRUE	TRUE	TRUE	FALSE	TRUE	FALSE	TRUE
DAVFLSGGPEYKVPLGRR		DAVFLSGGPEYKVPLGRR_NA	1.16	0	1	1	8	Psat6g191000.1	psat6g191000.1 || uniprot: A0A2Z6M3D7 Peroxidase (EC 1.11.1.7) || eggNOG-mapper: Belongs to the peroxidase family. Classical plant (class III) peroxidase subfamily	Psat6g191000.1	2	196106032	2,75	High	3	0,6400	0,00017	776933	0	0.0195	TRUE	TRUE	FALSE	TRUE	FALSE	TRUE	TRUE	FALSE
MVVSKPLYVTLAQR		MVVSKPLYVTLAQR_NA	0,00115067	0	1	1	1	Psat7g126640.1	psat7g126640.1 || uniprot: A0A2K3NMT4 Polyadenylate-binding protein (PABP) || eggNOG-mapper: Binds the poly(A) tail of mRNA	Psat7g126640.1	0	160491926	2,83	High	3	0,4134	0,00029	781288	0	0.0509	FALSE	TRUE	FALSE	FALSE	FALSE	FALSE	FALSE	FALSE
EIAEAYLGSAIK		EIAEAYLGSAIK_NA	0,00039651	0	1	2	4	Psat3g049760.1	psat3g049760.1 || uniprot: M4CZD6 Uncharacterized protein || eggNOG-mapper: Heat shock cognate 70 kDa	Psat3g049760.1; Psat3g049640.1	0	126467834	2,42	High	2	0,5289	-0,00059	788488	0	0.0125	TRUE	TRUE	FALSE	FALSE	FALSE	FALSE	TRUE	FALSE
LGDLSQTQIFAK		LGDLSQTQIFAK_NA	0,000380169	0	1	1	7	Psat6g076960.1	psat6g076960.1 || uniprot: Q1SN32 Pyruvate kinase (EC 2.7.1.40) || eggNOG-mapper: Pyruvate kinase	Psat6g076960.1	0	132071579	3,23	High	2	0,6502	-0,00051	789223	0	0.0157	FALSE	TRUE	TRUE	TRUE	FALSE	FALSE	TRUE	TRUE
AAADVDEKDDDEAQAVEKDAFEELKK		AAADVDEKDDDEAQAVEKDAFEELKK_NA	0,00062987	0	1	1	1	Psat6g037200.1	psat6g037200.1 || uniprot: A0A072VE66 NADH glutamate synthase || eggNOG-mapper: glutamate synthase	Psat6g037200.1	3	287934288	3,54	High	4	0,5960	0,00227	795850	0	0.0228	FALSE	TRUE	FALSE	FALSE	FALSE	FALSE	FALSE	FALSE
LKEDAVSDEVVEVIR		LKEDAVSDEVVEVIR_NA	0.0331	0	1	1	3	Psat4g017400.1	psat4g017400.1 || uniprot: A0A1S2YPN2 stress-response A/B barrel domain-containing protein UP3 || eggNOG-mapper: Stress responsive A/B Barrel Domain	Psat4g017400.1	1	170090651	3,89	High	3	0,4139	0,00058	798739	0	2,3E-08	FALSE	TRUE	FALSE	FALSE	FALSE	TRUE	FALSE	TRUE
NQIDEIVLVGGSTR		NQIDEIVLVGGSTR_NA	3.94	0	2	3	3	Psat7g022680.1; Psat7g023360.1	psat7g022680.1 || uniprot: A0A1S2YEC8 luminal-binding protein || eggNOG-mapper: Belongs to the heat shock protein 70 family	Psat7g022680.1; Psat7g023360.1; Psat7g023360.2	0	150080165	3,02	High	2	0,5762	-0,00059	835703	0	6,03E-07	FALSE	TRUE	FALSE	TRUE	FALSE	TRUE	FALSE	FALSE
TIKFYTEAFGMK		TIKFYTEAFGMK_NA	0,00273812	0	1	3	16	Psat1g179760.3;Psat1g179760.1	psat1g179760.3 || uniprot: A0A371I3F1 Lactoylglutathione lyase (EC 4.4.1.5) (Glyoxalase I) (Fragment) || eggNOG-mapper: lactoylglutathione	Psat1g179760.3;Psat1g179760.1; Psat1g179760.2;Psat1g179760.4; Psat1g179840.1	1	143572900	3,81	High	3	0,5696	-0,00096	829100	0.0348	0,0005531	TRUE	TRUE	FALSE	TRUE	TRUE	TRUE	TRUE	TRUE
LAEEIIKGVSSVEGVEAK		LAEEIIKGVSSVEGVEAK_NA	0.0121	0	1	2	5	Psat1g210560.1	psat1g210560.1 || uniprot: G7IK45 NAD(P)H:quinone oxidoreductase, type IV protein (Putative NAD(P)H dehydrogenase (Quinone)) (EC 1.6.5.2) || eggNOG-mapper: Minor allergen Alt a	Psat1g210560.1; Psat1g210560.2	1	185801678	3,98	High	3	0,5427	0,00005	828449	0	6.12e-06	FALSE	TRUE	FALSE	TRUE	FALSE	TRUE	FALSE	FALSE
FTISTYSPTGVAITSSGTK		FTISTYSPTGVAITSSGTK_NA	1.73	0	1	1	2	Psat3g195320.1	psat3g195320.1 || uniprot: A0A1S2XGU3 outer plastidial membrane protein porin || eggNOG-mapper: Mitochondrial outer membrane protein porin of 34	Psat3g195320.1	0	191798040	3,22	High	2	0,5932	0,00158	827412	0	0.000204	FALSE	TRUE	TRUE	FALSE	FALSE	FALSE	FALSE	FALSE
SIASQLNSSGLLR		SIASQLNSSGLLR_NA	4.87	0	1	3	9	Psat1g015240.3	psat1g015240.1 || uniprot: A0A1S2XI86 Succinate-semialdehyde dehydrogenase (EC 1.2.1.24) || eggNOG-mapper: Dehydrogenase	Psat1g015240.1; Psat1g015240.2; Psat1g015240.3	0	134574340	3,67	High	2	0,5504	0,00045	823106	0	0.00196	FALSE	TRUE	FALSE	TRUE	FALSE	TRUE	FALSE	TRUE
ALDELKQLIK		ALDELKQLIK_NA	0,000127245	0	1	1	15	Psat7g146080.1	psat7g146080.1 || uniprot: A0A1S2YLB0 patellin-3 || eggNOG-mapper: Patellin-3-like	Psat7g146080.1	1	117070925	2,71	High	2	0,4686	-0,00096	821945	0,0003446	0,004643	FALSE	TRUE	FALSE	TRUE	FALSE	TRUE	FALSE	TRUE
VLVGPQNPSPPPFK		VLVGPQNPSPPPFK_NA	1.39	0	1	1	18	Psat7g187480.1	psat7g187480.1 || uniprot: A0A1S2YKX9 Germin-like protein || eggNOG-mapper: nutrient reservoir activity	Psat7g187480.1	0	147682093	3,59	High	2	0,5125	-0,00034	745027	0	0.0105	TRUE	TRUE	TRUE	TRUE	TRUE	TRUE	TRUE	TRUE
VVSEPIEMTQEFR		VVSEPIEMTQEFR_NA	9.95	0	1	1	10	Psat7g198960.1	psat7g198960.1 || uniprot: R4ITW9 NADH dehydrogenase subunit 9 || eggNOG-mapper: NADH dehydrogenase (Ubiquinone) iron-sulfur protein	Psat7g198960.1	0	156476757	3,48	High	2	0,7011	0,00058	820521	0	0.00202	TRUE	TRUE	FALSE	TRUE	TRUE	FALSE	TRUE	TRUE
AGFDVAFKEYYER		AGFDVAFKEYYER_NA	0.118	0	1	1	12	Psat6g102920.1	psat6g102920.1 || uniprot: E2FKJ2 Putative sieve element occlusion (Sieve element occlusion by forisomes 3) (Sieve element occlusion protein) || eggNOG-mapper: Sieve element occlusion	Psat6g102920.1	1	159475363	4,03	High	3	0,5409	-0,00069	820151	0	0.00218	TRUE	TRUE	TRUE	TRUE	TRUE	TRUE	TRUE	TRUE
GWDAQVLGEAPYK		GWDAQVLGEAPYK_NA	5.41	0	1	1	3	Psat1g024760.1	psat1g024760.1 || uniprot: A0A2K3P321 2,3-bisphosphoglycerate-independent phosphoglycerate mutase || eggNOG-mapper: 2,3-bisphosphoglycerate-independent phosphoglycerate	Psat1g024760.1	0	143370596	3,65	High	2	0,5288	0,00129	814955	0	0.000909	FALSE	TRUE	FALSE	TRUE	FALSE	FALSE	FALSE	FALSE
LGGLLQHEIFPK		LGGLLQHEIFPK_NA	0,000314576	0	1	2	14	Psat2g171360.1	psat2g171360.2 || uniprot: A0A2Z6MRA5 Uncharacterized protein (Fragment) || eggNOG-mapper: Mitochondrial outer membrane protein porin	Psat2g171360.2; Psat2g171360.1	0	135177325	2,57	High	3	0,4747	-0,00085	814189	0	0.0693	TRUE	TRUE	TRUE	TRUE	TRUE	TRUE	TRUE	TRUE
KPWSLTFSYGR		KPWSLTFSYGR_NA	0,000393739	0	1	1	3	Psat6g079280.1	psat6g079280.1 || uniprot: A0A2Z6NNA7 Fructose-bisphosphate aldolase (EC 4.1.2.13) || eggNOG-mapper: fructose-bisphosphate aldolase	Psat6g079280.1	0	134169500	3,33	High	3	0,5616	0,00072	811697	0	0.0144	FALSE	TRUE	FALSE	FALSE	FALSE	FALSE	FALSE	FALSE
FKFPENSVELYAEK		FKFPENSVELYAEK_NA	0.352	0	1	4	11	Psat6g001760.1	psat6g001760.1 || uniprot: V7C2P9 KH type-2 domain-containing protein || eggNOG-mapper: ribosomal protein	Psat6g001760.1; Psat6g229840.2; Psat6g107000.1; Psat6g229840.1	1	170085301	3,68	High	3	0,4728	-0,00076	809580	0	0.000137	TRUE	TRUE	TRUE	TRUE	TRUE	TRUE	TRUE	TRUE
KPGMTRDDLFNINAGIVR		KPGMTRDDLFNINAGIVR_NA	2.55	0	1	1	2	Psat4g051000.1	psat4g051000.1 || uniprot: O81609 Nodule-enhanced malate dehydrogenase || eggNOG-mapper: Malate dehydrogenase	Psat4g051000.1	1	201706475	3,64	High	3	0,3571	0,00036	808390	0	0.000336	FALSE	TRUE	FALSE	FALSE	FALSE	TRUE	FALSE	FALSE
WFLANPDLPKR		WFLANPDLPKR_NA	0,0016101	0	1	1	7	Psat0s772g0080.1	psat0s772g0080.1 || uniprot: A0A2Z6LR47 Oxidored_FMN domain-containing protein || eggNOG-mapper: 12-oxophytodienoate reductase	Psat0s772g0080.1	1	135674228	2,28	High	3	0,4605	-0,00079	817734	0,0001913	0,002212	TRUE	TRUE	FALSE	TRUE	TRUE	TRUE	TRUE	TRUE
ADGEREFMFYR		ADGEREFMFYR_NA	0,000335076	0	1	2	5	Psat5g289360.1	psat5g289360.2 || uniprot: G7IHV2 PfkB family carbohydrate kinase (Putative fructokinase) (EC 2.7.1.4) || eggNOG-mapper: Belongs to the carbohydrate kinase PfkB family	Psat5g289360.2; Psat5g289360.1	1	142063141	2,62	High	3	0,4122	0,00007	741065	0.0185	0,0003482	FALSE	TRUE	FALSE	TRUE	FALSE	TRUE	FALSE	TRUE
KISPADETVITNTFK		KISPADETVITNTFK_NA	1.62	0	1	1	9	Psat7g146080.1	psat7g146080.1 || uniprot: A0A1S2YLB0 patellin-3 || eggNOG-mapper: Patellin-3-like	Psat7g146080.1	1	166389013	4,09	High	2	0,6064	-0,00070	737522	0	0.000186	FALSE	TRUE	TRUE	TRUE	TRUE	TRUE	TRUE	FALSE
MGSEVYQVLK		MGSEVYQVLK_NA	0,00239808	0	1	1	11	Psat1g028040.1	psat1g028040.1 || uniprot: A0A1S2XF28 enolase 1, chloroplastic || eggNOG-mapper: Enolase 1	Psat1g028040.1	0	115359217	3,21	High	2	0,4268	-0,00035	738486	0.0095	0,0002217	TRUE	TRUE	TRUE	TRUE	TRUE	TRUE	TRUE	TRUE
VAAASLNPIDYKR		VAAASLNPIDYKR_NA	0,00202795	0	2	2	12	Psat3g164320.1; Psat3g172160.1	psat3g164320.1 || uniprot: A0A072TZA9 Putative 2-methylene-furan-3-one reductase (EC 1.3.1.105) (Zinc-binding dehydrogenase family oxidoreductase) || eggNOG-mapper: Zinc-binding dehydrogenase	Psat3g164320.1; Psat3g172160.1	1	141777979	2,05	High	3	0,5073	-0,00099	656439	0,0001499	0,001618	TRUE	TRUE	TRUE	FALSE	TRUE	TRUE	TRUE	TRUE
TLDTAHHDDFHQPNFPGATIQK		TLDTAHHDDFHQPNFPGATIQK_NA	0.0331	0	1	2	9	Psat5g302040.1;Psat5g302040.2	psat5g302040.1 || uniprot: A0A2K3NM39 Phospholipase D (EC 3.1.4.4) || eggNOG-mapper: Hydrolyzes glycerol-phospholipids at the terminal phosphodiesteric bond	Psat5g302040.1;Psat5g302040.2; Psat5g302040.3	0	249017966	3,46	High	4	0,5896	0,00016	650110	0	0.000512	FALSE	TRUE	FALSE	TRUE	FALSE	TRUE	FALSE	TRUE
GVDKEHVMLLAAR		GVDKEHVMLLAAR_NA	0.556	0	1	3	10	Psat4g012640.1	psat5g198960.1 || uniprot: Q9SAW3 Plasma membrane ATPase (EC 7.1.2.1) || eggNOG-mapper: Plasma membrane ATPase	Psat5g198960.1; Psat4g012640.1; Psat5g103680.1	1	143878349	4,78	High	3	0,5962	-0,00070	651588	0	0.00284	TRUE	TRUE	TRUE	TRUE	FALSE	TRUE	FALSE	TRUE
AGAGVLKTPLYK		AGAGVLKTPLYK_NA	0,000168477	0	1	2	11	Psat3g036800.1	psat3g036800.1 || uniprot: A0A072U338 Phosphopyruvate hydratase (Putative phosphopyruvate hydratase) (EC 4.2.1.11) || eggNOG-mapper: phosphopyruvate hydratase activity	Psat3g036800.1; Psat3g036800.2;Psat3g036800.3	1	121772523	3,74	High	2	0,6230	-0,00029	640033	0	0.0883	TRUE	TRUE	TRUE	TRUE	TRUE	FALSE	TRUE	TRUE
FNFSHGSHEYHQETLDNLR		FNFSHGSHEYHQETLDNLR_NA	9.28	0	1	1	3	Psat7g133440.1	psat7g133440.1 || uniprot: A0A396IBA8 Pyruvate kinase (EC 2.7.1.40) || eggNOG-mapper: Belongs to the pyruvate kinase family	Psat7g133440.1	0	233105373	3,34	High	4	0,6737	0,00058	628517	0	0.00252	TRUE	TRUE	FALSE	TRUE	FALSE	FALSE	FALSE	FALSE
LYRPGSVGFVSK		LYRPGSVGFVSK_NA	1.51	0	1	1	10	Psat1g161480.2;Psat1g161480.1	psat1g161480.2 || uniprot: A0A2Z6M6U8 Ligase_CoA domain-containing protein || eggNOG-mapper: ATP-citrate synthase beta chain protein	Psat1g161480.2;Psat1g161480.1	0	130972630	2,98	High	3	0,5705	-0,00025	630073	0	0.00125	FALSE	TRUE	FALSE	TRUE	FALSE	TRUE	FALSE	TRUE
VPPAANQVELHPGWQQSK		VPPAANQVELHPGWQQSK_NA	0,000591355	0	1	1	3	Psat7g237640.1	psat7g237640.1 || uniprot: A0A1S2YLS6 NADPH-dependent aldo-keto reductase, chloroplastic-like || eggNOG-mapper: Aldo-keto reductase family 4 member	Psat7g237640.1	0	198601918	1,90	High	3	0,5789	0,00025	658854	0.0095	0,0002149	FALSE	TRUE	FALSE	FALSE	FALSE	TRUE	FALSE	TRUE
GDPGIAALNDR		GDPGIAALNDR_NA	0,00167911	0	1	1	2	Psat5g238360.1	psat5g238360.1 || uniprot: O82723 Phosphoenolpyruvate-carboxylase || eggNOG-mapper: Phosphoenolpyruvate carboxylase	Psat5g238360.1	0	109855381	3,19	High	2	0,5705	0,00016	625952	0	0.0834	FALSE	TRUE	FALSE	TRUE	FALSE	FALSE	FALSE	FALSE
SIGVSNFGAK		SIGVSNFGAK_NA	0,00239808	0	1	1	12	Psat7g181240.1	psat7g181240.1 || uniprot: G7JL30 Aldo/keto reductase family oxidoreductase || eggNOG-mapper: Aldo/keto reductase family	Psat7g181240.1	0	97952072	2,16	High	2	0,3287	-0,00051	625362	0	0,0001832	TRUE	TRUE	TRUE	TRUE	FALSE	TRUE	TRUE	TRUE
ALHLGVNVK		ALHLGVNVK_NA	5.8	0	1	2	6	Psat4g012640.1	psat5g198960.1 || uniprot: Q9SAW3 Plasma membrane ATPase (EC 7.1.2.1) || eggNOG-mapper: Plasma membrane ATPase	Psat5g198960.1; Psat4g012640.1	0	95057818	2,71	High	3	0,6052	0,00040	614750	0	0.00099	TRUE	TRUE	FALSE	TRUE	FALSE	TRUE	FALSE	TRUE
GPDWSGLHQHGDNYLAHQR		GPDWSGLHQHGDNYLAHQR_NA	0.147	0	1	2	1	Psat5g153000.1;Psat5g153000.3	psat5g153000.2 || uniprot: A0A072UXM4 Asparagine synthetase [glutamine-hydrolyzing] (EC 6.3.5.4) || eggNOG-mapper: Asparagine synthetase	Psat5g153000.2; Psat5g153000.1;Psat5g153000.3	0	218800672	3,64	High	4	0,7665	0,00031	610771	0	7,89E-09	FALSE	TRUE	FALSE	FALSE	FALSE	FALSE	FALSE	FALSE
AGLVSGKDNIIDR		AGLVSGKDNIIDR_NA	3.52	0	2	3	13	Psat7g255400.2;Psat7g255400.1; Psat5g302040.1;Psat5g302040.2	psat7g255400.2 || uniprot: A0A2K3P312 Phospholipase D (EC 3.1.4.4) || eggNOG-mapper: Hydrolyzes glycerol-phospholipids at the terminal phosphodiesteric bond	Psat7g255400.2;Psat7g255400.1; Psat5g302040.1;Psat5g302040.2; Psat5g302040.3	1	135774340	2,93	High	2	0,4061	-0,00010	601099	0	0.0014	FALSE	TRUE	FALSE	TRUE	FALSE	TRUE	FALSE	TRUE
RKLEEDYDAFTATK		RKLEEDYDAFTATK_NA	0,000192504	0	1	1	8	Psat4g136400.1;Psat4g136400.3;Psat4g136400.2;Psat4g136400.4	psat4g136400.1 || uniprot: A0A396GQJ1 Putative universal stress protein A || eggNOG-mapper: Universal stress protein family	Psat4g136400.1;Psat4g136400.3;Psat4g136400.2;Psat4g136400.4	2	168683334	3,49	High	3	0,5444	-0,00063	596674	0	0.00589	TRUE	TRUE	FALSE	TRUE	TRUE	TRUE	FALSE	TRUE
HKGTFETIHVQDATGHEFATR		HKGTFETIHVQDATGHEFATR_NA	0,000410662	0	1	3	2	Psat0s2215g0320.1	psat3g124800.1 || uniprot: A0A2Z6MY71 40S ribosomal protein S4 || eggNOG-mapper: Belongs to the eukaryotic ribosomal protein eS4 family	Psat3g124800.1; Psat2g030320.1; Psat0s2215g0320.1	1	238215853	3,07	High	5	0,4039	-0,00001	595468	0	0,0001057	FALSE	TRUE	FALSE	FALSE	TRUE	FALSE	FALSE	FALSE
ISEGAKEDIDIAVK		ISEGAKEDIDIAVK_NA	0.716	0	1	1	8	Psat7g013840.1	psat7g013840.1 || uniprot: A0A072TV51 Cytosolic aldehyde dehydrogenase RF2C || eggNOG-mapper: Aldehyde dehydrogenase family	Psat7g013840.1	1	148779516	2,99	High	3	0,3311	-0,00079	628028	0	0.00133	TRUE	TRUE	TRUE	TRUE	TRUE	TRUE	TRUE	TRUE
DAVFLSGGPEYKVPLGR		DAVFLSGGPEYKVPLGR_NA	0.779	0	1	1	6	Psat6g191000.1	psat6g191000.1 || uniprot: A0A2Z6M3D7 Peroxidase (EC 1.11.1.7) || eggNOG-mapper: Belongs to the peroxidase family. Classical plant (class III) peroxidase subfamily	Psat6g191000.1	1	180495921	4,16	High	3	0,6106	0,00012	847939	0	0.0012	TRUE	TRUE	FALSE	FALSE	FALSE	TRUE	TRUE	TRUE
KLSILEDGKTNYVLHK		KLSILEDGKTNYVLHK_NA	0,000766457	0	1	1	1	Psat1g156920.1	psat1g156920.1 || uniprot: G7IMZ3 ABA-responsive protein (ABA-responsive protein ABR17) || eggNOG-mapper: Major allergen Pru	Psat1g156920.1	2	185804327	3,31	High	4	0,4502	0,00048	660947	0	0.0297	FALSE	TRUE	FALSE	FALSE	FALSE	FALSE	FALSE	FALSE
IDHKFDLMYAK		IDHKFDLMYAK_NA	6.01	0	3	5	1	Psat5g091400.1; Psat3g088680.1; Psat4g079840.1	psat1g095360.1 || uniprot: A0A1S2XJR9 Tubulin alpha chain || eggNOG-mapper: Tubulin is the major constituent of microtubules. It binds two moles of GTP, one at an exchangeable site on the beta chain and one at a non-exchangeable site on the alpha chain	Psat1g095360.1; Psat5g091400.1; Psat3g088680.1; Psat4g079840.1; Psat7g071440.1	1	138069803	3,67	High	3	0,5341	0,00044	670326	0	0.00104	FALSE	TRUE	FALSE	FALSE	FALSE	FALSE	FALSE	FALSE
LQAHAEKVFGMVHDSAVQLR		LQAHAEKVFGMVHDSAVQLR_NA	6.64e-05	0	1	1	16	Psat7g013000.1	psat7g013000.1 || uniprot: P93851 Leghemoglobin K || eggNOG-mapper: Belongs to the globin family	Psat7g013000.1	1	223616553	6,19	High	3	0,7431	0,00131	728547	0	1.93e-08	FALSE	TRUE	FALSE	TRUE	FALSE	TRUE	FALSE	FALSE
TKGEVVLGNATLGAIHVQK		TKGEVVLGNATLGAIHVQK_NA	4.09e-05	0	1	1	20	Psat2g118400.1	psat2g118400.1 || uniprot: P93850 Leghemoglobin B || eggNOG-mapper: Belongs to the globin family	Psat2g118400.1	1	193510219	5,71	High	3	0,7023	-0,00014	730125	0	1.67e-10	FALSE	TRUE	FALSE	TRUE	FALSE	TRUE	FALSE	FALSE
VFGMVHDSAVQLR		VFGMVHDSAVQLR_NA	0.368	0	1	1	13	Psat7g013000.1	psat7g013000.1 || uniprot: P93851 Leghemoglobin K || eggNOG-mapper: Belongs to the globin family	Psat7g013000.1	0	145875219	4,14	High	2	0,6014	0,00106	720116	0	0.00291	FALSE	TRUE	FALSE	TRUE	FALSE	TRUE	FALSE	FALSE
AQLLDDDGPAYVR		AQLLDDDGPAYVR_NA	2.26	0	1	1	12	Psat4g090720.1	psat4g090720.1 || uniprot: A0A396GM22 V-type proton ATPase subunit H || eggNOG-mapper: V-type proton ATPase subunit	Psat4g090720.1	0	143270668	4,14	High	2	0,7415	-0,00029	715352	0	0.00322	TRUE	TRUE	TRUE	TRUE	TRUE	TRUE	TRUE	TRUE
LIIAGASAYPR		LIIAGASAYPR_NA	0,000202194	0	1	2	6	Psat1g192400.1	psat1g192400.1 || uniprot: A0A2K3P2C8 Serine hydroxymethyltransferase (EC 2.1.2.1) || eggNOG-mapper: Serine hydroxymethyltransferase	Psat1g192400.1; Psat1g192400.2	0	113165207	3,11	High	2	0,5466	0,00022	713188	0	0.00792	FALSE	TRUE	TRUE	TRUE	FALSE	FALSE	FALSE	TRUE
AGHPTFALIR		AGHPTFALIR_NA	0,000226216	0	1	1	21	Psat0s1058g0200.1	psat0s1058g0200.1 || uniprot: A0A2Z6MYJ3 NmrA domain-containing protein || eggNOG-mapper: isoflavone	Psat0s1058g0200.1	0	108261054	3,09	High	3	0,3916	-0,00047	704890	0	0.0476	FALSE	TRUE	FALSE	TRUE	FALSE	TRUE	FALSE	TRUE
VYIIYHSVYGHVEK		VYIIYHSVYGHVEK_NA	0,000132716	0	1	1	12	Psat1g210560.1	psat1g210560.1 || uniprot: G7IK45 NAD(P)H:quinone oxidoreductase, type IV protein (Putative NAD(P)H dehydrogenase (Quinone)) (EC 1.6.5.2) || eggNOG-mapper: Minor allergen Alt a	Psat1g210560.1	0	170689007	3,15	High	3	0,4825	-0,00060	666016	0	0.0809	TRUE	TRUE	FALSE	TRUE	FALSE	TRUE	FALSE	TRUE
KADIGIAVADATDAAR		KADIGIAVADATDAAR_NA	0.373	0	2	8	18	Psat4g012640.1; Psat1g146720.1	psat4g054040.1 || uniprot: Q9AVP6 Plasma membrane ATPase (EC 7.1.2.1) || eggNOG-mapper: Plasma membrane	Psat4g054040.1; Psat1g022960.2; Psat4g036880.1; Psat4g054040.2; Psat1g022960.1; Psat1g146720.2; Psat4g012640.1; Psat1g146720.1	1	155782311	3,88	High	3	0,5515	-0,00088	706588	0	2,3E-06	TRUE	TRUE	TRUE	TRUE	TRUE	TRUE	TRUE	TRUE
LASVPSGGGGGAVALSAASGGGAAAAAPAAEAKEEK		LASVPSGGGGGAVALSAASGGGAAAAAPAAEAKEEK_NA	0.0319	0	1	2	2	Psat5g256040.1	psat5g256040.2 || uniprot: A0A072VLF0 60S acidic ribosomal protein (Putative ribosomal protein L12 family) || eggNOG-mapper: Belongs to the eukaryotic ribosomal protein P1 P2 family	Psat5g256040.2; Psat5g256040.1	1	300852833	2,71	High	3	0,6863	0,00133	692453	0	2,19E-08	FALSE	TRUE	FALSE	TRUE	FALSE	FALSE	FALSE	FALSE
QATKDAGVIAGLNVAR		QATKDAGVIAGLNVAR_NA	0,000223064	0	2	3	2	Psat7g022680.1; Psat7g023360.1	psat7g022680.1 || uniprot: A0A1S2YEC8 luminal-binding protein || eggNOG-mapper: Belongs to the heat shock protein 70 family	Psat7g022680.1; Psat7g023360.1; Psat7g023360.2	1	158388638	3,33	High	3	0,3333	0,00014	688054	0	0.00585	FALSE	TRUE	FALSE	TRUE	FALSE	FALSE	FALSE	FALSE
QGVHPGELAIISK		QGVHPGELAIISK_NA	4.32	0	1	1	14	Psat6g083320.1	psat6g083320.1 || uniprot: Q66PF9 Monodehydroascorbate reductase I (EC 1.6.5.4) || eggNOG-mapper: Monodehydroascorbate	Psat6g083320.1	0	134875833	3,31	High	3	0,3897	0,00031	688936	0	0.0095	TRUE	TRUE	TRUE	TRUE	TRUE	TRUE	TRUE	TRUE
YQNSNIEIHTFNQSQYPR		YQNSNIEIHTFNQSQYPR_NA	0.0866	0	1	1	6	Psat2g043240.1	psat2g043240.1 || uniprot: A0A1S2XKM3 UTP--glucose-1-phosphate uridylyltransferase (EC 2.7.7.9) || eggNOG-mapper: UTP-glucose-1-phosphate uridylyltransferase	Psat2g043240.1	0	223905267	3,79	High	3	0,7704	-0,00074	685956	0	7,13E-09	FALSE	TRUE	TRUE	FALSE	FALSE	FALSE	TRUE	TRUE
SLAEGESVEYQVESDSDGR		SLAEGESVEYQVESDSDGR_NA	3.04e-05	0	1	1	6	Psat0ss26108g0040.1	psat0ss26108g0040.1 || uniprot: A0A088FZS5 Cold shock protein (glycine-rich protein 2) || eggNOG-mapper: Glycine-rich protein 2-like	Psat0ss26108g0040.1	0	205689416	5,99	High	2	0,8013	0,00057	684714	0	2,24E-10	TRUE	TRUE	FALSE	TRUE	FALSE	TRUE	FALSE	TRUE
KYLVSPPEIER		KYLVSPPEIER_NA	7.31	0	1	1	9	Psat1g024760.1	psat1g024760.1 || uniprot: A0A2K3P321 2,3-bisphosphoglycerate-independent phosphoglycerate mutase || eggNOG-mapper: 2,3-bisphosphoglycerate-independent phosphoglycerate	Psat1g024760.1	1	133073653	3,04	High	3	0,5197	-0,00002	675345	0	0.00134	TRUE	TRUE	FALSE	TRUE	TRUE	TRUE	TRUE	TRUE
GDLKEVSEEVAKYK		GDLKEVSEEVAKYK_NA	0,000833699	0	1	2	13	Psat2g033920.1	psat2g033920.1 || uniprot: G7KGX1 60S acidic ribosomal protein P0 || eggNOG-mapper: Ribosomal protein P0 is the functional equivalent of E.coli protein L10	Psat2g033920.1; Psat5g026480.1	2	159483228	3,31	High	3	0,6193	-0,00036	698297	0	0.0704	TRUE	TRUE	TRUE	TRUE	TRUE	TRUE	TRUE	TRUE
YLKEQNSNIK		YLKEQNSNIK_NA	0,00207091	0	1	1	6	Psat6g134880.1	psat6g134880.1 || uniprot: I3SH27 Cysteine synthase (EC 2.5.1.47) || eggNOG-mapper: Belongs to the cysteine synthase cystathionine beta- synthase family	Psat6g134880.1	1	123665828	2,43	High	3	0,3909	-0,00023	413495	0.0268	0,0004353	FALSE	TRUE	TRUE	TRUE	FALSE	TRUE	FALSE	FALSE
TADSLAEFINTEAGTNVK		TADSLAEFINTEAGTNVK_NA	0.0252	0	1	1	22	Psat6g163280.1	psat6g163280.1 || uniprot: A0A2Z6N6C4 Uncharacterized protein || eggNOG-mapper: Belongs to the protein disulfide isomerase family	Psat6g163280.1	0	188092361	4,21	High	2	0,6603	-0,00054	939038	0	0.0204	TRUE	TRUE	TRUE	TRUE	TRUE	TRUE	TRUE	TRUE
FGYNAATGKYEDLMSAGIIDPTKVVR		FGYNAATGKYEDLMSAGIIDPTKVVR_NA	0.25	0	1	1	3	Psat6g016920.1	psat6g016920.1 || uniprot: A0A2K3PB75 Rubisco large subunit-binding protein beta subunit || eggNOG-mapper: Belongs to the chaperonin (HSP60) family	Psat6g016920.1	2	281642874	4,43	High	4	0,6072	-0,00028	932595	0	1.95e-05	TRUE	FALSE	FALSE	FALSE	TRUE	TRUE	FALSE	FALSE
GMLTGPVTILNWSFVR		GMLTGPVTILNWSFVR_NA	0.0631	0	3	4	21	Psat3g086760.2;Psat3g086760.1; Psat1g090760.2;Psat1g090760.1; Psat5g113080.1	psat3g086760.2 || uniprot: A0A068LJH6 Vitamin B-12-independent methionine synthase || eggNOG-mapper: 5-methyltetrahydropteroyltriglutamate-- homocysteine	Psat3g086760.2;Psat3g086760.1; Psat1g090760.2;Psat1g090760.1; Psat3g086760.4; Psat5g113080.1	0	179096219	4,69	High	2	0,6652	-0,00023	1201734	0	7.86e-06	TRUE	TRUE	TRUE	TRUE	TRUE	TRUE	TRUE	TRUE
GMLTGPVTILNWSFVR	1xOxidation [M2(100)]	GMLTGPVTILNWSFVR_1xOxidation [M2(100)]	0.21	0	3	4	10	Psat3g086760.2;Psat3g086760.1; Psat1g090760.2;Psat1g090760.1; Psat5g113080.1	psat3g086760.2 || uniprot: A0A068LJH6 Vitamin B-12-independent methionine synthase || eggNOG-mapper: 5-methyltetrahydropteroyltriglutamate-- homocysteine	Psat3g086760.2;Psat3g086760.1; Psat1g090760.2;Psat1g090760.1; Psat3g086760.4; Psat5g113080.1	0	180695710	4,81	High	2	0,6258	-0,00050	1155938	0	0.000524	TRUE	TRUE	TRUE	TRUE	TRUE	TRUE	TRUE	TRUE
VAILGAAGGIGQPLSLLMK		VAILGAAGGIGQPLSLLMK_NA	5.27e-05	0	1	1	47	Psat4g180720.1	psat4g180720.1 || uniprot: A0A2K3MVX8 Malate dehydrogenase (EC 1.1.1.37) || eggNOG-mapper: Malate dehydrogenase	Psat4g180720.1	0	180906665	6,27	High	2	0,8437	0,00021	1148353	0	1.71e-07	TRUE	TRUE	TRUE	TRUE	TRUE	TRUE	TRUE	TRUE
VAILGAAGGIGQPLSLLMK	1xOxidation [M18(100)]	VAILGAAGGIGQPLSLLMK_1xOxidation [M18(100)]	2,25E-07	0	1	1	16	Psat4g180720.1	psat4g180720.1 || uniprot: A0A2K3MVX8 Malate dehydrogenase (EC 1.1.1.37) || eggNOG-mapper: Malate dehydrogenase	Psat4g180720.1	0	182506157	5,01	High	2	0,8244	0,00049	1065989	0	4.11e-05	TRUE	TRUE	TRUE	TRUE	FALSE	TRUE	TRUE	TRUE
SLIPLLEQAEDVVPDDLQPK		SLIPLLEQAEDVVPDDLQPK_NA	0.0156	0	1	2	31	Psat3g090960.1	psat3g090960.2 || uniprot: Q54AH6 Apyrase (Apyrase H-type) (EC 3.6.1.5) || eggNOG-mapper: nucleoside-diphosphatase activity	Psat3g090960.2; Psat3g090960.1	0	221918055	4,31	High	2	0,6705	0,00020	1155016	0	1.05e-06	TRUE	TRUE	FALSE	TRUE	TRUE	TRUE	TRUE	TRUE
QNPGYSVLFYNIILK		QNPGYSVLFYNIILK_NA	0.107	0	1	1	35	Psat7g013000.1	psat7g013000.1 || uniprot: P93851 Leghemoglobin K || eggNOG-mapper: Belongs to the globin family	Psat7g013000.1	0	176896323	4,72	High	3	0,5975	-0,00098	1153172	0	7.91e-05	TRUE	TRUE	TRUE	TRUE	FALSE	TRUE	TRUE	FALSE
IITQWIGTEDWVLNTEKLAELR		IITQWIGTEDWVLNTEKLAELR_NA	0.982	0	1	1	1	Psat1g066720.1	psat1g066720.1 || uniprot: A0A2P5YB04 Alpha-1,4 glucan phosphorylase (EC 2.4.1.1) || eggNOG-mapper: Phosphorylase is an important allosteric enzyme in carbohydrate metabolism. Enzymes from different sources differ in their regulatory mechanisms and in their natural substrates. However, all known phosphorylases share catalytic and structural properties	Psat1g066720.1	1	262840318	3,35	High	3	0,5493	0,00116	1152890	0	9.64e-05	TRUE	FALSE	FALSE	FALSE	FALSE	FALSE	FALSE	FALSE
TSIPGIFAVGDVAAFPLK		TSIPGIFAVGDVAAFPLK_NA	0.00327	0	1	1	36	Psat7g030360.1	psat7g030360.1 || uniprot: A0A2Z6LMQ0 Pyr_redox_2 domain-containing protein || eggNOG-mapper: Monodehydroascorbate reductase	Psat7g030360.1	0	180300510	4,88	High	3	0,5451	-0,00073	1159467	0	1,51E-07	TRUE	TRUE	TRUE	TRUE	TRUE	TRUE	TRUE	TRUE
EKLVDTNGAGDAFVGGFLAQLVQEK		EKLVDTNGAGDAFVGGFLAQLVQEK_NA	0.0322	0	1	1	19	Psat6g072280.1	psat6g072280.1 || uniprot: G7IAA1 PfkB family carbohydrate kinase (Putative adenosine kinase) (EC 2.7.1.20) || eggNOG-mapper: adenosine kinase	Psat6g072280.1	1	260634606	5,03	High	3	0,5845	0,00069	1156593	0	2.27e-06	TRUE	TRUE	TRUE	TRUE	TRUE	TRUE	TRUE	TRUE
EGINVEEAFQTIAKDALK		EGINVEEAFQTIAKDALK_NA	0,00053232	0	1	2	7	Psat7g141120.1	psat7g141120.1 || uniprot: G7JG44 RAB GTPase-like protein A1D (Ras-related protein Rab7) || eggNOG-mapper: Ras-related protein	Psat7g141120.1; Psat7g141120.2	1	197603350	2,00	High	3	0,0850	-0,00011	1154930	0,0007134	0,01071	TRUE	FALSE	TRUE	FALSE	TRUE	TRUE	TRUE	TRUE
EHYLNTEEFIDAVAAELK		EHYLNTEEFIDAVAAELK_NA	0.0682	0	1	2	25	Psat2g044000.2;Psat2g044000.6	psat2g044000.2 || uniprot: Q6R6M7 Isocitrate dehydrogenase [NADP] (EC 1.1.1.42) || eggNOG-mapper: Isocitrate dehydrogenase NADP	Psat2g044000.2;Psat2g044000.6; Psat2g044000.5;Psat2g044000.3;Psat2g044000.1;Psat2g044000.12	0	209202333	4,67	High	2	0,6959	0,00142	1153519	0	3.55e-06	TRUE	TRUE	TRUE	TRUE	TRUE	TRUE	TRUE	TRUE
AQLGLPELTLGIIPGFGGTQRLPR		AQLGLPELTLGIIPGFGGTQRLPR_NA	0,00275729	0	1	1	10	Psat1g043520.1	psat1g043520.1 || uniprot: G7KPD3 Glyoxysomal fatty acid beta-oxidation MFP-A protein (Putative 3-hydroxyacyl-CoA dehydrogenase, Enoyl-CoA hydratase, Isomerase) (EC 1.1.1.35) (EC 4.2.1.17) (EC 5.-.-.-) || eggNOG-mapper: Peroxisomal fatty acid beta-oxidation multifunctional protein	Psat1g043520.1	1	250443475	2,39	High	3	0,6276	-0,00038	1159168	0	0,0001609	TRUE	FALSE	TRUE	TRUE	TRUE	TRUE	TRUE	TRUE
FTVAQLIQGNVWLK		FTVAQLIQGNVWLK_NA	0.272	0	2	3	39	Psat3g183360.1; Psat3g154280.1	psat0s4179g0040.1 || uniprot: Q84UI7 Pectinesterase (EC 3.1.1.11) || eggNOG-mapper: Acts in the modification of cell walls via demethylesterification of cell wall pectin	Psat0s4179g0040.1; Psat3g183360.1; Psat3g154280.1	0	161691589	4,53	High	2	0,3775	0,00039	1155344	0	1.78e-05	TRUE	TRUE	TRUE	TRUE	TRUE	TRUE	TRUE	TRUE
VVVFLHGFPEIWYTWR		VVVFLHGFPEIWYTWR_NA	0,000133651	0	1	1	5	Psat5g271080.1	psat5g271080.1 || uniprot: A0A2K3LDN2 Bifunctional epoxide hydrolase 2-like protein || eggNOG-mapper: Bifunctional epoxide hydrolase 2-like	Psat5g271080.1	0	204907451	3,51	High	3	0,6239	-0,00104	1154669	0	0.00355	TRUE	TRUE	TRUE	FALSE	FALSE	FALSE	FALSE	TRUE
LQPFGELPLIQDGDFTLYESR		LQPFGELPLIQDGDFTLYESR_NA	0.00135	0	1	1	13	Psat5g198400.1	psat5g198400.1 || uniprot: A0A2K3L138 Glutathione S-transferase f9-like protein || eggNOG-mapper: Belongs to the GST superfamily	Psat5g198400.1	0	243822382	5,38	High	3	0,7063	0,00091	1163180	0	1.21e-07	TRUE	TRUE	TRUE	TRUE	TRUE	TRUE	TRUE	TRUE
FALEVVEAAVNEIGADKVGIR		FALEVVEAAVNEIGADKVGIR_NA	1.16e-05	0	1	1	14	Psat2g190120.1	psat2g190120.1 || uniprot: Q76FR9 12-oxophytodienoic acid 10, 11-reductase || eggNOG-mapper: 12-oxophytodienoate reductase	Psat2g190120.1	1	220019721	5,53	High	3	0,6781	-0,00088	1159194	0	9,09E-13	TRUE	TRUE	TRUE	TRUE	FALSE	TRUE	FALSE	FALSE
NDEELSKLLGDVTIANGGVMPNIHNLLLPK		NDEELSKLLGDVTIANGGVMPNIHNLLLPK_NA	0,000330408	0	1	2	1	Psat5g249720.1	psat5g249240.1 || uniprot: A0A251V8L8 Histone H2A || eggNOG-mapper: Histone H2A	Psat5g249240.1; Psat5g249720.1	1	321471402	3,59	High	4	0,3928	0,00085	1160445	0	0.00977	TRUE	FALSE	FALSE	FALSE	FALSE	FALSE	FALSE	FALSE
TNLNVEEVFFSIAR		TNLNVEEVFFSIAR_NA	0.259	0	1	3	37	Psat7g217200.1;Psat7g217200.2	psat3g048600.1 || uniprot: G7L0L9 Putative small monomeric GTPase (EC 3.6.5.2) (RAB GTPase-like protein A5B) || eggNOG-mapper: Ras-related protein	Psat3g048600.1; Psat7g217200.5; Psat7g217200.1;Psat7g217200.2	0	163884860	4,54	High	2	0,6916	0,00035	1172026	0	0.000283	TRUE	TRUE	TRUE	TRUE	TRUE	TRUE	TRUE	TRUE
FVTVTQFAEAFQSFHIGR		FVTVTQFAEAFQSFHIGR_NA	0.125	0	2	2	14	Psat5g299840.1; Psat5g299920.1;Psat5g299920.3;Psat5g299920.2	psat5g299840.1 || uniprot: G7IMF4 Drug resistance transporter-like ABC domain protein (Putative maltose-transporting ATPase) (EC 3.6.3.19) || eggNOG-mapper: Belongs to the ABC transporter superfamily. ABCG family. PDR (TC 3.A.1.205) subfamily	Psat5g299840.1; Psat5g299920.1;Psat5g299920.3;Psat5g299920.2	0	208505524	2,25	High	3	0,3511	-0,00066	1169786	0	0.0116	TRUE	TRUE	TRUE	TRUE	TRUE	TRUE	TRUE	TRUE
VYLVEFFLR		VYLVEFFLR_NA	0,00238139	0	1	1	14	Psat7g207240.1	psat7g207240.1 || uniprot: Q7X9B3 9/13 hydroperoxide lyase (Fatty acid hydroperoxide lyase) (Putative cytochrome P450) || eggNOG-mapper: Belongs to the cytochrome P450 family	Psat7g207240.1	0	118566666	2,98	High	2	0,4732	-0,00072	1174424	0.0185	0,0002862	TRUE	TRUE	TRUE	TRUE	FALSE	TRUE	TRUE	TRUE
VIVNTHAIEPQSLVEFFGTLSR		VIVNTHAIEPQSLVEFFGTLSR_NA	0,000724664	0	2	5	2	Psat2g031400.1; Psat5g129720.1	psat2g031400.2 || uniprot: A0A2K3NMQ3 Clathrin heavy chain || eggNOG-mapper: Clathrin is the major protein of the polyhedral coat of coated pits and vesicles	Psat2g031400.2; Psat2g031400.1; Psat5g155320.1; Psat5g129720.1; Psat5g129720.2	0	245731363	4,69	High	3	0,5011	-0,00116	1166050	0	0.0479	TRUE	FALSE	FALSE	FALSE	FALSE	FALSE	TRUE	FALSE
YNTEDPEAVKAAEEAHQILLDWFNK		YNTEDPEAVKAAEEAHQILLDWFNK_NA	0.000169	0	1	1	30	Psat4g030760.1	psat4g030760.1 || uniprot: A0A072US82 Endo-1,3-1,4-beta-D-glucanase-like protein || eggNOG-mapper: 1,4-beta-D-glucanase-like	Psat4g030760.1	1	293141593	6,00	High	3	0,6067	-0,00041	1164716	0	2.98e-09	TRUE	TRUE	TRUE	TRUE	TRUE	TRUE	TRUE	TRUE
TSAIKGEGLFEGLDWLSNTLK		TSAIKGEGLFEGLDWLSNTLK_NA	2.55	0	1	1	2	Psat0ss9363g0360.1	psat0ss9363g0360.1 || uniprot: G7JD44 ADP-ribosylation factor-like protein A1D (Putative small GTPase superfamily, ARF/SAR type, P-loop containing nucleoside triphosphate hydrolase) || eggNOG-mapper: Belongs to the small GTPase superfamily. Arf family	Psat0ss9363g0360.1	1	227919179	3,72	High	3	0,3575	0,00029	1163886	0	0.000339	TRUE	TRUE	FALSE	FALSE	FALSE	FALSE	FALSE	FALSE
YIEMSPFSYLFDGLDKK	1xOxidation [M4(100)]	YIEMSPFSYLFDGLDKK_1xOxidation [M4(100)]	0,000845465	0	1	1	2	Psat2g020840.1	psat2g020840.1 || uniprot: G7KCW0 Dihydropyrimidinase (Putative dihydropyrimidinase) (EC 3.5.2.2) || eggNOG-mapper: Amidohydrolase family	Psat2g020840.1	1	206899361	3,00	High	3	0,4433	-0,00079	1100355	0,0001842	0,002162	FALSE	FALSE	TRUE	FALSE	FALSE	FALSE	TRUE	FALSE
IAPHVMMTWIFLNQLQKLEK	1xOxidation [M6]	IAPHVMMTWIFLNQLQKLEK_1xOxidation [M6]	0,000685147	0	1	1	1	Psat7g144480.1	psat7g144480.1 || uniprot: G7LIP6 Dicarboxylate carrier protein (Putative mitochondrial carrier domain-containing protein) || eggNOG-mapper: Belongs to the mitochondrial carrier (TC 2.A.29) family	Psat7g144480.1	1	245631925	1,93	High	4	0,1192	-0,00074	1102708	0	0.0255	FALSE	TRUE	FALSE	FALSE	FALSE	FALSE	FALSE	FALSE
STQEAIVLPPWVALAVRPRPGVWEYLR	2xOxidation [W11(100); W23(100)]	STQEAIVLPPWVALAVRPRPGVWEYLR_2xOxidation [W11(100); W23(100)]	0,00241488	0	1	2	10	Psat4g019440.3;Psat4g019440.1	psat4g019440.3 || uniprot: Q9T0M9 Sucrose synthase (EC 2.4.1.13) || eggNOG-mapper: Sucrose-cleaving enzyme that provides UDP-glucose and fructose for various metabolic pathways	Psat4g019440.3;Psat4g019440.1; Psat4g019440.4;Psat4g019440.2	0	313571020	2,70	High	3	0,4037	-0,00151	1148450	0.0667	0,0008145	FALSE	TRUE	FALSE	FALSE	FALSE	TRUE	TRUE	TRUE
STQEAIVLPPWVALAVRPRPGVWEYLR		STQEAIVLPPWVALAVRPRPGVWEYLR_NA	0,00239808	0	1	2	43	Psat4g019440.3;Psat4g019440.1	psat4g019440.3 || uniprot: Q9T0M9 Sucrose synthase (EC 2.4.1.13) || eggNOG-mapper: Sucrose-cleaving enzyme that provides UDP-glucose and fructose for various metabolic pathways	Psat4g019440.3;Psat4g019440.1; Psat4g019440.4;Psat4g019440.2	0	310372037	2,56	High	3	0,4531	0,00026	1172345	0.0268	0,0004181	TRUE	TRUE	TRUE	TRUE	TRUE	TRUE	TRUE	TRUE
IVYFEDMNEGLESAPAAFVGLFHGK		IVYFEDMNEGLESAPAAFVGLFHGK_NA	0.000267	0	1	1	15	Psat3g206480.1	psat3g206480.1 || uniprot: I3SE71 NADP-dependent alkenal double bond reductase (Putative oxidoreductase) (EC 1.-.-.-) || eggNOG-mapper: 2-alkenal reductase (NADP(	Psat3g206480.1	0	274132796	5,43	High	3	0,6648	0,00043	1160508	0	6.85e-09	TRUE	TRUE	TRUE	TRUE	TRUE	TRUE	TRUE	TRUE
LLLPQIISSFGR		LLLPQIISSFGR_NA	0,000419394	0	1	1	21	Psat7g014120.1	psat7g014120.1 || uniprot: I3S5F5 Putative 3-hydroxyisobutyryl-CoA hydrolase (EC 3.1.2.4) || eggNOG-mapper: Belongs to the enoyl-CoA hydratase isomerase family	Psat7g014120.1	0	134380455	3,05	High	2	0,5148	-0,00052	1161477	0	0.0442	TRUE	TRUE	TRUE	TRUE	TRUE	TRUE	TRUE	TRUE
SGGDQNLFVLDFITPVKFDNNYYK		SGGDQNLFVLDFITPVKFDNNYYK_NA	0.000192	0	1	1	22	Psat2g157160.1	psat2g157160.1 || uniprot: A0A2Z6MH19 Peroxidase (EC 1.11.1.7) || eggNOG-mapper: Belongs to the peroxidase family. Classical plant (class III) peroxidase subfamily	Psat2g157160.1	1	279437227	5,47	High	3	0,7276	0,00106	1162696	0	2.69e-07	TRUE	TRUE	TRUE	TRUE	TRUE	TRUE	TRUE	TRUE
FASVEIVDEVISLDKQWR		FASVEIVDEVISLDKQWR_NA	0.463	0	1	1	12	Psat6g149440.1	psat6g149440.1 || uniprot: A0A1S2XWS5 serine--tRNA ligase || eggNOG-mapper: Serine--tRNA	Psat6g149440.1	1	213411790	3,02	High	3	0,4901	-0,00051	1161342	0	0.000299	TRUE	TRUE	TRUE	TRUE	FALSE	TRUE	TRUE	TRUE
IAPHVMMTWIFLNQLQKLEK		IAPHVMMTWIFLNQLQKLEK_NA	0.618	0	1	1	9	Psat7g144480.1	psat7g144480.1 || uniprot: G7LIP6 Dicarboxylate carrier protein (Putative mitochondrial carrier domain-containing protein) || eggNOG-mapper: Belongs to the mitochondrial carrier (TC 2.A.29) family	Psat7g144480.1	1	244032434	3,53	High	4	0,6544	-0,00036	1163308	0	5.22e-05	TRUE	FALSE	FALSE	TRUE	TRUE	FALSE	FALSE	TRUE
ELASQPDIDGFLVGGASLKPEFVDIINSATVKN		ELASQPDIDGFLVGGASLKPEFVDIINSATVKN_NA	0.000113	0	1	1	6	Psat5g284680.1	psat5g284680.1 || uniprot: I3S3S0 Cytosolic triosephosphate isomerase (Putative triose-phosphate isomerase) (EC 5.3.1.1) || eggNOG-mapper: Triosephosphate isomerase	Psat5g284680.1	1	344478969	4,58	High	3	0,6550	-0,00140	1168429	0	3,04E-11	TRUE	FALSE	FALSE	TRUE	FALSE	FALSE	TRUE	TRUE
YIEMSPFSYLFDGLDKK		YIEMSPFSYLFDGLDKK_NA	4.17	0	1	1	18	Psat2g020840.1	psat2g020840.1 || uniprot: G7KCW0 Dihydropyrimidinase (Putative dihydropyrimidinase) (EC 3.5.2.2) || eggNOG-mapper: Amidohydrolase family	Psat2g020840.1	1	205299869	2,67	High	3	0,3970	-0,00026	1157459	0	0.000642	TRUE	TRUE	TRUE	TRUE	TRUE	TRUE	TRUE	TRUE
LGGATAEIMSDLLAFEADRR		LGGATAEIMSDLLAFEADRR_NA	0,000197983	0	1	1	20	Psat3g196680.1	psat3g196680.1 || uniprot: A0A1S2XIP5 V-type proton ATPase subunit || eggNOG-mapper: Subunit of the integral membrane V0 complex of vacuolar ATPase. Vacuolar ATPase is responsible for acidifying a variety of intracellular compartments in eukaryotic cells, thus providing most of the energy required for transport processes in the vacuolar system	Psat3g196680.1	1	213607538	3,04	High	3	0,6118	-0,00060	1147163	0	0,0001231	TRUE	TRUE	TRUE	TRUE	TRUE	TRUE	TRUE	TRUE
LAVYPLSLMGVSIR		LAVYPLSLMGVSIR_NA	1.22	0	1	1	15	Psat3g207400.1	psat3g207400.1 || uniprot: A0A2K3KXX5 Isocitrate lyase and phosphorylmutase || eggNOG-mapper: Phosphoenolpyruvate phosphomutase	Psat3g207400.1	0	151887125	4,00	High	2	0,6600	-0,00042	1132367	0	0.000216	TRUE	TRUE	TRUE	TRUE	FALSE	TRUE	TRUE	TRUE
VLPDPEKVYQFVLHFR		VLPDPEKVYQFVLHFR_NA	0.504	0	1	1	42	Psat2g042960.1	psat2g042960.1 || uniprot: Q8H1Y6 Glutathione S-transferase, amino-terminal domain protein (Glutathione-S-transferse-like protein) (Putative glutathione transferase) (EC 2.5.1.18) (Putative tau class glutathione transferase GSTU11) || eggNOG-mapper: Glutathione S-transferase	Psat2g042960.1	1	198707999	1,67	High	3	0,3952	-0,00027	1133266	0	0.00752	TRUE	TRUE	TRUE	TRUE	TRUE	TRUE	TRUE	TRUE
LWQVPEILQEDVLGK		LWQVPEILQEDVLGK_NA	0.42	0	1	1	13	Psat5g248440.1	psat5g248440.1 || uniprot: C6SXL2 Flavodoxin-like domain-containing protein || eggNOG-mapper: Minor allergen Alt a	Psat5g248440.1	0	176696871	4,86	High	2	0,5412	0,00169	1137534	0	0.000147	TRUE	TRUE	TRUE	TRUE	TRUE	TRUE	TRUE	TRUE
ALGVETVPVLVGPVSYLLLSKPAKGVEK		ALGVETVPVLVGPVSYLLLSKPAKGVEK_NA	0.00243	0	1	3	24	Psat3g086760.2;Psat3g086760.1	psat3g086760.2 || uniprot: A0A068LJH6 Vitamin B-12-independent methionine synthase || eggNOG-mapper: 5-methyltetrahydropteroyltriglutamate-- homocysteine	Psat3g086760.2;Psat3g086760.1; Psat3g086760.5;Psat3g086760.3; Psat3g086760.4	1	286369069	3,96	High	4	0,7803	0,00009	1132877	0	3.35e-05	TRUE	TRUE	TRUE	TRUE	TRUE	TRUE	TRUE	TRUE
AILVNIFGGIMK		AILVNIFGGIMK_NA	8.71	0	1	2	12	Psat6g062440.1	psat6g062440.1 || uniprot: A0A072VL01 Succinate--CoA ligase [ADP-forming] subunit beta, mitochondrial (EC 6.2.1.5) (Succinyl-CoA synthetase beta chain) (SCS-beta) || eggNOG-mapper: Succinyl-CoA synthetase functions in the citric acid cycle (TCA), coupling the hydrolysis of succinyl-CoA to the synthesis of ATP and thus represents the only step of substrate- level phosphorylation in the TCA. The be…	Psat6g062440.1; Psat6g062440.2	0	127574934	3,20	High	2	0,5875	-0,00087	1132299	0	0.0017	TRUE	TRUE	FALSE	TRUE	FALSE	TRUE	TRUE	TRUE
AILVNIFGGIMK	1xOxidation [M11(100)]	AILVNIFGGIMK_1xOxidation [M11(100)]	0,00138039	0	1	2	6	Psat6g062440.1	psat6g062440.1 || uniprot: A0A072VL01 Succinate--CoA ligase [ADP-forming] subunit beta, mitochondrial (EC 6.2.1.5) (Succinyl-CoA synthetase beta chain) (SCS-beta) || eggNOG-mapper: Succinyl-CoA synthetase functions in the citric acid cycle (TCA), coupling the hydrolysis of succinyl-CoA to the synthesis of ATP and thus represents the only step of substrate- level phosphorylation in the TCA. The be…	Psat6g062440.1; Psat6g062440.2	0	129174426	3,34	High	2	0,6317	-0,00186	1044802	0	0,0001111	FALSE	TRUE	TRUE	TRUE	FALSE	FALSE	TRUE	FALSE
LFHEAGLPPGVLNIVSGFGPTAGAALASHMDVDKVAFTGSTATGK		LFHEAGLPPGVLNIVSGFGPTAGAALASHMDVDKVAFTGSTATGK_NA	0.169	0	1	1	7	Psat4g125120.1	psat4g125120.1 || uniprot: A0A072U2G7 NAD-dependent aldehyde dehydrogenase family protein (Putative oxidoreductase) (EC 1.2.1.-) || eggNOG-mapper: Aldehyde dehydrogenase family	Psat4g125120.1	1	440925983	4,10	High	5	0,5756	-0,00044	1139413	0	9.5e-06	TRUE	TRUE	FALSE	TRUE	FALSE	FALSE	TRUE	TRUE
LMDILINSLYSNKDIFLR		LMDILINSLYSNKDIFLR_NA	0.00491	0	1	1	16	Psat6g002360.1	psat6g002360.1 || uniprot: A0A2K3P0D7 Endoplasmin || eggNOG-mapper: Endoplasmin homolog	Psat6g002360.1	1	216817839	3,69	High	3	0,6938	-0,00055	1135868	0	9.07e-08	TRUE	TRUE	TRUE	TRUE	TRUE	TRUE	TRUE	TRUE
LMDILINSLYSNKDIFLR	1xOxidation [M2(100)]	LMDILINSLYSNKDIFLR_1xOxidation [M2(100)]	0.195	0	1	1	1	Psat6g002360.1	psat6g002360.1 || uniprot: A0A2K3P0D7 Endoplasmin || eggNOG-mapper: Endoplasmin homolog	Psat6g002360.1	1	218417330	3,16	High	3	0,4778	-0,00034	1055803	0	1.15e-05	FALSE	FALSE	TRUE	FALSE	FALSE	FALSE	FALSE	FALSE
ALPVWYNMVEQNLIGEK		ALPVWYNMVEQNLIGEK_NA	0.0263	0	1	2	43	Psat3g015080.1	psat3g015080.1 || uniprot: G7KWF0 Fungal proteinase A, aspartic proteinase superfamily protein || eggNOG-mapper: Belongs to the peptidase A1 family	Psat3g015080.1; Psat3g015080.2	0	200402591	5,03	High	2	0,5169	-0,00036	1140242	0	5.21e-06	TRUE	TRUE	TRUE	TRUE	TRUE	TRUE	TRUE	TRUE
GEGYYVFPLWADNGGITLSPTR		GEGYYVFPLWADNGGITLSPTR_NA	0.00315	0	1	1	38	Psat5g029920.1	psat5g029920.1 || uniprot: A0A2Z6LXQ3 Uncharacterized protein || eggNOG-mapper: Soybean trypsin inhibitor (Kunitz) family of protease inhibitors	Psat5g029920.1	0	241318229	5,17	High	2	0,6828	-0,00091	1136798	0	0.000181	TRUE	TRUE	TRUE	TRUE	TRUE	TRUE	TRUE	TRUE
SVLLGFLGGSEGLFAQK		SVLLGFLGGSEGLFAQK_NA	0.0355	0	1	1	27	Psat6g131840.1	psat6g131840.1 || uniprot: A0A2Z6NVG1 Pyrophosphate--fructose 6-phosphate 1-phosphotransferase subunit alpha (PFP) (6-phosphofructokinase, pyrophosphate dependent) (PPi-PFK) (Pyrophosphate-dependent 6-phosphofructose-1-kinase) || eggNOG-mapper: Regulatory subunit of pyrophosphate--fructose 6- phosphate 1-phosphotransferase	Psat6g131840.1	0	172294250	5,03	High	2	0,7097	0,00015	1137483	0	1.79e-06	TRUE	TRUE	TRUE	TRUE	TRUE	TRUE	TRUE	TRUE
KYGLAADNVLDALLVDAEGR		KYGLAADNVLDALLVDAEGR_NA	0.083	0	1	1	28	Psat6g112320.1	psat6g112320.1 || uniprot: A0A072VLE4 FAD-binding berberine family protein (Putative reticuline oxidase) (EC 1.21.3.3) || eggNOG-mapper: Belongs to the oxygen-dependent FAD-linked oxidoreductase family	Psat6g112320.1	1	210310806	5,69	High	2	0,6714	0,00032	1146453	0	3.74e-06	TRUE	TRUE	TRUE	TRUE	TRUE	TRUE	TRUE	TRUE
MGAPPKSDVPIITPNELTEADGLLLGFPTR		MGAPPKSDVPIITPNELTEADGLLLGFPTR_NA	0.000176	0	1	2	47	Psat7g107400.1	psat7g107400.1 || uniprot: A0A0B2SG96 Flavoprotein wrbA (NAD(P)H dehydrogenase (Quinone) FQR1 isoform A) (EC 1.6.5.2) || eggNOG-mapper: NADPH-dependent FMN reductase	Psat7g107400.1; Psat7g107400.2	1	314965511	6,62	High	3	0,7160	-0,00065	1160729	0	3.37e-07	TRUE	TRUE	TRUE	TRUE	TRUE	TRUE	TRUE	TRUE
MGAPPKSDVPIITPNELTEADGLLLGFPTR	1xOxidation [M1(100)]	MGAPPKSDVPIITPNELTEADGLLLGFPTR_1xOxidation [M1(100)]	0.00133	0	1	2	47	Psat7g107400.1	psat7g107400.1 || uniprot: A0A0B2SG96 Flavoprotein wrbA (NAD(P)H dehydrogenase (Quinone) FQR1 isoform A) (EC 1.6.5.2) || eggNOG-mapper: NADPH-dependent FMN reductase	Psat7g107400.1; Psat7g107400.2	1	316565003	6,49	High	3	0,6055	0,00219	1137596	0	5.12e-05	TRUE	TRUE	TRUE	TRUE	TRUE	TRUE	TRUE	TRUE
QLLNIFGIVYR		QLLNIFGIVYR_NA	0,000425318	0	1	1	4	Psat1g066720.1	psat1g066720.1 || uniprot: A0A2P5YB04 Alpha-1,4 glucan phosphorylase (EC 2.4.1.1) || eggNOG-mapper: Phosphorylase is an important allosteric enzyme in carbohydrate metabolism. Enzymes from different sources differ in their regulatory mechanisms and in their natural substrates. However, all known phosphorylases share catalytic and structural properties	Psat1g066720.1	0	133577833	2,59	High	2	0,6950	0,00044	1144672	0	0.0136	TRUE	TRUE	FALSE	TRUE	FALSE	FALSE	FALSE	FALSE
GYVLLAPFFGGTVR		GYVLLAPFFGGTVR_NA	0.522	0	1	1	18	Psat7g203560.1	psat7g203560.1 || uniprot: A0A072UIY5 Carboxylesterase (Putative carboxylesterase) (EC 3.1.1.1) || eggNOG-mapper: carboxylesterase 15	Psat7g203560.1	0	149682601	3,81	High	2	0,6010	-0,00020	1145992	0	0.00147	TRUE	TRUE	TRUE	TRUE	TRUE	TRUE	FALSE	TRUE
GFKDQIYDIFQLLPSK		GFKDQIYDIFQLLPSK_NA	0.649	0	1	1	28	Psat1g132280.1	psat1g132280.1 || uniprot: Q8H1A5 DEAD box RNA helicase || eggNOG-mapper: Belongs to the DEAD box helicase family	Psat1g132280.1	1	191202148	4,86	High	2	0,5535	-0,00028	1147145	0	5.56e-05	TRUE	TRUE	TRUE	TRUE	TRUE	TRUE	TRUE	TRUE
AFSGWGTNEDLIISILGHR		AFSGWGTNEDLIISILGHR_NA	4.83	0	1	1	19	Psat2g074960.1	psat2g074960.1 || uniprot: A0A2Z6NRC3 Annexin || eggNOG-mapper: Annexin D1-like	Psat2g074960.1	0	208607161	3,30	High	3	0,4788	-0,00107	1145207	0	0.019	TRUE	TRUE	TRUE	TRUE	TRUE	TRUE	TRUE	TRUE
LNLPILPTTTIGSFPQTVELR		LNLPILPTTTIGSFPQTVELR_NA	0.0982	0	1	3	12	Psat3g086760.2;Psat3g086760.1	psat3g086760.2 || uniprot: A0A068LJH6 Vitamin B-12-independent methionine synthase || eggNOG-mapper: 5-methyltetrahydropteroyltriglutamate-- homocysteine	Psat3g086760.2;Psat3g086760.1; Psat3g086760.5;Psat3g086760.3; Psat3g086760.4	0	231030676	4,71	High	3	0,5817	-0,00076	1150820	0	4.64e-06	TRUE	TRUE	TRUE	TRUE	FALSE	FALSE	TRUE	TRUE
MIHNGIEYGDMQLIAEAYDVLK	1xOxidation [M]	MIHNGIEYGDMQLIAEAYDVLK_1xOxidation [M]	2.5	0	1	1	3	Psat3g194000.2;Psat3g194000.1	psat3g194000.2 || uniprot: A0A072TX81 6-phosphogluconate dehydrogenase, decarboxylating (EC 1.1.1.44) || eggNOG-mapper: Catalyzes the oxidative decarboxylation of 6- phosphogluconate to ribulose 5-phosphate and CO(2), with concomitant reduction of NADP to NADPH	Psat3g194000.2;Psat3g194000.1	0	253922072	3,95	High	3	0,1823	0,00043	1062655	0	0.000329	FALSE	TRUE	FALSE	FALSE	FALSE	FALSE	FALSE	TRUE
MIHNGIEYGDMQLIAEAYDVLK		MIHNGIEYGDMQLIAEAYDVLK_NA	0.152	0	1	1	18	Psat3g194000.2;Psat3g194000.1	psat3g194000.2 || uniprot: A0A072TX81 6-phosphogluconate dehydrogenase, decarboxylating (EC 1.1.1.44) || eggNOG-mapper: Catalyzes the oxidative decarboxylation of 6- phosphogluconate to ribulose 5-phosphate and CO(2), with concomitant reduction of NADP to NADPH	Psat3g194000.2;Psat3g194000.1	0	252322581	4,89	High	3	0,4274	-0,00130	1143554	0	0.0065	TRUE	TRUE	TRUE	TRUE	TRUE	TRUE	TRUE	TRUE
NDEELGKLLAGVTIAHGGVLPNINPVLLPK		NDEELGKLLAGVTIAHGGVLPNINPVLLPK_NA	0.726	0	1	5	12	Psat5g258640.1	psat5g283080.1 || uniprot: A0A396JH68 Histone H2A || eggNOG-mapper: Histone H2A	Psat5g283080.1; Psat5g283120.1; Psat5g258640.1; Psat7g164000.1; Psat7g163960.1	1	309175140	5,30	High	3	0,7151	0,00005	1142956	0	6,44E-08	TRUE	TRUE	FALSE	TRUE	TRUE	FALSE	TRUE	TRUE
LFDGKESPQFVALFQPMVVLK		LFDGKESPQFVALFQPMVVLK_NA	0.276	0	1	1	8	Psat3g072880.1	psat3g072880.1 || uniprot: A0A1S2XRP7 villin-3-like || eggNOG-mapper: regulation of actin filament depolymerization	Psat3g072880.1	1	239329375	4,77	High	3	0,5597	-0,00110	1145406	0	1.81e-05	TRUE	TRUE	FALSE	TRUE	TRUE	TRUE	FALSE	TRUE
SIATLAITTLLK		SIATLAITTLLK_NA	0,000587223	0	2	4	17	Psat7g141160.1; Psat5g006120.1	psat7g141160.2 || uniprot: A0A1S3EBK6 Deleted. || eggNOG-mapper: The coatomer is a cytosolic protein complex that binds to dilysine motifs and reversibly associates with Golgi non- clathrin-coated vesicles, which further mediate biosynthetic protein transport from the ER, via the Golgi up to the trans Golgi network. Coatomer complex is required for budding from Golgi membranes, and is essential f…	Psat7g141160.2; Psat7g141160.3; Psat7g141160.1; Psat5g006120.1	0	124478241	2,99	High	2	0,5552	-0,00080	1147753	0	0.0209	TRUE	TRUE	TRUE	TRUE	TRUE	TRUE	TRUE	TRUE
LAPYQPILPFEVLSSR		LAPYQPILPFEVLSSR_NA	0,00264425	0	1	3	8	Psat1g098720.4;Psat1g098720.3	psat1g098720.4 || uniprot: A0A072U994 Histidinol-phosphate aminotransferase (Putative histidinol-phosphate transaminase) (EC 2.6.1.9) || eggNOG-mapper: Histidinol-phosphate aminotransferase	Psat1g098720.4;Psat1g098720.3; Psat1g098720.1;Psat1g098720.2; Psat0s2699g0200.1	0	183001600	3,05	High	2	0,5770	-0,00016	1147734	0.0095	0,0002318	TRUE	FALSE	TRUE	TRUE	FALSE	TRUE	TRUE	TRUE
QGEIEAVVIATGVHTFFGK		QGEIEAVVIATGVHTFFGK_NA	0.142	0	2	6	36	Psat4g012640.1; Psat1g146720.1	psat5g304520.2 || uniprot: A0A2K3PEG5 Plasma membrane ATPase (EC 7.1.2.1) || eggNOG-mapper: ATPase 9, plasma	Psat5g304520.2; Psat6g017560.1; Psat1g146720.2; Psat4g012640.1; Psat1g146720.1; Psat5g304520.1	0	200305965	4,59	High	3	0,6885	-0,00101	1143617	0	5.05e-05	TRUE	TRUE	TRUE	TRUE	FALSE	TRUE	TRUE	TRUE
YIPSNTFSYYDQVLDATATLGAVPPR		YIPSNTFSYYDQVLDATATLGAVPPR_NA	0,000475824	0	1	3	24	Psat3g086760.2;Psat3g086760.1	psat3g086760.2 || uniprot: A0A068LJH6 Vitamin B-12-independent methionine synthase || eggNOG-mapper: 5-methyltetrahydropteroyltriglutamate-- homocysteine	Psat3g086760.2;Psat3g086760.1; Psat3g086760.5;Psat3g086760.3; Psat3g086760.4	0	285941995	4,57	High	3	0,6586	0,00002	1140570	0.0095	0,0002326	TRUE	TRUE	TRUE	TRUE	TRUE	TRUE	TRUE	TRUE
DINWPLGWPIGGYPGK		DINWPLGWPIGGYPGK_NA	0.42	0	1	6	24	Psat0s690g0040.1;Psat0s690g0040.2	psat0s690g0040.7 || uniprot: A0A1S2Z0C0 Glutamine synthetase (EC 6.3.1.2) || eggNOG-mapper: glutamine synthetase	Psat0s690g0040.7;Psat0s690g0040.9;Psat0s690g0040.8;Psat0s690g0040.10; Psat0s690g0040.6;Psat0s690g0040.5; Psat0s353g0040.1; Psat0s690g0040.4;Psat0s690g0040.3; Psat0s690g0040.1;Psat0s690g0040.2; Psat0s690g0040.12;Psat0s690g0040.11	0	176990097	3,99	High	2	0,6341	0,00096	1139393	0	4.43e-05	TRUE	TRUE	TRUE	TRUE	TRUE	TRUE	TRUE	TRUE
AADLLVEFFEKVK		AADLLVEFFEKVK_NA	0.779	0	1	2	42	Psat4g019440.3;Psat4g019440.1	psat4g019440.3 || uniprot: Q9T0M9 Sucrose synthase (EC 2.4.1.13) || eggNOG-mapper: Sucrose-cleaving enzyme that provides UDP-glucose and fructose for various metabolic pathways	Psat4g019440.3;Psat4g019440.1; Psat4g019440.4;Psat4g019440.2	1	150883591	3,85	High	2	0,5818	0,00071	1141770	0	0.014	TRUE	TRUE	TRUE	TRUE	TRUE	TRUE	TRUE	TRUE
IVSQLLTLMDGLK		IVSQLLTLMDGLK_NA	1.72	0	2	3	26	Psat6g073160.1; Psat0s2621g0040.1	psat6g073160.1 || uniprot: A0A072VKP7 ATPase, AAA-type, CDC48 protein (Cell division cycle protein 48) (EC 3.6.4.6) || eggNOG-mapper: Cell division	Psat6g073160.1; Psat5g280600.1; Psat0s2621g0040.1	0	143082871	3,61	High	2	0,5983	-0,00015	1139203	0	0.000232	TRUE	TRUE	TRUE	TRUE	TRUE	TRUE	TRUE	TRUE
LLSEKEELNEVATSKLEELIVELQK		LLSEKEELNEVATSKLEELIVELQK_NA	0.012	0	1	1	9	Psat0s2720g0080.1;Psat0s2720g0080.2	psat0s2720g0080.1 || uniprot: O04855 Carbonic anhydrase (EC 4.2.1.1) (Carbonate dehydratase) || eggNOG-mapper: Reversible hydration of carbon dioxide	Psat0s2720g0080.1;Psat0s2720g0080.2	2	288457651	5,39	High	3	0,6994	-0,00146	1143684	0	2.91e-07	TRUE	TRUE	FALSE	TRUE	FALSE	TRUE	FALSE	FALSE
SGIANDVTELIGKTPLVYLNK		SGIANDVTELIGKTPLVYLNK_NA	0.383	0	2	3	20	Psat4g210400.1; Psat6g134880.1	psat4g210400.1 || uniprot: A0A2Z6M9R0 PALP domain-containing protein || eggNOG-mapper: Belongs to the cysteine synthase cystathionine beta- synthase family	Psat4g210400.1; Psat6g134880.2; Psat6g134880.1	1	224524382	3,96	High	3	0,6540	0,00183	1129928	0	0.0277	TRUE	TRUE	TRUE	TRUE	FALSE	TRUE	TRUE	TRUE
TSPQWLGPLIEVIR		TSPQWLGPLIEVIR_NA	0.0386	0	1	9	28	Psat6g072360.3	psat3g041080.1 || uniprot: Q1AJZ8 Phenylalanine ammonia-lyase (EC 4.3.1.24) || eggNOG-mapper: phenylalanine	Psat3g041080.1; Psat6g072360.3; Psat6g072360.1; Psat3g023040.1; Psat0s4534g0080.1; Psat6g072360.2; Psat3g072160.1; Psat3g040960.1; Psat1g046920.1	0	160891080	3,67	High	3	0,6376	-0,00069	1168674	0	1.45e-05	TRUE	TRUE	TRUE	TRUE	TRUE	TRUE	TRUE	TRUE
LMVSGASPLSPDIMEFLK		LMVSGASPLSPDIMEFLK_NA	0.0108	0	1	1	14	Psat6g208680.1	psat6g208680.1 || uniprot: A0A1S2Y0X4 long chain acyl-CoA synthetase 6, peroxisomal || eggNOG-mapper: Long chain acyl-CoA synthetase	Psat6g208680.1	0	193499658	5,01	High	2	0,6667	-0,00077	1174944	0	3.45e-05	TRUE	TRUE	FALSE	TRUE	TRUE	TRUE	TRUE	TRUE
AMTVFWSALAQSFTK	1xOxidation [M2(100)]	AMTVFWSALAQSFTK_1xOxidation [M2(100)]	0,000295328	0	1	2	4	Psat3g086760.2;Psat3g086760.1	psat3g086760.2 || uniprot: A0A068LJH6 Vitamin B-12-independent methionine synthase || eggNOG-mapper: 5-methyltetrahydropteroyltriglutamate-- homocysteine	Psat3g086760.2;Psat3g086760.1; Psat3g086760.4	0	170384615	3,57	High	2	0,2941	-0,00051	1119673	0	0.00843	FALSE	FALSE	FALSE	TRUE	FALSE	TRUE	TRUE	FALSE
SPFPFSQAVEAFSYLETGRVTGK		SPFPFSQAVEAFSYLETGRVTGK_NA	0.00313	0	2	2	17	Psat3g164320.1; Psat3g172160.1	psat3g164320.1 || uniprot: A0A072TZA9 Putative 2-methylene-furan-3-one reductase (EC 1.3.1.105) (Zinc-binding dehydrogenase family oxidoreductase) || eggNOG-mapper: Zinc-binding dehydrogenase	Psat3g164320.1; Psat3g172160.1	1	251826126	4,00	High	3	0,6100	-0,00002	1204234	0	4,99E-10	TRUE	TRUE	TRUE	TRUE	TRUE	TRUE	TRUE	TRUE
QNPSYSVLFYTIILK		QNPSYSVLFYTIILK_NA	0.116	0	1	2	36	Psat2g039800.1	psat2g039720.1 || uniprot: P93851 Leghemoglobin K || eggNOG-mapper: Belongs to the globin family	Psat2g039720.1; Psat2g039800.1	0	178597855	5,23	High	3	0,6501	-0,00069	1205570	0	0.0014	TRUE	TRUE	TRUE	TRUE	FALSE	TRUE	TRUE	FALSE
DMKPETFASLVSAILYEKR		DMKPETFASLVSAILYEKR_NA	0.00641	0	1	2	19	Psat3g083080.1	psat3g083080.1 || uniprot: G7L4S2 Proteasome subunit beta (EC 3.4.25.1) || eggNOG-mapper: The proteasome is a multicatalytic proteinase complex which is characterized by its ability to cleave peptides with Arg, Phe, Tyr, Leu, and Glu adjacent to the leaving group at neutral or slightly basic pH	Psat3g083080.1; Psat3g083080.2	1	219815257	3,69	High	4	0,5393	-0,00051	1205857	0	0.000148	TRUE	TRUE	TRUE	TRUE	TRUE	TRUE	TRUE	TRUE
QNPNYSVLFYTIILK		QNPNYSVLFYTIILK_NA	0.0645	0	1	1	35	Psat2g039640.1	psat2g039640.1 || uniprot: P93851 Leghemoglobin K || eggNOG-mapper: Belongs to the globin family	Psat2g039640.1	0	181298945	5,54	High	3	0,5469	-0,00078	1204155	0	4.22e-06	TRUE	TRUE	TRUE	TRUE	FALSE	TRUE	TRUE	FALSE
DWLSAYWLGFK		DWLSAYWLGFK_NA	0,000453029	0	1	1	8	Psat3g184040.1	psat3g184040.1 || uniprot: G7KVS0 E1 subunit-like 2-oxoglutarate dehydrogenase (Putative oxoglutarate dehydrogenase (Succinyl-transferring)) (EC 1.2.4.2) || eggNOG-mapper: 2-oxoglutarate dehydrogenase	Psat3g184040.1	0	138568885	3,62	High	2	0,6492	-0,00016	1200108	0	0.0161	TRUE	FALSE	TRUE	TRUE	FALSE	FALSE	FALSE	TRUE
DIQAWEYVPLGPFLGK		DIQAWEYVPLGPFLGK_NA	0,000926091	0	1	1	19	Psat1g176520.1	psat1g176520.1 || uniprot: Q2HT34 Fumarylacetoacetase (EC 3.7.1.2) (Fumarylacetoacetate hydrolase) || eggNOG-mapper: Fumarylacetoacetase N-terminal	Psat1g176520.1	0	183295815	4,11	High	2	0,6521	-0,00029	1205559	0.0095	0,0002431	TRUE	TRUE	TRUE	TRUE	TRUE	TRUE	TRUE	TRUE
AVLNPMAAMFGGIVGQEVVK		AVLNPMAAMFGGIVGQEVVK_NA	0.0053	0	1	3	37	Psat2g055360.2	psat5g157080.1 || uniprot: A0A1S3E6A8 ubiquitin-activating enzyme E1 1-like || eggNOG-mapper: Belongs to the ubiquitin-activating E1 family	Psat5g157080.1; Psat2g055360.1; Psat2g055360.2	0	203107656	5,61	High	2	0,6845	0,00410	1205560	0	4.58e-07	TRUE	TRUE	TRUE	TRUE	TRUE	TRUE	TRUE	TRUE
AMGIMNSFINDIFEKLAAESSR	1xOxidation [M5(100)]	AMGIMNSFINDIFEKLAAESSR_1xOxidation [M5(100)]	0.518	0	8	13	6	Psat3g157000.1; Psat7g218120.1; Psat3g157040.1; Psat1g193560.1; Psat7g218160.1; Psat0s3083g0040.1; Psat7g218200.1; Psat7g218560.1	psat3g157000.1 || uniprot: A0A2P6QIC3 Histone H2B || eggNOG-mapper: histone H2B.1	Psat3g157000.1; Psat7g218120.1; Psat3g157040.1; Psat1g193560.1; Psat7g218160.1; Psat2g074040.1; Psat0s3083g0040.1; Psat0s2193g0040.1; Psat7g218200.1; Psat7g218440.1; Psat7g218560.1; Psat5g068520.1; Psat1g193480.1	1	246018976	4,78	High	3	0,1360	0,00211	1234570	0	4.14e-05	FALSE	TRUE	TRUE	FALSE	FALSE	TRUE	TRUE	TRUE
AMGIMNSFINDIFEKLAAESSR	2xOxidation [M2(100); M5(100)]	AMGIMNSFINDIFEKLAAESSR_2xOxidation [M2(100); M5(100)]	0.00181	0	8	13	24	Psat3g157000.1; Psat7g218120.1; Psat3g157040.1; Psat1g193560.1; Psat7g218160.1; Psat0s3083g0040.1; Psat7g218200.1; Psat7g218560.1	psat3g157000.1 || uniprot: A0A2P6QIC3 Histone H2B || eggNOG-mapper: histone H2B.1	Psat3g157000.1; Psat7g218120.1; Psat3g157040.1; Psat1g193560.1; Psat7g218160.1; Psat2g074040.1; Psat0s3083g0040.1; Psat0s2193g0040.1; Psat7g218200.1; Psat7g218440.1; Psat7g218560.1; Psat5g068520.1; Psat1g193480.1	1	247618467	5,81	High	3	0,6351	0,00195	1204080	0	6.84e-07	TRUE	TRUE	TRUE	TRUE	TRUE	TRUE	TRUE	TRUE
ALGVETVPVLVGPVSYLLLSKPAK		ALGVETVPVLVGPVSYLLLSKPAK_NA	0.217	0	1	3	25	Psat3g086760.2;Psat3g086760.1	psat3g086760.2 || uniprot: A0A068LJH6 Vitamin B-12-independent methionine synthase || eggNOG-mapper: 5-methyltetrahydropteroyltriglutamate-- homocysteine	Psat3g086760.2;Psat3g086760.1; Psat3g086760.5;Psat3g086760.3; Psat3g086760.4	0	245046326	3,13	High	3	0,7348	-0,00054	1204436	0	0.00437	TRUE	TRUE	TRUE	TRUE	TRUE	TRUE	TRUE	TRUE
GGWDNLLAVIPGGSSVPLIPK		GGWDNLLAVIPGGSSVPLIPK_NA	0,000647782	0	1	1	13	Psat6g040120.1	psat6g040120.1 || uniprot: A0A2Z6M2Q5 NADH dehydrogenase [ubiquinone] flavoprotein 1, mitochondrial (EC 1.6.99.3) (EC 7.1.1.2) || eggNOG-mapper: Core subunit of the mitochondrial membrane respiratory chain NADH dehydrogenase (Complex I) that is believed to belong to the minimal assembly required for catalysis. Complex I functions in the transfer of electrons from NADH to the respiratory chain	Psat6g040120.1	0	209016445	3,37	High	2	0,4481	-0,00054	1206373	0	0,0001	TRUE	TRUE	TRUE	TRUE	TRUE	TRUE	TRUE	TRUE
MLNEDELRDAVLLVFANK		MLNEDELRDAVLLVFANK_NA	0.747	0	1	5	18	Psat1g058280.2	psat1g058240.1 || uniprot: W9S0L5 ADP-ribosylation factor || eggNOG-mapper: Belongs to the small GTPase superfamily. Arf family	Psat1g058240.1; Psat1g058280.1; Psat2g104720.3;Psat2g104720.4;Psat2g104720.2;Psat2g104720.1; Psat1g058280.2; Psat3g018640.1;Psat6g159640.1;Psat3g018640.2	1	209009505	4,85	High	3	0,5526	-0,00054	1207276	0	4,43E-07	TRUE	TRUE	TRUE	TRUE	TRUE	TRUE	TRUE	TRUE
MLNEDELRDAVLLVFANK	1xOxidation [M1(100)]	MLNEDELRDAVLLVFANK_1xOxidation [M1(100)]	1.65	0	1	5	7	Psat1g058280.2	psat1g058240.1 || uniprot: W9S0L5 ADP-ribosylation factor || eggNOG-mapper: Belongs to the small GTPase superfamily. Arf family	Psat1g058240.1; Psat1g058280.1; Psat2g104720.3;Psat2g104720.4;Psat2g104720.2;Psat2g104720.1; Psat1g058280.2; Psat3g018640.1;Psat6g159640.1;Psat3g018640.2	1	210608997	4,51	High	3	0,5455	-0,00009	1181927	0	0.000191	FALSE	TRUE	TRUE	FALSE	FALSE	TRUE	TRUE	TRUE
IGLAGLAVMGQNLALNIAEK		IGLAGLAVMGQNLALNIAEK_NA	0.0003	0	1	1	14	Psat7g028480.1	psat7g028480.1 || uniprot: A0A2Z6MJ36 6-phosphogluconate dehydrogenase, decarboxylating (EC 1.1.1.44) || eggNOG-mapper: Catalyzes the oxidative decarboxylation of 6- phosphogluconate to ribulose 5-phosphate and CO(2), with concomitant reduction of NADP to NADPH	Psat7g028480.1	0	199612596	4,82	High	3	0,5830	-0,00057	1204836	0	6.27e-08	TRUE	FALSE	TRUE	TRUE	TRUE	FALSE	TRUE	TRUE
YLNLDPFLILR		YLNLDPFLILR_NA	0,000188494	0	1	2	19	Psat7g000520.1	psat7g000520.1 || uniprot: G7LE92 1-aminocyclopropane-1-carboxylate deaminase, putative (Putative D-cysteine desulfhydrase) (EC 4.4.1.15) || eggNOG-mapper: 1-aminocyclopropane-1-carboxylate deaminase	Psat7g000520.1; Psat7g000520.2	0	137679365	3,55	High	2	0,5746	-0,00019	1209830	0	9,74E-06	TRUE	TRUE	TRUE	TRUE	TRUE	TRUE	TRUE	TRUE
SLEELLVLIPK		SLEELLVLIPK_NA	0,00142955	0	1	1	22	Psat2g171320.1	psat2g171320.1 || uniprot: Q8L8A0 Calcium-transporting ATPase (EC 7.2.2.10) || eggNOG-mapper: This magnesium-dependent enzyme catalyzes the hydrolysis of ATP coupled with the transport of calcium	Psat2g171320.1	0	125377152	2,99	High	2	0,4582	0,00001	1217204	0.0095	0,0002538	TRUE	TRUE	TRUE	TRUE	TRUE	TRUE	TRUE	TRUE
VLVPAAFDQVQGQALAALQVLK		VLVPAAFDQVQGQALAALQVLK_NA	0.00243	0	1	3	8	Psat1g104560.1	psat1g104560.1 || uniprot: A0A2Z6PR07 Uncharacterized protein || eggNOG-mapper: isoform X1	Psat1g104560.1; Psat1g104560.2; Psat1g104560.3	0	227931218	5,94	High	3	0,6835	-0,00072	1227381	0	3.61e-08	TRUE	FALSE	FALSE	TRUE	TRUE	TRUE	TRUE	TRUE
VFVQPHYLENFVQASFNALTEGK		VFVQPHYLENFVQASFNALTEGK_NA	0.0696	0	1	1	17	Psat7g010400.1;Psat7g010400.2	psat7g010400.1 || uniprot: G7L9S8 Cytoplasmic phosphoglucomutase || eggNOG-mapper: Belongs to the phosphohexose mutase family	Psat7g010400.1;Psat7g010400.2	0	263833001	4,14	High	3	0,4976	-0,00041	1224163	0	3,44E-05	TRUE	TRUE	FALSE	TRUE	TRUE	TRUE	TRUE	TRUE
GNFLVDFLMGGVSAAVSK	1xOxidation [M9(100)]	GNFLVDFLMGGVSAAVSK_1xOxidation [M9(100)]	1.71	0	1	2	11	Psat4g147200.1	psat4g147200.1 || uniprot: A0A2Z6MKP1 Uncharacterized protein (Fragment) || eggNOG-mapper: Belongs to the mitochondrial carrier (TC 2.A.29) family	Psat4g147200.1; Psat4g147200.2	0	182793095	5,17	High	2	0,5861	-0,00048	1220642	0	0.000375	TRUE	TRUE	FALSE	FALSE	TRUE	TRUE	TRUE	TRUE
SLLTQLRPFFSLIPK		SLLTQLRPFFSLIPK_NA	0,00163279	0	1	1	14	Psat6g006080.1	psat6g006080.1 || uniprot: A0A2K3P230 26S proteasome non-ATPase regulatory subunit 11-like protein || eggNOG-mapper: 26S proteasome non-atpase regulatory subunit	Psat6g006080.1	0	176004690	3,14	High	3	0,7038	0,00250	1223897	0,00159	0,02309	TRUE	TRUE	TRUE	TRUE	TRUE	TRUE	TRUE	TRUE
TLQLDYLDLYLIHWPLSSQPGK		TLQLDYLDLYLIHWPLSSQPGK_NA	0.0118	0	2	2	4	Psat2g003920.1; Psat2g003880.1	psat2g003920.1 || uniprot: A0A1S2XNU2 NAD(P)H-dependent 6'-deoxychalcone synthase || eggNOG-mapper: NAD(P)H-dependent 6'-deoxychalcone synthase-like	Psat2g003920.1; Psat2g003880.1	0	260037590	3,95	High	3	0,6481	-0,00041	1221174	0	4.26e-07	TRUE	FALSE	FALSE	TRUE	FALSE	FALSE	FALSE	FALSE
EKANLLSESQDILETIDLATHDIPDAR		EKANLLSESQDILETIDLATHDIPDAR_NA	0.000124	0	1	2	8	Psat0s281g0080.1	psat0s281g0080.2 || uniprot: A0A2Z6M4C4 Uncharacterized protein || eggNOG-mapper: ATP synthase 24 kDa subunit	Psat0s281g0080.2; Psat0s281g0080.1	1	300752185	5,06	High	3	0,6344	0,00522	1223233	0	0.000116	TRUE	TRUE	FALSE	FALSE	TRUE	TRUE	TRUE	TRUE
AMTVFWSALAQSFTK		AMTVFWSALAQSFTK_NA	0.0123	0	1	2	35	Psat3g086760.2;Psat3g086760.1	psat3g086760.2 || uniprot: A0A068LJH6 Vitamin B-12-independent methionine synthase || eggNOG-mapper: 5-methyltetrahydropteroyltriglutamate-- homocysteine	Psat3g086760.2;Psat3g086760.1; Psat3g086760.4	0	168785124	5,40	High	3	0,6593	-0,00112	1197213	0	3.02e-07	TRUE	TRUE	TRUE	TRUE	TRUE	TRUE	TRUE	TRUE
GLGVGDVISLLWFKR		GLGVGDVISLLWFKR_NA	1.45	0	1	1	17	Psat1g161480.2;Psat1g161480.1	psat1g161480.2 || uniprot: A0A2Z6M6U8 Ligase_CoA domain-containing protein || eggNOG-mapper: ATP-citrate synthase beta chain protein	Psat1g161480.2;Psat1g161480.1	1	165995809	2,41	High	3	0,6598	-0,00077	1221020	0	0.000161	TRUE	TRUE	TRUE	TRUE	TRUE	TRUE	TRUE	TRUE
YLAGDFFSLADLSHLAFGHYLVNQTGR		YLAGDFFSLADLSHLAFGHYLVNQTGR_NA	7.02e-06	0	1	1	20	Psat5g198400.1	psat5g198400.1 || uniprot: A0A2K3L138 Glutathione S-transferase f9-like protein || eggNOG-mapper: Belongs to the GST superfamily	Psat5g198400.1	0	301250027	5,38	High	3	0,7156	0,00114	1215709	0	1.72e-08	TRUE	TRUE	TRUE	TRUE	TRUE	TRUE	TRUE	TRUE
GIFWQEDIIPFFQK		GIFWQEDIIPFFQK_NA	0,000162668	0	1	1	20	Psat3g204280.1	psat3g204280.1 || uniprot: A0A072TX38 Alpha-1,4-glucan-protein synthase [UDP-forming]-like protein (Putative UDP-arabinopyranose mutase) (EC 5.4.99.30) || eggNOG-mapper: Reversibly glycosylated polypeptide	Psat3g204280.1	0	176791047	4,06	High	2	0,5591	-0,00086	1218401	0	0.0258	TRUE	TRUE	TRUE	TRUE	TRUE	TRUE	TRUE	TRUE
VSNQAGLEAAVEEAAAFLNK		VSNQAGLEAAVEEAAAFLNK_NA	0.00288	0	1	1	34	Psat1g199560.1	psat1g199560.1 || uniprot: G7IKA3 Pyruvate decarboxylase (Pyruvate decarboxylase 1) (EC 4.1.1.1) || eggNOG-mapper: Belongs to the TPP enzyme family	Psat1g199560.1	0	203203456	5,76	High	2	0,7378	0,00002	1216274	0	4.47e-08	TRUE	TRUE	TRUE	TRUE	TRUE	TRUE	TRUE	TRUE
KASGNNWSEELNTAWEVAYDGLATAIKK	2xOxidation [W7(100); W15(100)]	KASGNNWSEELNTAWEVAYDGLATAIKK_2xOxidation [W7(100); W15(100)]	0,00158773	0	1	1	1	Psat2g118400.1	psat2g118400.1 || uniprot: P93850 Leghemoglobin B || eggNOG-mapper: Belongs to the globin family	Psat2g118400.1	2	309850653	2,80	High	4	0,2429	-0,00099	1163403	0	0.0776	FALSE	TRUE	FALSE	FALSE	FALSE	FALSE	FALSE	FALSE
KASGNNWSEELNTAWEVAYDGLATAIKK		KASGNNWSEELNTAWEVAYDGLATAIKK_NA	3.74e-07	0	1	1	25	Psat2g118400.1	psat2g118400.1 || uniprot: P93850 Leghemoglobin B || eggNOG-mapper: Belongs to the globin family	Psat2g118400.1	2	306651670	7,39	High	3	0,6103	0,00024	1215631	0	5.69e-11	TRUE	TRUE	TRUE	TRUE	FALSE	TRUE	TRUE	FALSE
VNFSNPEDAIEVFVDGFPVKIPK		VNFSNPEDAIEVFVDGFPVKIPK_NA	0.0549	0	1	1	22	Psat5g119880.1	psat5g119880.1 || uniprot: A0A2K3NUX3 NADH dehydrogenase || eggNOG-mapper: Belongs to the complex I 75 kDa subunit family	Psat5g119880.1	1	256132862	3,12	High	3	0,5000	-0,00058	1208760	0	5.42e-06	TRUE	TRUE	TRUE	TRUE	TRUE	TRUE	TRUE	TRUE
GYFEDRRPASNMDPYVVTSMIAETTILLKP		GYFEDRRPASNMDPYVVTSMIAETTILLKP_NA	0,000382845	0	1	1	24	Psat5g120440.1	psat5g120440.1 || uniprot: A1IVX1 Glutamine synthetase (EC 6.3.1.2) || eggNOG-mapper: glutamine synthetase	Psat5g120440.1	1	341470722	3,83	High	3	0,5379	-0,00076	1224088	0	0.0944	TRUE	TRUE	TRUE	TRUE	TRUE	TRUE	TRUE	TRUE
LISQIISSLTTSLR		LISQIISSLTTSLR_NA	0.0731	0	1	1	25	Psat3g088680.1	psat3g088680.1 || uniprot: A2Q5W0 Tubulin alpha chain || eggNOG-mapper: Tubulin is the major constituent of microtubules. It binds two moles of GTP, one at an exchangeable site on the beta chain and one at a non-exchangeable site on the alpha chain	Psat3g088680.1	0	153190538	4,65	High	2	0,7011	-0,00040	1179588	0	0.00916	TRUE	TRUE	TRUE	TRUE	TRUE	TRUE	TRUE	TRUE
TMGIMNSFINDIFEK	1xOxidation [M2(100)]	TMGIMNSFINDIFEK_1xOxidation [M2(100)]	0.1	0	1	1	1	Psat6g173400.1	psat6g173400.1 || uniprot: I3S6Z4 Histone H2B || eggNOG-mapper: Histone H2B	Psat6g173400.1	0	177583427	4,71	High	2	0,2335	-0,00158	1148620	0	9.91e-05	FALSE	FALSE	FALSE	FALSE	FALSE	FALSE	TRUE	FALSE
NDTLTDLTIIEVLSR		NDTLTDLTIIEVLSR_NA	0.00406	0	2	3	44	Psat0s1212g0160.1; Psat0s1211g0080.1	psat0s1212g0160.2 || uniprot: Q43817 Lipoxygenase (EC 1.13.11.-) || eggNOG-mapper: Plant lipoxygenase may be involved in a number of diverse aspects of plant physiology including growth and development, pest resistance, and senescence or responses to wounding	Psat0s1212g0160.2;Psat0s1212g0160.3; Psat0s1212g0160.1; Psat0s1211g0080.1	0	170292216	5,30	High	2	0,6585	-0,00067	1197863	0	4.74e-06	TRUE	TRUE	TRUE	TRUE	TRUE	TRUE	TRUE	TRUE
EGLWNLWIPVDSAAR		EGLWNLWIPVDSAAR_NA	0.127	0	1	4	20	Psat1g156400.1	psat1g156400.6 || uniprot: A0A396J985 Putative acyl-CoA dehydrogenase/oxidase, protein kinase || eggNOG-mapper: Acyl-CoA dehydrogenase family member	Psat1g156400.6;Psat1g156400.2; Psat1g156400.1; Psat1g156400.3; Psat1g156400.7;Psat1g156400.5;Psat1g156400.4	0	172689113	4,32	High	2	0,6111	-0,00017	1172665	0	0.000432	TRUE	TRUE	TRUE	TRUE	TRUE	TRUE	TRUE	TRUE
QNLSGNSILFYTIILEK		QNLSGNSILFYTIILEK_NA	0.0177	0	1	1	8	Psat2g118400.1	psat2g118400.1 || uniprot: P93850 Leghemoglobin B || eggNOG-mapper: Belongs to the globin family	Psat2g118400.1	0	195306915	4,89	High	3	0,6728	-0,00042	1172395	0	1.39e-05	TRUE	TRUE	FALSE	TRUE	FALSE	FALSE	FALSE	FALSE
DAFGVWEIFLPNNADGSPPIPHGSR		DAFGVWEIFLPNNADGSPPIPHGSR_NA	4	0	1	2	2	Psat3g034640.1	psat3g034640.1 || uniprot: X5CLX6 Starch branching protein II (EC 2.4.1.18) || eggNOG-mapper: 1,4-alpha-glucan-branching enzyme	Psat3g034640.1; Psat3g034640.2	0	269331067	2,64	High	3	0,3902	-0,00021	1176096	0.0746	0,0009745	TRUE	TRUE	FALSE	FALSE	FALSE	FALSE	FALSE	FALSE
KPEEAIDLFMVEIMHMR		KPEEAIDLFMVEIMHMR_NA	0.000129	0	1	3	9	Psat3g206440.1	psat3g206440.1 || uniprot: A0A072TVM3 Putative T-complex protein 1, zeta subunit (TCP-1/cpn60 chaperonin family protein) || eggNOG-mapper: assists the folding of proteins upon ATP hydrolysis	Psat3g206440.1; Psat3g206440.2; Psat3g206440.3	0	208902790	6,04	High	3	0,6358	-0,00066	1175807	0	1.32e-07	TRUE	TRUE	FALSE	TRUE	FALSE	FALSE	FALSE	TRUE
GFIFGPPIALAIGAK		GFIFGPPIALAIGAK_NA	0.928	0	1	5	24	Psat0s3943g0080.1	psat0s3943g0080.2 || uniprot: A0A2Z6N329 Pribosyltran domain-containing protein || eggNOG-mapper: Adenine phosphoribosyltransferase	Psat0s3943g0080.2; Psat0s3943g0080.1; Psat0ss8367g0320.1;Psat0ss8367g0320.2;Psat0ss8367g0320.3; Psat0ss8367g0320.4; Psat0ss8367g0320.5	0	147186715	3,12	High	2	0,6442	-0,00008	1178430	0	0.00123	TRUE	TRUE	TRUE	TRUE	TRUE	TRUE	TRUE	TRUE
VQNIAADAVPDLLNYFK		VQNIAADAVPDLLNYFK_NA	0.0322	0	1	1	32	Psat0s3599g0120.1	psat0s3599g0120.1 || uniprot: A0A1S2Y9D8 Aminopeptidase (EC 3.4.11.-) || eggNOG-mapper: aminopeptidase	Psat0s3599g0120.1	0	189099599	4,75	High	2	0,6547	0,00044	1181918	0	3,23E-07	TRUE	TRUE	TRUE	TRUE	TRUE	TRUE	TRUE	TRUE
YFIVPSFFGIR		YFIVPSFFGIR_NA	0,000372253	0	1	1	19	Psat0s2953g0160.1	psat0s2953g0160.1 || uniprot: A0A2Z6NB26 Uncharacterized protein || eggNOG-mapper: Miraculin-like	Psat0s2953g0160.1	0	134573032	2,62	High	2	0,5611	-0,00039	1177260	0	0,0001497	TRUE	FALSE	TRUE	TRUE	TRUE	TRUE	TRUE	TRUE
LGLEYVDLYLIHWPVR		LGLEYVDLYLIHWPVR_NA	0.000848	0	1	2	19	Psat7g181240.1	psat7g181240.1 || uniprot: G7JL30 Aldo/keto reductase family oxidoreductase || eggNOG-mapper: Aldo/keto reductase family	Psat7g181240.1; Psat7g181200.1	0	198608474	4,63	High	3	0,6242	-0,00116	1178019	0	1.48e-05	TRUE	TRUE	TRUE	TRUE	TRUE	TRUE	TRUE	TRUE
FYNQYFNTVEDFEKLFK		FYNQYFNTVEDFEKLFK_NA	0.197	0	1	1	21	Psat1g148600.1	psat1g148600.1 || uniprot: A0A072TEX8 Glycoside hydrolase family 18 protein (Putative chitinase) (EC 3.2.1.14) || eggNOG-mapper: Belongs to the glycosyl hydrolase 18 family	Psat1g148600.1	1	223206480	3,77	High	3	0,7347	-0,00116	1176354	0	0.00046	TRUE	TRUE	TRUE	TRUE	TRUE	TRUE	TRUE	TRUE
YGLVYPGIGWVVWR		YGLVYPGIGWVVWR_NA	0.152	0	1	3	13	Psat6g071480.1	psat6g071480.3 || uniprot: A0A072UCM6 Glutamate decarboxylase (EC 4.1.1.15) || eggNOG-mapper: Belongs to the group II decarboxylase family	Psat6g071480.3; Psat6g071480.1; Psat6g071480.2	0	166489476	3,56	High	2	0,6461	-0,00015	1181587	0	0.00241	TRUE	TRUE	TRUE	TRUE	TRUE	FALSE	TRUE	TRUE
DFGSALWDMIR		DFGSALWDMIR_NA	0,000297408	0	1	1	20	Psat2g021400.1;Psat2g021400.2	psat2g021400.1 || uniprot: A0A2K3NQN5 Late embryogenesis abundant protein || eggNOG-mapper: abundant protein	Psat2g021400.1;Psat2g021400.2	0	131061978	3,88	High	2	0,5799	-0,00140	1178933	0	0.00977	TRUE	TRUE	TRUE	TRUE	TRUE	TRUE	TRUE	TRUE
SGYSDNFFFQLLGK		SGYSDNFFFQLLGK_NA	5.76	0	1	1	18	Psat6g217560.1	psat6g217560.1 || uniprot: I3SK49 Plant basic secretory protein (BSP) family protein || eggNOG-mapper: Peptidase of plants and bacteria	Psat6g217560.1	0	162278493	4,50	High	2	0,6600	0,00020	1186898	0	2,55E-06	TRUE	TRUE	TRUE	TRUE	TRUE	TRUE	TRUE	TRUE
QNLPQYSVLFYTIILEKAPAAK		QNLPQYSVLFYTIILEKAPAAK_NA	0.00645	0	2	2	16	Psat0s241g0120.1; Psat0s241g0080.1	psat0s241g0120.1 || uniprot: A0A2K3NST0 Leghemoglobin || eggNOG-mapper: Belongs to the globin family	Psat0s241g0120.1; Psat0s241g0080.1	1	250739082	3,89	High	3	0,5398	-0,00056	1187585	0	5.53e-05	TRUE	TRUE	TRUE	TRUE	FALSE	TRUE	TRUE	FALSE
FQGGSPYIYPLYGLGELPQAFAR		FQGGSPYIYPLYGLGELPQAFAR_NA	0.000107	0	1	2	35	Psat7g063360.1	psat7g063360.1 || uniprot: A0A2Z6M1D5 Guanosine nucleotide diphosphate dissociation inhibitor || eggNOG-mapper: Rab GDP-dissociation inhibitor activity	Psat7g063360.1; Psat7g101040.1	0	254429217	6,34	High	3	0,5110	-0,00084	1188935	0	1.81e-08	TRUE	TRUE	TRUE	TRUE	TRUE	TRUE	TRUE	TRUE
ILVNAWWLANNPALWK		ILVNAWWLANNPALWK_NA	0.00243	0	1	1	20	Psat2g050720.1	psat2g050720.1 || uniprot: B2LSE0 Cinnamic acid 4-hydroxylase (EC 1.14.13.11) (Fragment) || eggNOG-mapper: Belongs to the cytochrome P450 family	Psat2g050720.1	0	190904830	5,91	High	3	0,6058	-0,00093	1183384	0	8.77e-07	TRUE	TRUE	TRUE	TRUE	TRUE	FALSE	TRUE	TRUE
GNVVTFNELVSIWENKIK		GNVVTFNELVSIWENKIK_NA	0.408	0	1	1	29	Psat2g158280.1	psat2g158280.1 || uniprot: B7FHV0 Phenylcoumaran benzylic ether reductase-like protein Fi1 (Putative oxidoreductase) (EC 1.-.-.-) || eggNOG-mapper: NmrA-like family	Psat2g158280.1	1	209012807	4,65	High	2	0,6043	-0,00004	1187515	0	3.03e-05	TRUE	TRUE	TRUE	TRUE	TRUE	TRUE	TRUE	TRUE
TYPEEMIQTGISTIDVMNSIAR		TYPEEMIQTGISTIDVMNSIAR_NA	0.000481	0	1	2	22	Psat6g232640.2;Psat6g232640.3;Psat6g232640.1	psat6g232640.2 || uniprot: A0A072VSL4 Vacuolar proton pump subunit B (V-ATPase subunit B) (Vacuolar proton pump subunit B) || eggNOG-mapper: ATP synthase alpha/beta family, beta-barrel domain	Psat6g232640.2;Psat6g232640.3;Psat6g232640.1; Psat3g100440.2;Psat3g100440.1	0	246919999	4,85	High	3	0,6536	0,00004	1182846	0	5.68e-06	TRUE	TRUE	TRUE	TRUE	TRUE	TRUE	TRUE	TRUE
SHFLIDFLMGGVSAAVSK	1xOxidation [M9(100)]	SHFLIDFLMGGVSAAVSK_1xOxidation [M9(100)]	0.000593	0	1	2	13	Psat5g204040.1;Psat5g204040.3	psat5g204040.2 || uniprot: A0A1S2Z294 ADP,ATP carrier protein 1, mitochondrial-like || eggNOG-mapper: Belongs to the mitochondrial carrier (TC 2.A.29) family	Psat5g204040.2;Psat5g204040.4; Psat5g204040.1;Psat5g204040.3	0	189497315	4,17	High	3	0,5012	-0,00056	1060854	0	3.82e-06	TRUE	TRUE	TRUE	TRUE	FALSE	TRUE	TRUE	TRUE
SHFLIDFLMGGVSAAVSK		SHFLIDFLMGGVSAAVSK_NA	0.343	0	1	2	15	Psat5g204040.1;Psat5g204040.3	psat5g204040.2 || uniprot: A0A1S2Z294 ADP,ATP carrier protein 1, mitochondrial-like || eggNOG-mapper: Belongs to the mitochondrial carrier (TC 2.A.29) family	Psat5g204040.2;Psat5g204040.4; Psat5g204040.1;Psat5g204040.3	0	187897823	4,04	High	3	0,6089	-0,00028	1202272	0	0.00162	TRUE	TRUE	TRUE	TRUE	FALSE	TRUE	TRUE	TRUE
LGANSLLDIVVFGR		LGANSLLDIVVFGR_NA	0.408	0	1	2	20	Psat2g160000.1	psat4g092360.1 || uniprot: A0A1S2YSM2 Succinate dehydrogenase [ubiquinone] flavoprotein subunit, mitochondrial (EC 1.3.5.1) || eggNOG-mapper: Flavoprotein (FP) subunit of succinate dehydrogenase (SDH) that is involved in complex II of the mitochondrial electron transport chain and is responsible for transferring electrons from succinate to ubiquinone (coenzyme Q)	Psat4g092360.1; Psat2g160000.1	0	147384239	4,40	High	2	0,5682	-0,00058	1194145	0	0.000108	TRUE	TRUE	TRUE	TRUE	TRUE	TRUE	TRUE	TRUE
FQILSNPEFLAEGTAIKDLFNPDR		FQILSNPEFLAEGTAIKDLFNPDR_NA	6.31	0	1	1	6	Psat0s2402g0080.1	psat0s2402g0080.1 || uniprot: E7D037 UDP-glucose 6-dehydrogenase (EC 1.1.1.22) || eggNOG-mapper: UDP-glucose 6-dehydrogenase	Psat0s2402g0080.1	1	273540391	3,75	High	3	0,5493	-0,00010	1201852	0	0.00111	TRUE	FALSE	FALSE	TRUE	FALSE	TRUE	FALSE	TRUE
SAANTNLPPPTFSFSQLISNFK		SAANTNLPPPTFSFSQLISNFK_NA	0.00348	0	1	1	38	Psat2g052520.1	psat2g052520.1 || uniprot: A0A2Z6MXT6 Peroxidase (EC 1.11.1.7) || eggNOG-mapper: Belongs to the peroxidase family. Classical plant (class III) peroxidase subfamily	Psat2g052520.1	0	238121359	4,82	High	3	0,6598	0,00181	1193693	0	7,8E-10	TRUE	TRUE	TRUE	TRUE	TRUE	TRUE	TRUE	TRUE
SGMLEFFVGALSK		SGMLEFFVGALSK_NA	0,0012428	0	1	1	1	Psat7g073400.1	psat7g073400.1 || uniprot: G7LHY3 DUF538 family protein || eggNOG-mapper: Protein of unknown function, DUF538	Psat7g073400.1	0	138571335	2,63	High	2	0,4563	-0,00045	1192709	0	0.0563	TRUE	FALSE	FALSE	FALSE	FALSE	FALSE	FALSE	FALSE
TMGIMNSFINDIFEK		TMGIMNSFINDIFEK_NA	0,000142364	0	1	1	15	Psat6g173400.1	psat6g173400.1 || uniprot: I3S6Z4 Histone H2B || eggNOG-mapper: Histone H2B	Psat6g173400.1	0	175983935	4,92	High	2	0,6301	-0,00028	1197257	0	0.00323	TRUE	TRUE	TRUE	TRUE	TRUE	TRUE	TRUE	TRUE
VALLGAAGGIGQPLALLIK		VALLGAAGGIGQPLALLIK_NA	1.16e-05	0	1	2	47	Psat4g051000.1	psat4g028720.1 || uniprot: O81609 Nodule-enhanced malate dehydrogenase || eggNOG-mapper: Malate dehydrogenase	Psat4g028720.1; Psat4g051000.1	0	177511532	5,62	High	2	0,8683	0,00053	1199859	0	2.13e-05	TRUE	TRUE	TRUE	TRUE	TRUE	TRUE	TRUE	TRUE
SHVLREPIGVVGLITPWNYPMLMATWK		SHVLREPIGVVGLITPWNYPMLMATWK_NA	0.00203	0	1	1	16	Psat4g055120.1	psat4g055120.1 || uniprot: Q93YB2 Aminoaldehyde dehydrogenase || eggNOG-mapper: Belongs to the aldehyde dehydrogenase family	Psat4g055120.1	1	310865255	5,15	High	4	0,7146	-0,00081	1188575	0	3.43e-07	TRUE	TRUE	TRUE	TRUE	TRUE	TRUE	TRUE	TRUE
ILWIPVVDEWTLLHK		ILWIPVVDEWTLLHK_NA	2.94	0	1	1	16	Psat6g102920.1	psat6g102920.1 || uniprot: E2FKJ2 Putative sieve element occlusion (Sieve element occlusion by forisomes 3) (Sieve element occlusion protein) || eggNOG-mapper: Sieve element occlusion	Psat6g102920.1	0	186205747	1,89	High	3	0,3439	-0,00077	1186510	0.0268	0,0004459	TRUE	TRUE	TRUE	TRUE	TRUE	TRUE	TRUE	TRUE
VVFMLPWLGR		VVFMLPWLGR_NA	0,000402111	0	1	2	10	Psat6g130440.1	psat6g130440.1 || uniprot: G7I7V6 Glycerol-3-phosphate dehydrogenase (EC 1.1.5.3) || eggNOG-mapper: Belongs to the FAD-dependent glycerol-3-phosphate dehydrogenase family	Psat6g130440.1; Psat6g130440.2	0	121768635	2,56	High	2	0,3672	-0,00166	1185552	0.0268	0,0004532	TRUE	FALSE	FALSE	TRUE	TRUE	TRUE	TRUE	TRUE
IGSEVTVVEFASEIVPTMDAEIRK		IGSEVTVVEFASEIVPTMDAEIRK_NA	0.0014	0	1	1	11	Psat0s2692g0120.1	psat0s2692g0120.1 || uniprot: A0A2K3LMI4 Dihydrolipoyl dehydrogenase mitochondrial-like || eggNOG-mapper: Dihydrolipoyl dehydrogenase	Psat0s2692g0120.1	1	262035384	4,29	High	3	0,5431	0,00098	1192992	0	5.28e-07	TRUE	TRUE	TRUE	TRUE	FALSE	FALSE	TRUE	TRUE
IINIASVVGLIGNAGQANYAAAK		IINIASVVGLIGNAGQANYAAAK_NA	4.81e-08	0	1	1	21	Psat5g094480.1	psat5g094480.1 || uniprot: G7JC28 3-ketoacyl-(Acyl-carrier) reductase (Putative 3-oxoacyl-[acyl-carrier-protein] reductase) (EC 1.1.1.100) || eggNOG-mapper: 3-oxoacyl- acyl-carrier-protein reductase	Psat5g094480.1	0	222823974	8,01	High	3	0,7491	-0,00001	1193681	0	1.15e-12	TRUE	TRUE	TRUE	TRUE	TRUE	TRUE	TRUE	TRUE
GAEAALTAIEMASLFEHHLQ		GAEAALTAIEMASLFEHHLQ_NA	0,00101439	0	1	1	1	Psat5g058760.1	psat5g058760.1 || uniprot: A0A1S2YHK4 6,7-dimethyl-8-ribityllumazine synthase (DMRL synthase) (EC 2.5.1.78) || eggNOG-mapper: Catalyzes the formation of 6,7-dimethyl-8- ribityllumazine by condensation of 5-amino-6-(D- ribitylamino)uracil with 3,4-dihydroxy-2-butanone 4-phosphate. This is the penultimate step in the biosynthesis of riboflavin	Psat5g058760.1	0	213905391	2,76	High	3	0,4601	-0,00187	1184422	0	4,29E-05	TRUE	FALSE	FALSE	FALSE	FALSE	FALSE	FALSE	FALSE
AIPWIFAWTQTR		AIPWIFAWTQTR_NA	0,00106536	0	3	10	23	Psat5g275840.1; Psat4g136600.1; Psat5g238360.1	psat0s2975g0080.1 || uniprot: A0A384V865 Putative phosphoenolpyruvate carboxylase (Fragment) || eggNOG-mapper: Phosphoenolpyruvate carboxylase	Psat0s2975g0080.1; Psat5g275840.1; Psat0s2975g0040.1; Psat0s2975g0200.1; Psat4g136600.1; Psat7g165320.1; Psat7g165320.2; Psat5g238360.1; Psat0s3955g0040.1; Psat2g088840.1	0	148979505	3,20	High	2	0,6281	-0,00040	1195440	0	0.081	TRUE	TRUE	TRUE	TRUE	TRUE	TRUE	TRUE	TRUE
VFSHPDVVAEETWYGIEQEYTLLQK		VFSHPDVVAEETWYGIEQEYTLLQK_NA	7.32e-05	0	1	1	38	Psat5g120440.1	psat5g120440.1 || uniprot: A1IVX1 Glutamine synthetase (EC 6.3.1.2) || eggNOG-mapper: glutamine synthetase	Psat5g120440.1	0	298145673	6,35	High	4	0,6724	-0,00062	1130356	0	1.49e-07	TRUE	TRUE	TRUE	TRUE	TRUE	TRUE	TRUE	TRUE
FASFETIVEQIYK		FASFETIVEQIYK_NA	5.92	0	1	1	24	Psat3g094120.1	psat3g094120.1 || uniprot: Q2HUK6 Mitochondrial substrate carrier (Phosphate carrier protein) (Putative mitochondrial carrier domain-containing protein) || eggNOG-mapper: Belongs to the mitochondrial carrier (TC 2.A.29) family	Psat3g094120.1	0	157481009	4,37	High	2	0,5240	-0,00042	1128220	0	0.00356	TRUE	TRUE	TRUE	TRUE	TRUE	TRUE	TRUE	TRUE
VSPSIILNFQPGEAFMVR	1xOxidation [M16(100)]	VSPSIILNFQPGEAFMVR_1xOxidation [M16(100)]	0.0217	0	1	1	5	Psat0s2720g0080.1;Psat0s2720g0080.2	psat0s2720g0080.1 || uniprot: O04855 Carbonic anhydrase (EC 4.2.1.1) (Carbonate dehydratase) || eggNOG-mapper: Reversible hydration of carbon dioxide	Psat0s2720g0080.1;Psat0s2720g0080.2	0	202105246	4,97	High	2	0,6197	-0,00027	1093251	0	2.15e-05	FALSE	TRUE	TRUE	FALSE	FALSE	TRUE	FALSE	FALSE
SFVSEYPIVSIEDPFDQDDWEHYAK		SFVSEYPIVSIEDPFDQDDWEHYAK_NA	0.00557	0	1	2	21	Psat3g036800.1	psat3g036800.1 || uniprot: A0A072U338 Phosphopyruvate hydratase (Putative phosphopyruvate hydratase) (EC 4.2.1.11) || eggNOG-mapper: phosphopyruvate hydratase activity	Psat3g036800.1; Psat3g036800.2;Psat3g036800.3	0	301635232	4,34	High	3	0,6498	-0,00041	1085328	0	1.06e-07	TRUE	TRUE	TRUE	TRUE	TRUE	TRUE	TRUE	TRUE
VILPSDQGVDSTIWLLSK		VILPSDQGVDSTIWLLSK_NA	0.048	0	1	1	42	Psat2g149200.1	psat2g149200.1 || uniprot: O24295 Lipoxygenase (EC 1.13.11.-) || eggNOG-mapper: Plant lipoxygenase may be involved in a number of diverse aspects of plant physiology including growth and development, pest resistance, and senescence or responses to wounding	Psat2g149200.1	0	197107972	3,91	High	2	0,5754	0,00063	1086511	0	1.82e-06	TRUE	TRUE	TRUE	TRUE	TRUE	TRUE	TRUE	TRUE
AGELSAAELENVMTVVANPR		AGELSAAELENVMTVVANPR_NA	0.00645	0	1	2	18	Psat1g092960.1	psat1g092960.1 || uniprot: A0A1S2XYB8 40S ribosomal protein S18-like || eggNOG-mapper: Belongs to the universal ribosomal protein uS13 family	Psat1g092960.1; Psat1g092960.2	0	207104883	3,59	High	2	0,1281	0,00124	1080876	0,0005043	0,006361	TRUE	TRUE	TRUE	TRUE	FALSE	TRUE	TRUE	TRUE
GILTLKYPIEHGIVSNWDDMEKIWHHTFYNELR		GILTLKYPIEHGIVSNWDDMEKIWHHTFYNELR_NA	1.64	0	2	7	5	Psat5g063760.1;Psat5g063760.2;Psat5g063760.3; Psat1g218960.1;Psat1g218960.3;Psat1g218960.4;Psat1g218960.2	psat5g063760.1 || uniprot: A0A2K3NLN0 Actin-7-like protein || eggNOG-mapper: cytoskeleton organization	Psat5g063760.1;Psat5g063760.2;Psat5g063760.3; Psat6g129080.1;Psat6g129080.3;Psat6g129080.2; Psat5g284400.1; Psat1g218960.1;Psat1g218960.3;Psat1g218960.4;Psat1g218960.2; Psat3g068760.1; Psat3g166680.1; Psat1g052320.1	2	405502725	4,64	High	5	0,6616	0,00037	1079481	0	0.000303	TRUE	TRUE	FALSE	FALSE	TRUE	TRUE	FALSE	FALSE
ATIANMSPEYGATMGFFPVDHVTLQYLK		ATIANMSPEYGATMGFFPVDHVTLQYLK_NA	0.0124	0	3	4	19	Psat3g067880.1; Psat7g157280.1; Psat2g152160.1	psat3g067880.1 || uniprot: G7ITZ5 Aconitate hydratase (Aconitase) (EC 4.2.1.3) || eggNOG-mapper: Catalyzes the isomerization of citrate to isocitrate via cis-aconitate	Psat3g067880.1; Psat0s3098g0040.1; Psat7g157280.1; Psat2g152160.1	0	310151109	4,89	High	3	0,7096	-0,00074	1091026	0	8.79e-07	TRUE	TRUE	TRUE	TRUE	TRUE	TRUE	TRUE	TRUE
MTLAPMLLLENHPFHLNPNNYISEIVR		MTLAPMLLLENHPFHLNPNNYISEIVR_NA	0.0108	0	1	1	14	Psat6g244040.1	psat6g244040.1 || uniprot: G7JTH4 Caffeic acid O-methyltransferase (Putative O-methyltransferase COMT-type, S-adenosyl-L-methionine-dependent methyltransferase) || eggNOG-mapper: Belongs to the class I-like SAM-binding methyltransferase superfamily. Cation-independent O- methyltransferase family	Psat6g244040.1	0	317663836	5,21	High	3	0,6065	0,00091	1161793	0	3.54e-07	TRUE	TRUE	FALSE	TRUE	FALSE	TRUE	FALSE	FALSE
MTLAPMLLLENHPFHLNPNNYISEIVR	1xOxidation [M6(100)]	MTLAPMLLLENHPFHLNPNNYISEIVR_1xOxidation [M6(100)]	0.0205	0	1	1	7	Psat6g244040.1	psat6g244040.1 || uniprot: G7JTH4 Caffeic acid O-methyltransferase (Putative O-methyltransferase COMT-type, S-adenosyl-L-methionine-dependent methyltransferase) || eggNOG-mapper: Belongs to the class I-like SAM-binding methyltransferase superfamily. Cation-independent O- methyltransferase family	Psat6g244040.1	0	319263327	3,12	High	4	0,2917	-0,00038	1125137	0	2.02e-05	TRUE	TRUE	FALSE	TRUE	FALSE	TRUE	FALSE	FALSE
MTLAPMLLLENHPFHLNPNNYISEIVR	2xOxidation [M1(100); M6(100)]	MTLAPMLLLENHPFHLNPNNYISEIVR_2xOxidation [M1(100); M6(100)]	0.243	0	1	1	1	Psat6g244040.1	psat6g244040.1 || uniprot: G7JTH4 Caffeic acid O-methyltransferase (Putative O-methyltransferase COMT-type, S-adenosyl-L-methionine-dependent methyltransferase) || eggNOG-mapper: Belongs to the class I-like SAM-binding methyltransferase superfamily. Cation-independent O- methyltransferase family	Psat6g244040.1	0	320862819	3,11	High	4	0,4244	-0,00070	1061494	0	1,53E-08	FALSE	FALSE	TRUE	FALSE	FALSE	FALSE	FALSE	FALSE
TMLELLNQLDGFDSRGDVK		TMLELLNQLDGFDSRGDVK_NA	0.375	0	1	2	14	Psat6g065440.1	psat6g120240.2 || uniprot: A0A1S2XSJ5 26S proteasome regulatory subunit 4 homolog A || eggNOG-mapper: Belongs to the AAA ATPase family	Psat6g120240.2;Psat6g120240.1; Psat6g065440.1	1	215107504	4,14	High	3	0,5894	-0,00085	1091451	0	0.00455	TRUE	TRUE	TRUE	TRUE	TRUE	TRUE	TRUE	TRUE
MELVDAAFPLLK		MELVDAAFPLLK_NA	4.5	0	2	4	24	Psat6g104960.1; Psat6g116160.1	psat6g116160.2 || uniprot: A0A2Z6MQD5 Malate dehydrogenase (EC 1.1.1.37) (Fragment) || eggNOG-mapper: Malate dehydrogenase	Psat6g116160.2; Psat6g116160.4; Psat6g104960.1; Psat6g116160.1	0	134673884	4,25	High	2	0,6118	-0,00099	1094249	0	0.00293	TRUE	TRUE	TRUE	TRUE	TRUE	TRUE	TRUE	TRUE
SVVTPIYNSPWL		SVVTPIYNSPWL_NA	0,00222076	0	1	2	23	Psat7g013880.1	psat7g013880.1 || uniprot: G7L8Y6 Cytosolic aldehyde dehydrogenase RF2C (Putative aldehyde dehydrogenase (NAD(P)(+))) (EC 1.2.1.5) || eggNOG-mapper: Aldehyde dehydrogenase family	Psat7g013880.1; Psat7g013080.1	0	137572563	2,35	High	2	0,4553	-0,00104	1095977	0,000477	0,005933	TRUE	TRUE	TRUE	TRUE	TRUE	TRUE	TRUE	TRUE
SGFHIDPYHGDRAADLLVEFFEK		SGFHIDPYHGDRAADLLVEFFEK_NA	0.00763	0	1	2	65	Psat4g019440.3;Psat4g019440.1	psat4g019440.3 || uniprot: Q9T0M9 Sucrose synthase (EC 2.4.1.13) || eggNOG-mapper: Sucrose-cleaving enzyme that provides UDP-glucose and fructose for various metabolic pathways	Psat4g019440.3;Psat4g019440.1; Psat4g019440.4;Psat4g019440.2	1	266328888	4,98	High	4	0,6586	-0,00071	1082672	0	3.56e-06	TRUE	TRUE	TRUE	TRUE	TRUE	TRUE	TRUE	TRUE
TLPGPVTDPSELPKWNYDGSSTGQAPGQDSEVILYPQAIFKDPFR		TLPGPVTDPSELPKWNYDGSSTGQAPGQDSEVILYPQAIFKDPFR_NA	0.0365	0	1	1	10	Psat5g120440.1	psat5g120440.1 || uniprot: A1IVX1 Glutamine synthetase (EC 6.3.1.2) || eggNOG-mapper: glutamine synthetase	Psat5g120440.1	2	491842102	1,57	High	4	0,4331	-0,00012	1085942	0	1,75E-07	TRUE	TRUE	FALSE	TRUE	TRUE	TRUE	FALSE	TRUE
IFNYIEDVLIR		IFNYIEDVLIR_NA	0,000212373	0	1	1	20	Psat7g207240.1	psat7g207240.1 || uniprot: Q7X9B3 9/13 hydroperoxide lyase (Fatty acid hydroperoxide lyase) (Putative cytochrome P450) || eggNOG-mapper: Belongs to the cytochrome P450 family	Psat7g207240.1	0	139476783	4,10	High	2	0,5512	-0,00065	1090641	0	0.00827	TRUE	TRUE	TRUE	TRUE	TRUE	TRUE	TRUE	TRUE
TEWLDGKHVVFGQVIEGLNVVKDIEKVGSGSGK		TEWLDGKHVVFGQVIEGLNVVKDIEKVGSGSGK_NA	3.53e-06	0	1	2	22	Psat0s194g0080.1	psat0s194g0080.1 || uniprot: A0A0R0KBI3 Peptidyl-prolyl cis-trans isomerase (PPIase) (EC 5.2.1.8) || eggNOG-mapper: PPIases accelerate the folding of proteins. It catalyzes the cis-trans isomerization of proline imidic peptide bonds in oligopeptides	Psat0s194g0080.1; Psat6g048360.1	3	352487476	6,78	High	5	0,6844	0,00164	1085720	0	3.62e-09	TRUE	TRUE	TRUE	TRUE	TRUE	TRUE	TRUE	TRUE
ATGKEYYDLLHEFMSAVK		ATGKEYYDLLHEFMSAVK_NA	0.0969	0	1	1	21	Psat7g017280.1	psat7g017280.1 || uniprot: A0A1S2YE45 Malic enzyme || eggNOG-mapper: malic enzyme	Psat7g017280.1	1	210202630	4,71	High	3	0,5456	-0,00052	1093724	0	5.43e-05	TRUE	TRUE	TRUE	TRUE	FALSE	TRUE	TRUE	TRUE
YGPVQLPYTILQPSGEDGLAFR		YGPVQLPYTILQPSGEDGLAFR_NA	0.0284	0	1	1	36	Psat2g149200.1	psat2g149200.1 || uniprot: O24295 Lipoxygenase (EC 1.13.11.-) || eggNOG-mapper: Plant lipoxygenase may be involved in a number of diverse aspects of plant physiology including growth and development, pest resistance, and senescence or responses to wounding	Psat2g149200.1	0	242124489	4,88	High	2	0,7131	0,00038	1093698	0	9,05E-10	TRUE	TRUE	TRUE	TRUE	TRUE	TRUE	TRUE	TRUE
YAVVSAIAASAVPSLVLAR		YAVVSAIAASAVPSLVLAR_NA	0.000432	0	1	4	24	Psat6g067240.1	psat2g146000.1 || uniprot: A0A2Z6MDL6 Ribos_L4_asso_C domain-containing protein || eggNOG-mapper: 60S ribosomal Protein	Psat2g146000.1; Psat6g107520.1; Psat6g130360.1; Psat6g067240.1	0	185807966	4,09	High	3	0,7677	-0,00076	1103150	0	2.91e-06	TRUE	TRUE	TRUE	TRUE	TRUE	TRUE	TRUE	TRUE
VALKRDDVELVAVNDPFITTDYMTYMFK		VALKRDDVELVAVNDPFITTDYMTYMFK_NA	0.163	0	1	1	17	Psat2g071480.1	psat2g071480.1 || uniprot: A0A1S2Z6A7 Deleted. || eggNOG-mapper: Belongs to the glyceraldehyde-3-phosphate dehydrogenase family	Psat2g071480.1	2	329464250	6,28	High	3	0,6768	-0,00067	1098343	0	5,55E-08	TRUE	TRUE	TRUE	TRUE	TRUE	TRUE	TRUE	TRUE
VTNLSEDTREPDLLELFRPFGAVSR		VTNLSEDTREPDLLELFRPFGAVSR_NA	0.0526	0	1	2	9	Psat7g003600.1	psat7g003640.1 || uniprot: G7LE61 Eukaryotic translation initiation factor 3 subunit G (eIF3g) (Eukaryotic translation initiation factor 3 RNA-binding subunit) (eIF-3 RNA-binding subunit) (Eukaryotic translation initiation factor 3 subunit 4) || eggNOG-mapper: RNA-binding component of the eukaryotic translation initiation factor 3 (eIF-3) complex, which is involved in protein synthesis of a speci…	Psat7g003640.1; Psat7g003600.1	1	286147920	3,54	High	4	0,4972	-0,00026	1096517	0	9e-05	TRUE	TRUE	FALSE	TRUE	FALSE	TRUE	FALSE	TRUE
FNVQGFPTILVFGADKDTPVPYEGAR		FNVQGFPTILVFGADKDTPVPYEGAR_NA	0.444	0	1	1	17	Psat2g026680.1	psat2g026680.1 || uniprot: A0A1S2XLB4 protein disulfide isomerase-like 2-3 || eggNOG-mapper: Belongs to the protein disulfide isomerase family	Psat2g026680.1	1	283844611	3,85	High	3	0,5403	-0,00137	1105080	0	3.39e-05	TRUE	TRUE	TRUE	TRUE	FALSE	TRUE	TRUE	TRUE
QNPNYSVLFYTIILKK		QNPNYSVLFYTIILKK_NA	0,000314576	0	1	1	14	Psat2g039640.1	psat2g039640.1 || uniprot: P93851 Leghemoglobin K || eggNOG-mapper: Belongs to the globin family	Psat2g039640.1	1	194108441	2,53	High	3	0,4704	0,00085	1103747	0.0185	0,0002818	TRUE	TRUE	TRUE	TRUE	FALSE	TRUE	FALSE	FALSE
IALTDNSIIEQVLGK		IALTDNSIIEQVLGK_NA	0.618	0	1	1	18	Psat1g143040.3;Psat1g143040.1	psat1g143040.3 || uniprot: A0A396JGV3 Putative ribosomal protein L7 || eggNOG-mapper: 60S ribosomal Protein	Psat1g143040.3;Psat1g143040.1	0	161391086	4,61	High	2	0,6725	0,00004	1096729	0	5.21e-05	TRUE	TRUE	TRUE	TRUE	TRUE	TRUE	TRUE	TRUE
FRVLTPAEIDDYLGEVE		FRVLTPAEIDDYLGEVE_NA	0.667	0	1	1	8	Psat1g013600.2;Psat1g013600.1	psat1g013600.2 || uniprot: I3RZ63 Proteasome subunit alpha type (EC 3.4.25.1) || eggNOG-mapper: The proteasome is a multicatalytic proteinase complex which is characterized by its ability to cleave peptides with Arg, Phe, Tyr, Leu, and Glu adjacent to the leaving group at neutral or slightly basic pH	Psat1g013600.2;Psat1g013600.1	1	196598040	4,00	High	2	0,5525	-0,00128	1076890	0	0,000134	TRUE	FALSE	FALSE	TRUE	TRUE	TRUE	FALSE	TRUE
ILVNKIPALVETLVAK		ILVNKIPALVETLVAK_NA	0.968	0	1	2	9	Psat2g009880.2;Psat2g009880.1	psat6g075000.1 || uniprot: G7K8P9 Microtubule associated protein, MAP65/ASE1 family protein (Putative microtubule-associated protein, MAP65/Ase1/PRC1) || eggNOG-mapper: 65-kDa microtubule-associated protein	Psat6g075000.1; Psat2g009880.2;Psat2g009880.1	1	172109352	4,41	High	3	0,7302	-0,00034	1100960	0	0.000142	TRUE	FALSE	TRUE	TRUE	TRUE	FALSE	TRUE	TRUE
TPATPFFFNTLYDPFRK		TPATPFFFNTLYDPFRK_NA	1.91	0	1	1	9	Psat3g104320.1	psat3g104320.1 || uniprot: Q2HV87 Alpha-1,4-glucan-protein synthase (UDP-forming) (Alpha-1,4-glucan-protein synthase [UDP-forming]-like protein) (Putative UDP-arabinopyranose mutase) (EC 5.4.99.30) || eggNOG-mapper: UDP-arabinopyranose mutase	Psat3g104320.1	1	206204327	3,17	High	3	0,6372	0,00062	1099551	0	0.0281	TRUE	TRUE	TRUE	TRUE	FALSE	TRUE	TRUE	FALSE
VDVESYWPSLFVK		VDVESYWPSLFVK_NA	5.22	0	1	1	20	Psat0s3525g0120.1	psat0s3525g0120.1 || uniprot: A0A1S2XW64 60S acidic ribosomal protein P1-3-like || eggNOG-mapper: Belongs to the eukaryotic ribosomal protein P1 P2 family	Psat0s3525g0120.1	0	156879952	3,82	High	2	0,6466	-0,00106	1096959	0	0.000929	TRUE	TRUE	TRUE	TRUE	FALSE	TRUE	TRUE	TRUE
SINPIFDNDVYEFLGVENSVKK		SINPIFDNDVYEFLGVENSVKK_NA	0,000729761	0	1	1	7	Psat5g048920.1	psat5g048920.1 || uniprot: A0A2K3N2A6 Argininosuccinate lyase-like protein || eggNOG-mapper: Argininosuccinate lyase	Psat5g048920.1	1	252727150	2,02	High	3	0,3515	0,00060	1092066	0.0667	0,000871	TRUE	FALSE	TRUE	FALSE	TRUE	FALSE	TRUE	FALSE
QNPSYSVLFYTIILKK		QNPSYSVLFYTIILKK_NA	0.667	0	1	2	16	Psat2g039800.1	psat2g039720.1 || uniprot: P93851 Leghemoglobin K || eggNOG-mapper: Belongs to the globin family	Psat2g039720.1; Psat2g039800.1	1	191407351	2,58	High	3	0,5271	-0,00071	1098371	0	0.0012	TRUE	TRUE	TRUE	TRUE	FALSE	TRUE	FALSE	FALSE
KLGLEYVDLYLIHWPVR		KLGLEYVDLYLIHWPVR_NA	0.00174	0	1	2	22	Psat7g181240.1	psat7g181240.1 || uniprot: G7JL30 Aldo/keto reductase family oxidoreductase || eggNOG-mapper: Aldo/keto reductase family	Psat7g181240.1; Psat7g181200.1	1	211417971	4,69	High	3	0,6098	0,00011	1088183	0	0.000505	TRUE	TRUE	TRUE	TRUE	TRUE	TRUE	TRUE	TRUE
LTTANSGVTFQGDAQILPSGLIALTK		LTTANSGVTFQGDAQILPSGLIALTK_NA	0.000169	0	1	1	18	Psat6g175600.1	psat6g175600.1 || uniprot: Q41069 Vegetative lectin || eggNOG-mapper: Belongs to the leguminous lectin family	Psat6g175600.1	0	261642431	6,19	High	3	0,6220	-0,00039	1095635	0	5.63e-08	TRUE	TRUE	TRUE	TRUE	FALSE	TRUE	TRUE	FALSE
GVQYLNEIKDSVVAGFQWASK		GVQYLNEIKDSVVAGFQWASK_NA	0.289	0	1	1	18	Psat6g048640.1	psat6g048640.1 || uniprot: A0A072VT43 Translation elongation factor EF-2 subunit || eggNOG-mapper: Elongation factor	Psat6g048640.1	1	233920302	4,23	High	3	0,6998	-0,00077	1093102	0	0.000586	TRUE	TRUE	TRUE	TRUE	TRUE	TRUE	TRUE	TRUE
DLFHLLPDAFK		DLFHLLPDAFK_NA	0,000260293	0	1	3	33	Psat7g165680.1	psat7g165680.4 || uniprot: Q9SM58 Ketol-acid reductoisomerase (EC 1.1.1.86) (Acetohydroxy-acid reductoisomerase) (Alpha-keto-beta-hydroxylacyl reductoisomerase) || eggNOG-mapper: Ketol-acid reductoisomerase	Psat7g165680.4;Psat7g165680.2; Psat7g165680.3; Psat7g165680.1	0	131570450	3,16	High	2	0,5823	0,00031	1103453	0	0.0239	TRUE	TRUE	TRUE	TRUE	TRUE	TRUE	TRUE	TRUE
TLTSLPGVTAFGVDLVR		TLTSLPGVTAFGVDLVR_NA	0,000227809	0	1	1	4	Psat1g090760.2;Psat1g090760.1	psat1g090760.2 || uniprot: A0A1S2XJR3 5-methyltetrahydropteroyltriglutamate-- homocysteine methyltransferase || eggNOG-mapper: 5-methyltetrahydropteroyltriglutamate-- homocysteine	Psat1g090760.2;Psat1g090760.1	0	174597961	2,89	High	2	0,5052	-0,00010	1083412	0	0.00601	TRUE	FALSE	FALSE	TRUE	FALSE	FALSE	TRUE	TRUE
FIAPILAEIAK		FIAPILAEIAK_NA	0,000745268	0	1	1	24	Psat0s471g0400.1	psat0s471g0400.1 || uniprot: Q8GUR9 Thioredoxin || eggNOG-mapper: Thioredoxin	Psat0s471g0400.1	0	118572417	2,82	High	2	0,5319	0,00018	1080325	0	2,86E-05	TRUE	TRUE	TRUE	TRUE	TRUE	TRUE	TRUE	TRUE
LLGDVTIANGGVMPNIHNLLLPK		LLGDVTIANGGVMPNIHNLLLPK_NA	0.0162	0	1	3	4	Psat5g249720.1	psat4g086080.1 || uniprot: A0A2P2Q624 Histone H2A || eggNOG-mapper: Belongs to the histone H2A family	Psat4g086080.1; Psat5g249240.1; Psat5g249720.1	0	239934791	4,30	High	3	0,6605	-0,00018	1066128	0	8.45e-06	TRUE	FALSE	FALSE	FALSE	TRUE	TRUE	FALSE	TRUE
NHLWLTTGSPLIPLSEFR		NHLWLTTGSPLIPLSEFR_NA	0.00808	0	1	3	21	Psat7g211320.2	psat7g211320.3 || uniprot: A0A2K3L0T1 Universal stress A-like protein (Fragment) || eggNOG-mapper: Universal stress protein A-like	Psat7g211320.3; Psat7g211320.2; Psat7g211320.1	0	208111784	4,40	High	3	0,6023	-0,00045	1063795	0	2.94e-06	TRUE	TRUE	TRUE	TRUE	TRUE	TRUE	TRUE	TRUE
AMTVFWSALAQSFTKRPMK		AMTVFWSALAQSFTKRPMK_NA	3.5	0	1	2	16	Psat3g086760.2;Psat3g086760.1	psat3g086760.2 || uniprot: A0A068LJH6 Vitamin B-12-independent methionine synthase || eggNOG-mapper: 5-methyltetrahydropteroyltriglutamate-- homocysteine	Psat3g086760.2;Psat3g086760.1; Psat3g086760.4	1	220014056	2,35	High	3	0,3149	0,00237	1067123	0,000558	0,007697	TRUE	TRUE	FALSE	TRUE	TRUE	TRUE	FALSE	TRUE
VSQMIEDFEPFEGEALLDAK		VSQMIEDFEPFEGEALLDAK_NA	0.000585	0	1	1	32	Psat4g000840.2;Psat4g000840.1	psat4g000840.2 || uniprot: A0A072USZ0 Putative gamma class glutathione transferase EF1Bgamma2 (Putative translation elongation factor EF1B, gamma chain, S-crystallin) (Translation elongation factor EF1B, gamma chain) || eggNOG-mapper: Elongation factor	Psat4g000840.2;Psat4g000840.1	0	226807404	5,52	High	2	0,6159	0,00194	1063633	0	4.59e-06	TRUE	TRUE	TRUE	TRUE	TRUE	TRUE	TRUE	TRUE
VSQMIEDFEPFEGEALLDAK	1xOxidation [M4(100)]	VSQMIEDFEPFEGEALLDAK_1xOxidation [M4(100)]	0.414	0	1	1	1	Psat4g000840.2;Psat4g000840.1	psat4g000840.2 || uniprot: A0A072USZ0 Putative gamma class glutathione transferase EF1Bgamma2 (Putative translation elongation factor EF1B, gamma chain, S-crystallin) (Translation elongation factor EF1B, gamma chain) || eggNOG-mapper: Elongation factor	Psat4g000840.2;Psat4g000840.1	0	228406896	3,74	High	3	0,5909	-0,00110	1015267	0	0.000638	FALSE	FALSE	TRUE	FALSE	FALSE	FALSE	FALSE	FALSE
GGETSTNSIASIFAWTR		GGETSTNSIASIFAWTR_NA	0.114	0	1	5	23	Psat2g044000.2;Psat2g044000.6	psat2g044000.14 || uniprot: Q6R6M7 Isocitrate dehydrogenase [NADP] (EC 1.1.1.42) || eggNOG-mapper: Isocitrate dehydrogenase NADP	Psat2g044000.14;Psat2g044000.7; Psat2g044000.13;Psat2g044000.19; Psat2g044000.10;Psat2g044000.17;Psat2g044000.4;Psat2g044000.9; Psat2g044000.2;Psat2g044000.6; Psat2g044000.5;Psat2g044000.3;Psat2g044000.1;Psat2g044000.12	0	179787660	4,31	High	2	0,6241	-0,00090	1064827	0	6.06e-05	TRUE	TRUE	TRUE	TRUE	TRUE	TRUE	TRUE	TRUE
AYLPVVESFGFSSTLR		AYLPVVESFGFSSTLR_NA	0.00233	0	1	1	31	Psat6g048640.1	psat6g048640.1 || uniprot: A0A072VT43 Translation elongation factor EF-2 subunit || eggNOG-mapper: Elongation factor	Psat6g048640.1	0	177292176	4,60	High	3	0,6196	0,00025	1066459	0	3.41e-08	TRUE	TRUE	TRUE	TRUE	TRUE	TRUE	TRUE	TRUE
AASILSSLETPIVLAK		AASILSSLETPIVLAK_NA	2.17	0	1	3	25	Psat5g086440.1;Psat5g086440.2	psat5g086440.1 || uniprot: A0A2K3NWF8 Protein disulfide-isomerase (EC 5.3.4.1) || eggNOG-mapper: disulfide-isomerase-like	Psat5g086440.1;Psat5g086440.2; Psat5g086440.3; Psat5g086440.4	0	161295200	4,06	High	2	0,5271	0,00126	1072322	0	0.00119	TRUE	TRUE	TRUE	TRUE	TRUE	TRUE	TRUE	TRUE
WFDTNYHFIVPELGPDVNFVYSSHK		WFDTNYHFIVPELGPDVNFVYSSHK_NA	0.000176	0	1	3	21	Psat3g086760.2;Psat3g086760.1	psat3g086760.2 || uniprot: A0A068LJH6 Vitamin B-12-independent methionine synthase || eggNOG-mapper: 5-methyltetrahydropteroyltriglutamate-- homocysteine	Psat3g086760.2;Psat3g086760.1; Psat3g086760.5;Psat3g086760.3; Psat3g086760.4	0	301143627	4,24	High	4	0,6179	0,00053	1073004	0	2.04e-09	TRUE	TRUE	TRUE	TRUE	TRUE	TRUE	TRUE	TRUE
AMGIMNSFINDIFEK		AMGIMNSFINDIFEK_NA	0.201	0	12	20	23	Psat6g173440.1; Psat3g157000.1; Psat7g218120.1; Psat0s2658g0080.1;Psat3g085240.1;Psat0s2658g0040.1; Psat3g157040.1; Psat6g067800.1; Psat1g193560.1; Psat7g218160.1; Psat3g048760.1; Psat0s3083g0040.1; Psat7g218200.1; Psat7g218560.1	psat6g173440.1 || uniprot: I3S6Z4 Histone H2B || eggNOG-mapper: Histone H2B	Psat6g173440.1; Psat3g157000.1; Psat7g218120.1; Psat0s2658g0080.1;Psat3g085240.1;Psat0s2658g0040.1; Psat3g157040.1; Psat6g067800.1; Psat1g193560.1; Psat7g218160.1; Psat3g157080.1; Psat3g048760.1; Psat2g074040.1; Psat0s3083g0040.1; Psat6g173520.1; Psat0s2193g0040.1; Psat7g218200.1; Psat7g218440.1; Psat7g218560.1; Psat5g068520.1; Psat1g193480.1; Psat6g173480.1	0	172982879	4,86	High	2	0,5741	0,00012	1199237	0	1.2e-05	TRUE	TRUE	TRUE	TRUE	TRUE	TRUE	TRUE	TRUE
AMGIMNSFINDIFEK	1xOxidation [M2(100)]	AMGIMNSFINDIFEK_1xOxidation [M2(100)]	0,000226216	0	12	20	44	Psat6g173440.1; Psat3g157000.1; Psat7g218120.1; Psat0s2658g0080.1;Psat3g085240.1;Psat0s2658g0040.1; Psat3g157040.1; Psat6g067800.1; Psat1g193560.1; Psat7g218160.1; Psat3g048760.1; Psat0s3083g0040.1; Psat7g218200.1; Psat7g218560.1	psat6g173440.1 || uniprot: I3S6Z4 Histone H2B || eggNOG-mapper: Histone H2B	Psat6g173440.1; Psat3g157000.1; Psat7g218120.1; Psat0s2658g0080.1;Psat3g085240.1;Psat0s2658g0040.1; Psat3g157040.1; Psat6g067800.1; Psat1g193560.1; Psat7g218160.1; Psat3g157080.1; Psat3g048760.1; Psat2g074040.1; Psat0s3083g0040.1; Psat6g173520.1; Psat0s2193g0040.1; Psat7g218200.1; Psat7g218440.1; Psat7g218560.1; Psat5g068520.1; Psat1g193480.1; Psat6g173480.1	0	174582370	4,62	High	2	0,2013	-0,00124	1078088	0	0.0886	TRUE	TRUE	TRUE	TRUE	TRUE	TRUE	TRUE	TRUE
AMGIMNSFINDIFEK	2xOxidation [M2(100); M5(100)]	AMGIMNSFINDIFEK_2xOxidation [M2(100); M5(100)]	0,000782742	0	12	20	22	Psat6g173440.1; Psat3g157000.1; Psat7g218120.1; Psat0s2658g0080.1;Psat3g085240.1;Psat0s2658g0040.1; Psat3g157040.1; Psat6g067800.1; Psat1g193560.1; Psat7g218160.1; Psat3g048760.1; Psat0s3083g0040.1; Psat7g218200.1; Psat7g218560.1	psat6g173440.1 || uniprot: I3S6Z4 Histone H2B || eggNOG-mapper: Histone H2B	Psat6g173440.1; Psat3g157000.1; Psat7g218120.1; Psat0s2658g0080.1;Psat3g085240.1;Psat0s2658g0040.1; Psat3g157040.1; Psat6g067800.1; Psat1g193560.1; Psat7g218160.1; Psat3g157080.1; Psat3g048760.1; Psat2g074040.1; Psat0s3083g0040.1; Psat6g173520.1; Psat0s2193g0040.1; Psat7g218200.1; Psat7g218440.1; Psat7g218560.1; Psat5g068520.1; Psat1g193480.1; Psat6g173480.1	0	176181862	3,83	High	2	0,4700	0,00124	1025094	0	0.0643	TRUE	TRUE	TRUE	TRUE	TRUE	TRUE	TRUE	TRUE
VFSPEEVSAMILSK		VFSPEEVSAMILSK_NA	4.87	0	1	2	14	Psat7g023360.1	psat7g023360.1 || uniprot: A0A396GQR7 Putative Heat shock protein 70 family || eggNOG-mapper: Belongs to the heat shock protein 70 family	Psat7g023360.1; Psat7g023360.2	0	153679781	3,44	High	2	0,5291	-0,00063	1070904	0	4,12E-06	TRUE	TRUE	FALSE	TRUE	TRUE	TRUE	TRUE	TRUE
FVEESSIPLVTIFNNEPSNHPFVVK		FVEESSIPLVTIFNNEPSNHPFVVK_NA	0.0854	0	1	3	39	Psat5g086440.1;Psat5g086440.2	psat5g086440.1 || uniprot: A0A2K3NWF8 Protein disulfide-isomerase (EC 5.3.4.1) || eggNOG-mapper: disulfide-isomerase-like	Psat5g086440.1;Psat5g086440.2; Psat5g086440.3; Psat5g086440.4	0	284346142	3,85	High	3	0,5247	-0,00035	1068912	0	0.00277	TRUE	TRUE	TRUE	TRUE	TRUE	TRUE	TRUE	TRUE
MDENVPLVIPEVNPEAMAGIR		MDENVPLVIPEVNPEAMAGIR_NA	0.00284	0	1	1	27	Psat4g004640.1	psat4g004640.1 || uniprot: A0A2Z6M2J4 Semialdhyde_dh domain-containing protein || eggNOG-mapper: Aspartate-semialdehyde	Psat4g004640.1	0	229415191	4,65	High	2	0,6366	0,00097	1077007	0	6.28e-07	TRUE	TRUE	TRUE	TRUE	TRUE	TRUE	TRUE	TRUE
GGASADQKPGPIPFFAAGISSVLHPK		GGASADQKPGPIPFFAAGISSVLHPK_NA	0.0276	0	1	1	9	Psat2g001760.1	psat2g001760.1 || uniprot: A0A1S2XMK0 oxygen-dependent coproporphyrinogen-III oxidase, chloroplastic || eggNOG-mapper: Coproporphyrinogen-III oxidase	Psat2g001760.1	0	254935108	4,39	High	4	0,7267	-0,00015	1077823	0	8,73E-10	TRUE	TRUE	TRUE	TRUE	FALSE	TRUE	FALSE	FALSE
IKVPIAMFGGSGNYASALYIAAVK		IKVPIAMFGGSGNYASALYIAAVK_NA	0.000193	0	1	2	5	Psat5g207400.1	psat5g207400.2 || uniprot: A0A1S2Y747 ATP synthase subunit O, mitochondrial || eggNOG-mapper: ATP synthase subunit O	Psat5g207400.2; Psat5g207400.1	1	244132611	5,52	High	3	0,6649	0,00032	1072390	0	1.28e-09	TRUE	TRUE	FALSE	FALSE	TRUE	FALSE	TRUE	FALSE
LTPDYDALDVANKIGII		LTPDYDALDVANKIGII_NA	0,000295328	0	1	4	24	Psat5g282640.2;Psat5g282640.1	psat7g219400.1 || uniprot: A0A2Z6PAY1 Ribosomal_L23eN domain-containing protein || eggNOG-mapper: 60S ribosomal protein	Psat7g219400.1; Psat6g169360.3; Psat5g282640.2;Psat5g282640.1; Psat6g169360.1;Psat6g169360.2	1	183098476	3,46	High	2	0,5607	0,00118	1075965	0	0,0001045	TRUE	TRUE	TRUE	TRUE	TRUE	TRUE	TRUE	TRUE
FQSVISQLFQYR		FQSVISQLFQYR_NA	0,000939158	0	1	1	7	Psat6g161200.1	psat6g161200.1 || uniprot: G7ICX2 ATP-dependent Clp protease proteolytic subunit (EC 3.4.21.92) || eggNOG-mapper: ATP-dependent Clp protease proteolytic subunit	Psat6g161200.1	0	151579544	3,27	High	2	0,6422	-0,00060	1075079	0	0.0388	TRUE	FALSE	TRUE	FALSE	FALSE	FALSE	TRUE	TRUE
SEVGVGPINWDTKLASYAQNYINKLK		SEVGVGPINWDTKLASYAQNYINKLK_NA	0.00426	0	1	1	19	Psat1g156240.1	psat1g156240.1 || uniprot: A0A1M4NJ69 PR1-like || eggNOG-mapper: Belongs to the CRISP family	Psat1g156240.1	2	290852033	6,03	High	3	0,6501	0,00090	1075553	0	7.5e-08	TRUE	FALSE	TRUE	TRUE	TRUE	TRUE	TRUE	TRUE
KIGEGDLLTGGDLYATVFENSLMEHR	1xOxidation [M23(100)]	KIGEGDLLTGGDLYATVFENSLMEHR_1xOxidation [M23(100)]	0.444	0	1	1	8	Psat7g265520.1	psat7g265520.1 || uniprot: A0A072URM9 Archaeal/vacuolar-type H+-ATPase subunit A (V-type proton ATPase catalytic subunit A) (EC 3.6.3.14) || eggNOG-mapper: V-type proton ATPase catalytic subunit	Psat7g265520.1	1	288140365	4,43	High	4	0,5892	-0,00090	1035558	0	0.000176	TRUE	TRUE	TRUE	FALSE	FALSE	TRUE	TRUE	TRUE
KIGEGDLLTGGDLYATVFENSLMEHR		KIGEGDLLTGGDLYATVFENSLMEHR_NA	4.27e-05	0	1	1	30	Psat7g265520.1	psat7g265520.1 || uniprot: A0A072URM9 Archaeal/vacuolar-type H+-ATPase subunit A (V-type proton ATPase catalytic subunit A) (EC 3.6.3.14) || eggNOG-mapper: V-type proton ATPase catalytic subunit	Psat7g265520.1	1	286540873	8,60	High	3	0,7523	0,00162	1076681	0	1.33e-09	TRUE	TRUE	TRUE	TRUE	TRUE	TRUE	TRUE	TRUE
SLVLVNFFR		SLVLVNFFR_NA	0,00234837	0	1	2	24	Psat2g166560.1;Psat2g166560.3;Psat2g166560.5;Psat2g166560.4;Psat2g166560.2	psat2g166560.1 || uniprot: A0A151TIF2 PI-PLC X domain-containing protein At5g67130 family || eggNOG-mapper: PI-PLC X domain-containing protein	Psat2g166560.1;Psat2g166560.3;Psat2g166560.5;Psat2g166560.4;Psat2g166560.2; Psat2g166560.6	0	109463569	3,42	High	2	0,6404	-0,00099	1085704	0.0268	0,0004809	TRUE	TRUE	TRUE	TRUE	TRUE	TRUE	TRUE	TRUE
YSQKDWLASYETLTSYVVPR		YSQKDWLASYETLTSYVVPR_NA	0,00141958	0	1	1	11	Psat0s1497g0040.1	psat0s1497g0040.1 || uniprot: Q2HUJ7 V-type proton ATPase subunit C || eggNOG-mapper: Subunit of the peripheral V1 complex of vacuolar ATPase. Subunit C is necessary for the assembly of the catalytic sector of the enzyme and is likely to have a specific function in its catalytic activity. V-ATPase is responsible for acidifying a variety of intracellular compartments in eukaryotic cells	Psat0s1497g0040.1	1	240619760	3,94	High	3	0,5076	-0,00057	1075969	0.0095	0,0002623	TRUE	TRUE	TRUE	FALSE	TRUE	TRUE	TRUE	TRUE
FSDVTKNFLVLLAENGR		FSDVTKNFLVLLAENGR_NA	0,000382845	0	1	2	15	Psat5g207400.1	psat5g207400.2 || uniprot: A0A1S2Y747 ATP synthase subunit O, mitochondrial || eggNOG-mapper: ATP synthase subunit O	Psat5g207400.2; Psat5g207400.1	1	192303344	3,46	High	3	0,6243	-0,00023	1082487	0	0.0119	TRUE	TRUE	TRUE	TRUE	TRUE	TRUE	TRUE	TRUE
YAAISQDNGLVPIVEPEILLDGDHPIER		YAAISQDNGLVPIVEPEILLDGDHPIER_NA	0.00043	0	1	1	23	Psat6g223200.1	psat6g223200.1 || uniprot: A0A1S2XZJ7 Fructose-bisphosphate aldolase (EC 4.1.2.13) || eggNOG-mapper: fructose-bisphosphate aldolase	Psat6g223200.1	0	307358406	5,82	High	3	0,7079	-0,00020	1075788	0	7.82e-07	TRUE	TRUE	TRUE	TRUE	TRUE	TRUE	TRUE	TRUE
LIVVVFPSFGER		LIVVVFPSFGER_NA	0,000193859	0	3	3	21	Psat6g207320.1; Psat7g119800.1; Psat7g119760.1	psat6g207320.1 || uniprot: A0A2H5HU77 Cysteine synthase (EC 2.5.1.47) || eggNOG-mapper: Belongs to the cysteine synthase cystathionine beta- synthase family	Psat6g207320.1; Psat7g119800.1; Psat7g119760.1	0	136277800	3,18	High	2	0,5786	-0,00122	1082653	0	0.0241	TRUE	TRUE	TRUE	TRUE	TRUE	TRUE	TRUE	TRUE
LVAQIPEGGVLLLENVR		LVAQIPEGGVLLLENVR_NA	0.0065	0	1	1	30	Psat1g014080.1	psat1g014080.1 || uniprot: Q9LKJ2 Phosphoglycerate kinase (EC 2.7.2.3) || eggNOG-mapper: Belongs to the phosphoglycerate kinase family	Psat1g014080.1	0	182006401	5,05	High	2	0,7584	0,00086	1071079	0	1.31e-07	TRUE	TRUE	TRUE	TRUE	TRUE	TRUE	TRUE	TRUE
VINDRFGIVEGLMTTVHSITATQKTVDGPSSK		VINDRFGIVEGLMTTVHSITATQKTVDGPSSK_NA	0.0515	0	2	3	2	Psat5g094000.1; Psat2g071480.1	psat5g094000.1 || uniprot: G7J2H2 Glyceraldehyde-3-phosphate dehydrogenase (EC 1.2.1.-) || eggNOG-mapper: Belongs to the glyceraldehyde-3-phosphate dehydrogenase family	Psat5g094000.1; Psat4g082480.1; Psat2g071480.1	2	340177333	3,92	High	4	0,3393	-0,00104	1074564	0	0.000968	TRUE	FALSE	FALSE	FALSE	FALSE	TRUE	FALSE	FALSE
VFISDEFDELLPK		VFISDEFDELLPK_NA	6.26	0	1	2	12	Psat6g002360.1	psat0s1664g0080.1 || uniprot: A0A392M843 Endoplasmin-like protein (Fragment) || eggNOG-mapper: Endoplasmin homolog	Psat0s1664g0080.1; Psat6g002360.1	0	155179410	3,88	High	2	0,5258	-0,00073	1080362	0	0.00444	TRUE	FALSE	TRUE	TRUE	FALSE	TRUE	TRUE	TRUE
VGTLDSLLSLSDDLNKSNAFMEGVSHK		VGTLDSLLSLSDDLNKSNAFMEGVSHK_NA	0.00537	0	1	1	19	Psat0s1497g0040.1	psat0s1497g0040.1 || uniprot: Q2HUJ7 V-type proton ATPase subunit C || eggNOG-mapper: Subunit of the peripheral V1 complex of vacuolar ATPase. Subunit C is necessary for the assembly of the catalytic sector of the enzyme and is likely to have a specific function in its catalytic activity. V-ATPase is responsible for acidifying a variety of intracellular compartments in eukaryotic cells	Psat0s1497g0040.1	1	287742986	5,28	High	3	0,5890	0,00148	1079177	0	2,11E-09	TRUE	TRUE	TRUE	TRUE	TRUE	TRUE	TRUE	TRUE
AVAGAGVLAGYDKLQVLVFGK		AVAGAGVLAGYDKLQVLVFGK_NA	0.000545	0	1	1	15	Psat5g204040.1;Psat5g204040.3	psat5g204040.1 || uniprot: A0A1S2Z294 ADP,ATP carrier protein 1, mitochondrial-like || eggNOG-mapper: Belongs to the mitochondrial carrier (TC 2.A.29) family	Psat5g204040.1;Psat5g204040.3	1	207618519	4,29	High	3	0,7576	-0,00064	1074326	0	1.58e-08	TRUE	TRUE	TRUE	TRUE	TRUE	TRUE	TRUE	TRUE
IFSHPDVAAEVPWYGIEQEYTLLQK		IFSHPDVAAEVPWYGIEQEYTLLQK_NA	0.00115	0	1	6	20	Psat0s690g0040.1;Psat0s690g0040.2	psat0s690g0040.7 || uniprot: A0A1S2Z0C0 Glutamine synthetase (EC 6.3.1.2) || eggNOG-mapper: glutamine synthetase	Psat0s690g0040.7;Psat0s690g0040.9;Psat0s690g0040.8;Psat0s690g0040.10; Psat0s690g0040.6;Psat0s690g0040.5; Psat0s353g0040.1; Psat0s690g0040.4;Psat0s690g0040.3; Psat0s690g0040.1;Psat0s690g0040.2; Psat0s690g0040.12;Psat0s690g0040.11	0	293347199	6,00	High	3	0,6900	-0,00033	1105977	0	1.04e-07	TRUE	TRUE	TRUE	TRUE	TRUE	TRUE	TRUE	TRUE
LFILDYHDAFIPYLNK		LFILDYHDAFIPYLNK_NA	0.00207	0	1	1	19	Psat2g149200.1	psat2g149200.1 || uniprot: O24295 Lipoxygenase (EC 1.13.11.-) || eggNOG-mapper: Plant lipoxygenase may be involved in a number of diverse aspects of plant physiology including growth and development, pest resistance, and senescence or responses to wounding	Psat2g149200.1	0	198204221	3,60	High	3	0,5361	-0,00124	1108468	0	9.54e-05	TRUE	TRUE	TRUE	TRUE	TRUE	TRUE	TRUE	TRUE
VYGLNEIQAGELVEFASGVK		VYGLNEIQAGELVEFASGVK_NA	0.00043	0	1	1	44	Psat7g138400.1	psat7g138400.1 || uniprot: A0A2Z6LN57 Uncharacterized protein || eggNOG-mapper: ATP synthase subunit alpha	Psat7g138400.1	0	212310191	6,04	High	2	0,6258	0,00095	1106391	0	1,86E-11	TRUE	TRUE	TRUE	TRUE	TRUE	TRUE	TRUE	TRUE
VINDRFGIVEGLMTTVHSITATQK	1xOxidation [M13(100)]	VINDRFGIVEGLMTTVHSITATQK_1xOxidation [M13(100)]	0.155	0	2	3	17	Psat5g094000.1; Psat2g071480.1	psat5g094000.1 || uniprot: G7J2H2 Glyceraldehyde-3-phosphate dehydrogenase (EC 1.2.1.-) || eggNOG-mapper: Belongs to the glyceraldehyde-3-phosphate dehydrogenase family	Psat5g094000.1; Psat4g082480.1; Psat2g071480.1	1	264639196	5,74	High	3	0,6707	-0,00066	989689	0	1.4e-05	TRUE	TRUE	TRUE	FALSE	FALSE	TRUE	TRUE	TRUE
WLIPLLEGR		WLIPLLEGR_NA	0,000566994	0	1	4	24	Psat1g156400.1	psat1g156400.6 || uniprot: A0A396J985 Putative acyl-CoA dehydrogenase/oxidase, protein kinase || eggNOG-mapper: Acyl-CoA dehydrogenase family member	Psat1g156400.6;Psat1g156400.2; Psat1g156400.1; Psat1g156400.3; Psat1g156400.7;Psat1g156400.5;Psat1g156400.4	0	109665134	2,59	High	2	0,5328	-0,00082	1112983	0.0348	0,0005213	TRUE	TRUE	TRUE	TRUE	TRUE	TRUE	TRUE	TRUE
VEIESLFDGVDFSEPLTR		VEIESLFDGVDFSEPLTR_NA	0.0136	0	2	3	7	Psat7g022680.1; Psat7g023360.1	psat7g022680.1 || uniprot: A0A1S2YEC8 luminal-binding protein || eggNOG-mapper: Belongs to the heat shock protein 70 family	Psat7g022680.1; Psat7g023360.1; Psat7g023360.2	0	205301243	5,09	High	2	0,6739	0,00113	1112816	0	3.45e-07	TRUE	TRUE	FALSE	TRUE	FALSE	FALSE	TRUE	TRUE
TNLNPSEVGDIVVGSVLGAGSQR		TNLNPSEVGDIVVGSVLGAGSQR_NA	0,000189821	0	1	4	5	Psat6g047680.1	psat6g047680.1 || uniprot: A0A2K3P5R8 3-ketoacyl-CoA thiolase peroxisomal-like || eggNOG-mapper: Belongs to the thiolase family	Psat6g047680.1; Psat6g047680.4; Psat6g047680.2; Psat6g047680.3	0	226917826	3,56	High	3	0,6039	-0,00080	1120208	0	0.00472	TRUE	FALSE	FALSE	TRUE	FALSE	FALSE	TRUE	TRUE
NILQQLQNMNIIEMDTK		NILQQLQNMNIIEMDTK_NA	0.0526	0	1	1	12	Psat5g222960.1	psat5g222960.1 || uniprot: A0A1S2Z7S6 40S ribosomal protein S19-3 || eggNOG-mapper: 40S ribosomal protein	Psat5g222960.1	0	204603582	5,47	High	2	0,6819	0,00012	1116327	0	2.04e-06	TRUE	TRUE	TRUE	TRUE	TRUE	TRUE	FALSE	TRUE
DWLSAYWLGFKSPEQLSR		DWLSAYWLGFKSPEQLSR_NA	0,000926091	0	1	1	1	Psat3g184040.1	psat3g184040.1 || uniprot: G7KVS0 E1 subunit-like 2-oxoglutarate dehydrogenase (Putative oxoglutarate dehydrogenase (Succinyl-transferring)) (EC 1.2.4.2) || eggNOG-mapper: 2-oxoglutarate dehydrogenase	Psat3g184040.1	1	218309201	3,66	High	3	0,6066	-0,00112	1116813	0	0.0381	TRUE	FALSE	FALSE	FALSE	FALSE	FALSE	FALSE	FALSE
WGNIEFPLPFGR		WGNIEFPLPFGR_NA	2.72	0	1	2	23	Psat2g102280.1	psat2g102280.2 || uniprot: A0A1S2XIE3 ATP-citrate synthase alpha chain protein 2 || eggNOG-mapper: ATP-citrate synthase alpha chain protein	Psat2g102280.2; Psat2g102280.1	0	143273720	3,93	High	2	0,5649	0,00002	1121340	0	0.0005	TRUE	TRUE	TRUE	TRUE	TRUE	TRUE	TRUE	TRUE
AFLLALLGPNH		AFLLALLGPNH_NA	0,000364502	0	1	1	24	Psat1g028960.1	psat1g028960.1 || uniprot: A0A1S2Z1J7 Annexin || eggNOG-mapper: Annexin D5-like	Psat1g028960.1	0	116567281	3,26	High	2	0,7025	0,00054	1121789	0	0.0248	TRUE	TRUE	TRUE	TRUE	TRUE	TRUE	TRUE	TRUE
WVFPETNTGIIILAEGR		WVFPETNTGIIILAEGR_NA	0.177	0	1	1	15	Psat7g075480.1	psat7g075480.1 || uniprot: A0A2Z6N5Z8 Adenosylhomocysteinase (EC 3.3.1.1) || eggNOG-mapper: Adenosylhomocysteinase	Psat7g075480.1	0	191602762	3,98	High	2	0,6307	0,00019	1116934	0	5.11e-05	TRUE	TRUE	TRUE	TRUE	TRUE	FALSE	TRUE	TRUE
AIGVDLLNNPDLVATDPVISFK		AIGVDLLNNPDLVATDPVISFK_NA	0.001	0	1	1	44	Psat5g000800.1	psat5g000800.1 || uniprot: Q7X9F5 Class Ia chitinase || eggNOG-mapper: Endochitinase	Psat5g000800.1	0	231125439	5,20	High	3	0,6442	-0,00029	1119049	0	1.11e-07	TRUE	TRUE	TRUE	TRUE	TRUE	TRUE	TRUE	TRUE
ILYIKPPKNIYSFNELVALWEK		ILYIKPPKNIYSFNELVALWEK_NA	0.25	0	2	2	23	Psat0s1058g0160.1; Psat0s1058g0200.1	psat0s1058g0160.1 || uniprot: A0A2Z6MYJ3 NmrA domain-containing protein || eggNOG-mapper: isoflavone	Psat0s1058g0160.1; Psat0s1058g0200.1	1	267849562	4,77	High	3	0,7254	0,00033	1120678	0	0.000784	TRUE	TRUE	TRUE	TRUE	TRUE	TRUE	TRUE	TRUE
EITAKHPWNLMTTSADEGQFLSMLLK		EITAKHPWNLMTTSADEGQFLSMLLK_NA	0,000148486	0	1	1	2	Psat7g126280.1	psat7g126280.1 || uniprot: G7JK14 Caffeoyl-CoA 3-O-methyltransferase (Caffeoyl-CoA O-methyltransferase) (EC 2.1.1.104) || eggNOG-mapper: caffeoyl-CoA O-methyltransferase	Psat7g126280.1	1	296148488	2,97	High	4	0,3805	0,00138	1119401	0	0.00342	TRUE	FALSE	FALSE	TRUE	FALSE	FALSE	FALSE	FALSE
LFLLDYHDAFMPYLER		LFLLDYHDAFMPYLER_NA	0.0649	0	1	1	23	Psat4g184760.1	psat4g184760.1 || uniprot: O24470 Lipoxygenase (EC 1.13.11.-) || eggNOG-mapper: Plant lipoxygenase may be involved in a number of diverse aspects of plant physiology including growth and development, pest resistance, and senescence or responses to wounding	Psat4g184760.1	0	204300445	4,22	High	3	0,5640	-0,00070	1132897	0	2.17e-05	TRUE	TRUE	TRUE	TRUE	TRUE	TRUE	TRUE	TRUE
LFLLDYHDAFMPYLER	1xOxidation [M11(100)]	LFLLDYHDAFMPYLER_1xOxidation [M11(100)]	0.161	0	1	1	3	Psat4g184760.1	psat4g184760.1 || uniprot: O24470 Lipoxygenase (EC 1.13.11.-) || eggNOG-mapper: Plant lipoxygenase may be involved in a number of diverse aspects of plant physiology including growth and development, pest resistance, and senescence or responses to wounding	Psat4g184760.1	0	205899936	3,80	High	3	0,5789	-0,00049	1063818	0	8.92e-06	FALSE	FALSE	TRUE	FALSE	FALSE	FALSE	TRUE	FALSE
KGENVFVSAASGAVGQLVGQFAK		KGENVFVSAASGAVGQLVGQFAK_NA	1.15	0	1	4	24	Psat0s2549g0200.1	psat0s2549g0040.1 || uniprot: A0A2Z6M4Q9 Uncharacterized protein || eggNOG-mapper: 2-alkenal reductase (NADP( )-dependent)-like	Psat0s2549g0040.1; Psat0s2549g0200.1; Psat4g215920.1; Psat1g060560.1	1	226420336	4,45	High	3	0,6202	0,00004	1126564	0	0.00016	TRUE	TRUE	TRUE	TRUE	TRUE	TRUE	TRUE	TRUE
SGFHIDPYHGDRAADLLVEFFEKVK		SGFHIDPYHGDRAADLLVEFFEKVK_NA	0.00636	0	1	2	37	Psat4g019440.3;Psat4g019440.1	psat4g019440.3 || uniprot: Q9T0M9 Sucrose synthase (EC 2.4.1.13) || eggNOG-mapper: Sucrose-cleaving enzyme that provides UDP-glucose and fructose for various metabolic pathways	Psat4g019440.3;Psat4g019440.1; Psat4g019440.4;Psat4g019440.2	2	289045225	5,10	High	4	0,6353	0,00025	1128569	0	8.52e-07	TRUE	TRUE	TRUE	TRUE	TRUE	TRUE	TRUE	TRUE
VVPLFEKLADLEAAPAALAR		VVPLFEKLADLEAAPAALAR_NA	0.0111	0	2	4	17	Psat4g136600.1; Psat5g238360.1	psat0s14109g0040.1 || uniprot: A0A1J0MSH6 Phosphoenolpyruvate carboxylase (Fragment) || eggNOG-mapper: Phosphoenolpyruvate carboxylase	Psat0s14109g0040.1; Psat4g136600.1; Psat0s2975g0120.1; Psat5g238360.1	1	209419575	4,81	High	3	0,6050	-0,00136	1131024	0	1.55e-06	TRUE	TRUE	TRUE	TRUE	TRUE	TRUE	TRUE	TRUE
VSPSIILNFQPGEAFMVR		VSPSIILNFQPGEAFMVR_NA	0.0219	0	1	1	26	Psat0s2720g0080.1;Psat0s2720g0080.2	psat0s2720g0080.1 || uniprot: O04855 Carbonic anhydrase (EC 4.2.1.1) (Carbonate dehydratase) || eggNOG-mapper: Reversible hydration of carbon dioxide	Psat0s2720g0080.1;Psat0s2720g0080.2	0	200505754	4,88	High	2	0,6885	0,00140	1126259	0	3.86e-06	TRUE	TRUE	TRUE	TRUE	FALSE	TRUE	FALSE	FALSE
LDETLTANRNEILALLSRIEAK		LDETLTANRNEILALLSRIEAK_NA	3.15	0	1	2	2	Psat4g019440.3;Psat4g019440.1	psat4g019440.3 || uniprot: Q9T0M9 Sucrose synthase (EC 2.4.1.13) || eggNOG-mapper: Sucrose-cleaving enzyme that provides UDP-glucose and fructose for various metabolic pathways	Psat4g019440.3;Psat4g019440.1; Psat4g019440.4;Psat4g019440.2	2	248338278	2,15	High	4	0,4605	-0,00026	1123445	0	0.000447	TRUE	FALSE	FALSE	FALSE	TRUE	FALSE	FALSE	FALSE
SVGTYGDAEVEAIQKFAEAFK		SVGTYGDAEVEAIQKFAEAFK_NA	0,000133651	0	1	2	18	Psat6g238360.1	psat6g238360.2 || uniprot: A0A2K3LZ91 Chalcone-flavonone isomerase family protein || eggNOG-mapper: Belongs to the chalcone isomerase family	Psat6g238360.2; Psat6g238360.1	1	226011320	2,13	High	3	0,5399	-0,00029	1130950	0.0095	0,0002559	TRUE	TRUE	TRUE	TRUE	TRUE	TRUE	TRUE	TRUE
LFKPFDELFVDSKDFNVEALVK		LFKPFDELFVDSKDFNVEALVK_NA	0.0426	0	1	3	10	Psat5g086440.1;Psat5g086440.2	psat5g086440.1 || uniprot: A0A2K3NWF8 Protein disulfide-isomerase (EC 5.3.4.1) || eggNOG-mapper: disulfide-isomerase-like	Psat5g086440.1;Psat5g086440.2; Psat5g086440.3; Psat5g086440.4	1	260036467	3,99	High	3	0,5890	0,00077	1126709	0	0.00521	TRUE	TRUE	FALSE	TRUE	FALSE	TRUE	FALSE	TRUE
AADLLVEFFEK		AADLLVEFFEK_NA	0,000407792	0	1	2	23	Psat4g019440.3;Psat4g019440.1	psat4g019440.3 || uniprot: Q9T0M9 Sucrose synthase (EC 2.4.1.13) || eggNOG-mapper: Sucrose-cleaving enzyme that provides UDP-glucose and fructose for various metabolic pathways	Psat4g019440.3;Psat4g019440.1; Psat4g019440.4;Psat4g019440.2	0	128167253	4,24	High	2	0,6085	-0,00073	1124277	0	0.022	TRUE	TRUE	TRUE	TRUE	TRUE	TRUE	TRUE	TRUE
SDGFPTLLFFPAGNK		SDGFPTLLFFPAGNK_NA	0.261	0	1	1	23	Psat5g278320.1	psat5g278320.1 || uniprot: A0A1S2XEP3 Protein disulfide-isomerase (EC 5.3.4.1) || eggNOG-mapper: Protein disulfide isomerase-like	Psat5g278320.1	0	161082132	4,87	High	2	0,5462	0,00147	1123828	0	2,51E-07	TRUE	TRUE	TRUE	TRUE	TRUE	TRUE	TRUE	TRUE
VINDRFGIVEGLMTTVHSITATQK		VINDRFGIVEGLMTTVHSITATQK_NA	0.0047	0	2	3	35	Psat5g094000.1; Psat2g071480.1	psat5g094000.1 || uniprot: G7J2H2 Glyceraldehyde-3-phosphate dehydrogenase (EC 1.2.1.-) || eggNOG-mapper: Belongs to the glyceraldehyde-3-phosphate dehydrogenase family	Psat5g094000.1; Psat4g082480.1; Psat2g071480.1	1	263039705	6,62	High	3	0,5091	-0,00007	1113088	0	3.35e-06	TRUE	TRUE	TRUE	TRUE	TRUE	TRUE	TRUE	TRUE
VSGVSLLALFK		VSGVSLLALFK_NA	0,000164967	0	1	5	23	Psat3g044880.1	psat6g070480.1 || uniprot: I3T6R1 40S ribosomal protein S23-1 (Putative ribosomal protein S12/S23) || eggNOG-mapper: Belongs to the universal ribosomal protein uS12 family	Psat6g070480.1; Psat6g070480.2; Psat3g044880.4; Psat3g044880.1; Psat3g044880.2	0	113369287	3,92	High	2	0,5969	-0,00126	1135420	0	0.0891	TRUE	TRUE	TRUE	TRUE	TRUE	TRUE	TRUE	TRUE
LPNNYLTANEVIALWEK		LPNNYLTANEVIALWEK_NA	0.0214	0	1	1	24	Psat2g158080.1	psat2g158080.1 || uniprot: G7KEZ1 Isoflavone reductase (Isoflavone reductase-like protein) (Putative 2'-hydroxyisoflavone reductase) (EC 1.3.1.45) || eggNOG-mapper: isoflavone	Psat2g158080.1	0	198804875	4,84	High	3	0,5351	-0,00037	1126484	0	6.28e-07	TRUE	TRUE	TRUE	TRUE	TRUE	TRUE	TRUE	TRUE
AKPAVEDVNQLAEEGLSFASKI		AKPAVEDVNQLAEEGLSFASKI_NA	0,000202194	0	1	1	25	Psat6g083320.1	psat6g083320.1 || uniprot: Q66PF9 Monodehydroascorbate reductase I (EC 1.6.5.4) || eggNOG-mapper: Monodehydroascorbate	Psat6g083320.1	1	231620817	4,78	High	2	0,5795	0,00153	1128722	0	0.00957	TRUE	TRUE	TRUE	TRUE	TRUE	TRUE	TRUE	TRUE
RGPSMMPGGSIEAYKYIEDILLK	2xOxidation [M5(100); M6(100)]	RGPSMMPGGSIEAYKYIEDILLK_2xOxidation [M5(100); M6(100)]	0.807	0	1	1	1	Psat3g194000.2;Psat3g194000.1	psat3g194000.2 || uniprot: A0A072TX81 6-phosphogluconate dehydrogenase, decarboxylating (EC 1.1.1.44) || eggNOG-mapper: Catalyzes the oxidative decarboxylation of 6- phosphogluconate to ribulose 5-phosphate and CO(2), with concomitant reduction of NADP to NADPH	Psat3g194000.2;Psat3g194000.1	2	260030987	2,52	High	4	0,2857	-0,00181	1075232	0	7.44e-05	FALSE	FALSE	TRUE	FALSE	FALSE	FALSE	FALSE	FALSE
RGPSMMPGGSIEAYKYIEDILLK	1xOxidation [M]	RGPSMMPGGSIEAYKYIEDILLK_1xOxidation [M]	0.149	0	1	1	10	Psat3g194000.2;Psat3g194000.1	psat3g194000.2 || uniprot: A0A072TX81 6-phosphogluconate dehydrogenase, decarboxylating (EC 1.1.1.44) || eggNOG-mapper: Catalyzes the oxidative decarboxylation of 6- phosphogluconate to ribulose 5-phosphate and CO(2), with concomitant reduction of NADP to NADPH	Psat3g194000.2;Psat3g194000.1	2	258431496	4,18	High	3	0,0215	-0,00016	1097719	0	0.000631	TRUE	TRUE	TRUE	FALSE	TRUE	TRUE	TRUE	TRUE
RGPSMMPGGSIEAYKYIEDILLK		RGPSMMPGGSIEAYKYIEDILLK_NA	0.00345	0	1	1	30	Psat3g194000.2;Psat3g194000.1	psat3g194000.2 || uniprot: A0A072TX81 6-phosphogluconate dehydrogenase, decarboxylating (EC 1.1.1.44) || eggNOG-mapper: Catalyzes the oxidative decarboxylation of 6- phosphogluconate to ribulose 5-phosphate and CO(2), with concomitant reduction of NADP to NADPH	Psat3g194000.2;Psat3g194000.1	2	256832004	5,93	High	3	0,6712	-0,00140	1124100	0	9.6e-06	TRUE	TRUE	TRUE	TRUE	TRUE	TRUE	TRUE	TRUE
TVPAAVPAVVFLSGGQSEEEASVNLNAINQIK		TVPAAVPAVVFLSGGQSEEEASVNLNAINQIK_NA	0.0145	0	1	1	16	Psat0s1258g0040.1	psat0s1258g0040.1 || uniprot: A0A2Z6N2Y6 Fructose-bisphosphate aldolase (EC 4.1.2.13) || eggNOG-mapper: fructose-bisphosphate aldolase	Psat0s1258g0040.1	0	325271105	5,75	High	3	0,7148	0,00028	1121803	0	8.87e-07	TRUE	TRUE	TRUE	TRUE	TRUE	FALSE	TRUE	TRUE
EAIGPALVPALVLAGEGK		EAIGPALVPALVLAGEGK_NA	0,000130867	0	1	1	20	Psat3g104320.1	psat3g104320.1 || uniprot: Q2HV87 Alpha-1,4-glucan-protein synthase (UDP-forming) (Alpha-1,4-glucan-protein synthase [UDP-forming]-like protein) (Putative UDP-arabinopyranose mutase) (EC 5.4.99.30) || eggNOG-mapper: UDP-arabinopyranose mutase	Psat3g104320.1	0	170498945	3,63	High	2	0,6529	-0,00044	1128910	0	7,33E-06	TRUE	TRUE	TRUE	TRUE	TRUE	TRUE	TRUE	TRUE
IPGISPGIIFTDITR		IPGISPGIIFTDITR_NA	0.132	0	1	1	27	Psat1g112600.1	psat1g112600.1 || uniprot: G7KMI6 Kunitz type trypsin inhibitor / Alpha-fucosidase || eggNOG-mapper: Miraculin-like	Psat1g112600.1	0	159991047	4,69	High	2	0,7612	-0,00025	1114916	0	8.96e-06	TRUE	TRUE	TRUE	TRUE	TRUE	TRUE	TRUE	TRUE
TITPKNDTLTDLTIIEVLSR		TITPKNDTLTDLTIIEVLSR_NA	4	0	2	3	24	Psat0s1212g0160.1; Psat0s1211g0080.1	psat0s1212g0160.2 || uniprot: Q43817 Lipoxygenase (EC 1.13.11.-) || eggNOG-mapper: Plant lipoxygenase may be involved in a number of diverse aspects of plant physiology including growth and development, pest resistance, and senescence or responses to wounding	Psat0s1212g0160.2;Psat0s1212g0160.3; Psat0s1212g0160.1; Psat0s1211g0080.1	1	224324930	3,28	High	3	0,4665	0,00022	1111776	0	0.012	TRUE	TRUE	TRUE	TRUE	TRUE	TRUE	TRUE	TRUE
FSGEEYDNFLALADKLRADYDIAHTLDAK		FSGEEYDNFLALADKLRADYDIAHTLDAK_NA	1.75	0	1	3	23	Psat5g086440.1;Psat5g086440.2	psat5g086440.1 || uniprot: A0A2K3NWF8 Protein disulfide-isomerase (EC 5.3.4.1) || eggNOG-mapper: disulfide-isomerase-like	Psat5g086440.1;Psat5g086440.2; Psat5g086440.3; Psat5g086440.4	2	330160116	3,86	High	4	0,5311	-0,00023	1115739	0	2,49E-07	TRUE	TRUE	TRUE	TRUE	TRUE	TRUE	TRUE	TRUE
AIADKVSNWDNVVLAYEPVWAIGTGK		AIADKVSNWDNVVLAYEPVWAIGTGK_NA	0.022	0	1	2	23	Psat5g284680.1	psat5g284680.1 || uniprot: I3S3S0 Cytosolic triosephosphate isomerase (Putative triose-phosphate isomerase) (EC 5.3.1.1) || eggNOG-mapper: Triosephosphate isomerase	Psat5g284680.1; Psat5g284680.2	1	281646176	6,47	High	3	0,6306	-0,00144	1112391	0	2.54e-06	TRUE	TRUE	TRUE	TRUE	TRUE	TRUE	TRUE	TRUE
SAIADFVSSNKLPLVTVFTR		SAIADFVSSNKLPLVTVFTR_NA	4	0	1	1	12	Psat5g278320.1	psat5g278320.1 || uniprot: A0A1S2XEP3 Protein disulfide-isomerase (EC 5.3.4.1) || eggNOG-mapper: Protein disulfide isomerase-like	Psat5g278320.1	1	216519648	3,56	High	3	0,5140	-0,00097	1112211	0.0268	0,0003878	TRUE	TRUE	FALSE	TRUE	TRUE	TRUE	FALSE	TRUE
FSNLIFEPLWSR		FSNLIFEPLWSR_NA	0,000142364	0	1	4	20	Psat3g187680.1	psat3g187680.3 || uniprot: A0A1S2XPS3 Glucose-6-phosphate 1-dehydrogenase (EC 1.1.1.49) || eggNOG-mapper: Catalyzes the rate-limiting step of the oxidative pentose-phosphate pathway, which represents a route for the dissimilation of carbohydrates besides glycolysis	Psat3g187680.3; Psat3g187680.1; Psat3g187680.4; Psat3g187680.2	0	150878963	3,11	High	2	0,5723	-0,00056	1109322	0	0.00558	TRUE	TRUE	TRUE	TRUE	TRUE	TRUE	TRUE	TRUE
MKVIAAYLLAVLGGNTSPSAADIKK		MKVIAAYLLAVLGGNTSPSAADIKK_NA	0.00302	0	1	1	24	Psat5g256040.1	psat5g256040.1 || uniprot: A0A072VLF0 60S acidic ribosomal protein (Putative ribosomal protein L12 family) || eggNOG-mapper: Belongs to the eukaryotic ribosomal protein P1 P2 family	Psat5g256040.1	2	253142656	5,28	High	3	0,6004	-0,00008	1106610	0	1.21e-07	TRUE	TRUE	TRUE	TRUE	TRUE	TRUE	TRUE	TRUE
AIADGSLLDFLR		AIADGSLLDFLR_NA	1.2	0	2	2	24	Psat4g136600.1; Psat5g238360.1	psat4g136600.1 || uniprot: A0A072TPW7 Phosphoenolpyruvate carboxylase (Putative phosphoenolpyruvate carboxylase) (EC 4.1.1.31) || eggNOG-mapper: Phosphoenolpyruvate carboxylase	Psat4g136600.1; Psat5g238360.1	0	129070523	4,33	High	2	0,6651	0,00032	1103344	0	0.00561	TRUE	TRUE	TRUE	TRUE	TRUE	TRUE	TRUE	TRUE
TSVPDVYAVGDVATFPLKLYNDVR		TSVPDVYAVGDVATFPLKLYNDVR_NA	0.3	0	1	1	22	Psat6g083320.1	psat6g083320.1 || uniprot: Q66PF9 Monodehydroascorbate reductase I (EC 1.6.5.4) || eggNOG-mapper: Monodehydroascorbate	Psat6g083320.1	1	263937154	2,54	High	3	0,5709	0,00092	1101455	0	0.0242	TRUE	TRUE	TRUE	TRUE	TRUE	TRUE	TRUE	TRUE
YIPAAPIFLPEGPWK		YIPAAPIFLPEGPWK_NA	0,00275729	0	1	1	9	Psat6g067760.1	psat6g067760.1 || uniprot: A0A072VLB2 Arginine biosynthesis bifunctional protein ArgJ, chloroplastic [Cleaved into: Arginine biosynthesis bifunctional protein ArgJ alpha chain; Arginine biosynthesis bifunctional protein ArgJ beta chain] [Includes: Glutamate N-acetyltransferase (GAT) (EC 2.3.1.35) (Ornithine acetyltransferase) (OATase) (Ornithine transacetylase); Amino-acid acetyltransferase (EC 2…	Psat6g067760.1	0	169892539	2,43	High	2	0,4774	-0,00112	1106622	0.0348	0,0006152	TRUE	TRUE	FALSE	TRUE	TRUE	TRUE	FALSE	TRUE
SSDFLIYILK		SSDFLIYILK_NA	0,000364502	0	1	1	24	Psat0s1211g0080.1	psat0s1211g0080.1 || uniprot: B7Z177 Lipoxygenase (EC 1.13.11.-) || eggNOG-mapper: Plant lipoxygenase may be involved in a number of diverse aspects of plant physiology including growth and development, pest resistance, and senescence or responses to wounding	Psat0s1211g0080.1	0	119867180	4,58	High	2	0,6354	-0,00086	1100038	0	0.0642	TRUE	TRUE	TRUE	TRUE	TRUE	TRUE	TRUE	TRUE
LAMQEFMVLPVGASSFK		LAMQEFMVLPVGASSFK_NA	0.0118	0	1	2	23	Psat3g036800.1	psat3g036800.1 || uniprot: A0A072U338 Phosphopyruvate hydratase (Putative phosphopyruvate hydratase) (EC 4.2.1.11) || eggNOG-mapper: phosphopyruvate hydratase activity	Psat3g036800.1; Psat3g036800.2;Psat3g036800.3	0	185494924	5,64	High	2	0,7092	-0,00121	1106957	0	2.44e-06	TRUE	TRUE	TRUE	TRUE	TRUE	TRUE	TRUE	TRUE
LWQVPEILSEEILRK		LWQVPEILSEEILRK_NA	0,00275729	0	1	2	19	Psat1g210560.1	psat1g210560.1 || uniprot: G7IK45 NAD(P)H:quinone oxidoreductase, type IV protein (Putative NAD(P)H dehydrogenase (Quinone)) (EC 1.6.5.2) || eggNOG-mapper: Minor allergen Alt a	Psat1g210560.1; Psat1g210560.2	1	185305311	1,39	High	3	0,1871	-0,00054	1098721	0,0002965	0,003158	TRUE	TRUE	TRUE	TRUE	TRUE	TRUE	TRUE	TRUE
QNLSGNSILFYTIILEKAPAAK		QNLSGNSILFYTIILEKAPAAK_NA	0.56	0	1	1	16	Psat2g118400.1	psat2g118400.1 || uniprot: P93850 Leghemoglobin B || eggNOG-mapper: Belongs to the globin family	Psat2g118400.1	1	239132822	3,82	High	3	0,4555	-0,00016	1109268	0	0.000183	TRUE	TRUE	TRUE	TRUE	FALSE	TRUE	FALSE	FALSE
NLVPWGGLMGSGYNYFER		NLVPWGGLMGSGYNYFER_NA	1.34	0	1	1	14	Psat7g053840.1	psat7g053840.1 || uniprot: A0A072TVI2 PLAT-plant-stress protein || eggNOG-mapper: Lipoxygenase homology domain-containing protein	Psat7g053840.1	0	205996946	4,25	High	2	0,6682	0,00126	1106859	0	4,59E-06	TRUE	TRUE	TRUE	TRUE	TRUE	TRUE	TRUE	TRUE
VLVTGAAGQIGYALVPMIAR	1xOxidation [M17(100)]	VLVTGAAGQIGYALVPMIAR_1xOxidation [M17(100)]	0.0897	0	2	3	8	Psat6g104960.1; Psat6g116160.1	psat6g116160.2 || uniprot: A0A2Z6MQD5 Malate dehydrogenase (EC 1.1.1.37) (Fragment) || eggNOG-mapper: Malate dehydrogenase	Psat6g116160.2; Psat6g104960.1; Psat6g116160.1	0	201613104	3,91	High	3	0,6138	-0,00109	1020988	0	0.00238	FALSE	TRUE	TRUE	FALSE	FALSE	TRUE	TRUE	TRUE
VLVTGAAGQIGYALVPMIAR		VLVTGAAGQIGYALVPMIAR_NA	0.000201	0	2	3	48	Psat6g104960.1; Psat6g116160.1	psat6g116160.2 || uniprot: A0A2Z6MQD5 Malate dehydrogenase (EC 1.1.1.37) (Fragment) || eggNOG-mapper: Malate dehydrogenase	Psat6g116160.2; Psat6g104960.1; Psat6g116160.1	0	200013613	4,52	High	3	0,5642	-0,00087	1110995	0	7.22e-07	TRUE	TRUE	TRUE	TRUE	TRUE	TRUE	TRUE	TRUE
VVVHPLVLLSIVDNYNR		VVVHPLVLLSIVDNYNR_NA	6.49	0	2	2	12	Psat2g035480.1; Psat5g127040.1	psat2g035480.1 || uniprot: B7FLW2 26S proteasome regulatory particle non-ATPase subunit 8 (Putative JAB1/MPN/MOV34 metalloenzyme domain, 26S Proteasome non-ATPase regulatory subunit 7/8) || eggNOG-mapper: 26S proteasome non-ATPase regulatory subunit	Psat2g035480.1; Psat5g127040.1	0	195011711	4,31	High	3	0,5940	-0,00145	1112582	0	0.00187	TRUE	TRUE	TRUE	TRUE	TRUE	FALSE	TRUE	TRUE
SDVPIITPNELTEADGLLLGFPTR		SDVPIITPNELTEADGLLLGFPTR_NA	0.942	0	1	2	31	Psat7g107400.1	psat7g107400.1 || uniprot: A0A0B2SG96 Flavoprotein wrbA (NAD(P)H dehydrogenase (Quinone) FQR1 isoform A) (EC 1.6.5.2) || eggNOG-mapper: NADPH-dependent FMN reductase	Psat7g107400.1; Psat7g107400.2	0	256835556	4,73	High	2	0,6723	0,00059	1227990	0	9.11e-05	TRUE	TRUE	TRUE	TRUE	TRUE	TRUE	TRUE	TRUE
LAGPQLVQMFIGDGAK		LAGPQLVQMFIGDGAK_NA	0.348	0	1	1	26	Psat1g224040.1	psat1g224040.1 || uniprot: A0A0R0ERR0 AAA domain-containing protein || eggNOG-mapper: Belongs to the AAA ATPase family	Psat1g224040.1	0	164487779	3,92	High	3	0,5153	-0,00012	1113085	0	0.000455	TRUE	TRUE	TRUE	TRUE	TRUE	TRUE	TRUE	TRUE
FGIVEGLMTTVHSITATQK		FGIVEGLMTTVHSITATQK_NA	0.0122	0	2	4	43	Psat5g094000.1; Psat2g071480.1	psat5g094000.1 || uniprot: G7J2H2 Glyceraldehyde-3-phosphate dehydrogenase (EC 1.2.1.-) || eggNOG-mapper: Belongs to the glyceraldehyde-3-phosphate dehydrogenase family	Psat5g094000.1; Psat5g052720.1; Psat4g082480.1; Psat2g071480.1	0	203307359	4,73	High	2	0,0698	0,00016	1120968	0	4.11e-06	TRUE	TRUE	TRUE	TRUE	TRUE	TRUE	TRUE	TRUE
LLVSQDLWPFGEQLR		LLVSQDLWPFGEQLR_NA	0.185	0	1	1	29	Psat5g238360.1	psat5g238360.1 || uniprot: O82723 Phosphoenolpyruvate-carboxylase || eggNOG-mapper: Phosphoenolpyruvate carboxylase	Psat5g238360.1	0	180096430	4,39	High	2	0,6925	-0,00080	1118015	0	7.16e-05	TRUE	TRUE	TRUE	TRUE	TRUE	TRUE	TRUE	TRUE
VIAAYLLAVLGGNTSPSAADIKK		VIAAYLLAVLGGNTSPSAADIKK_NA	0.343	0	1	1	7	Psat5g256040.1	psat5g256040.1 || uniprot: A0A072VLF0 60S acidic ribosomal protein (Putative ribosomal protein L12 family) || eggNOG-mapper: Belongs to the eukaryotic ribosomal protein P1 P2 family	Psat5g256040.1	1	227229111	3,55	High	3	0,6930	-0,00094	1112556	0	0.000238	TRUE	FALSE	FALSE	TRUE	FALSE	TRUE	TRUE	TRUE
ILLALDGGALPVVFQKE		ILLALDGGALPVVFQKE_NA	0.00727	0	2	3	48	Psat4g160080.1; Psat4g138880.1	psat4g138920.1 || uniprot: A0A2Z6PHW6 Uncharacterized protein || eggNOG-mapper: alpha-amylase subtilisin	Psat4g138920.1; Psat4g160080.1; Psat4g138880.1	1	178303640	5,26	High	3	0,6274	-0,00130	1116872	0	2,66E-09	TRUE	TRUE	TRUE	TRUE	TRUE	TRUE	TRUE	TRUE
LNPLVSTLSLYDIAGTPGVAADVSHINSR		LNPLVSTLSLYDIAGTPGVAADVSHINSR_NA	0.000406	0	1	1	30	Psat4g180720.1	psat4g180720.1 || uniprot: A0A2K3MVX8 Malate dehydrogenase (EC 1.1.1.37) || eggNOG-mapper: Malate dehydrogenase	Psat4g180720.1	0	298057382	5,00	High	3	0,6860	0,00053	1117117	0	1.89e-08	TRUE	TRUE	TRUE	TRUE	TRUE	TRUE	TRUE	TRUE
SFVAVGVDPAIMGVGPAAAIPVAVK		SFVAVGVDPAIMGVGPAAAIPVAVK_NA	0.197	0	1	4	2	Psat6g047680.1	psat6g047680.1 || uniprot: A0A2K3P5R8 3-ketoacyl-CoA thiolase peroxisomal-like || eggNOG-mapper: Belongs to the thiolase family	Psat6g047680.1; Psat6g047680.4; Psat6g047680.2; Psat6g047680.3	0	233630465	4,68	High	3	0,6880	-0,00028	1116597	0	1,16E-08	TRUE	FALSE	FALSE	FALSE	FALSE	FALSE	TRUE	FALSE
GVVDPHFVVVKEALLETIKEASGEK		GVVDPHFVVVKEALLETIKEASGEK_NA	0.0737	0	2	4	11	Psat2g039760.1; Psat2g039640.1	psat2g039760.1 || uniprot: P93851 Leghemoglobin K || eggNOG-mapper: Belongs to the globin family	Psat2g039760.1; Psat2g039680.1; Psat2g039720.1; Psat2g039640.1	2	269447126	2,41	High	4	0,2697	0,00087	1110172	0.0509	0,0006991	TRUE	TRUE	TRUE	TRUE	FALSE	TRUE	FALSE	FALSE
VISEFGIFSTYLR		VISEFGIFSTYLR_NA	4.05	0	1	1	20	Psat3g009920.1	psat3g009920.1 || uniprot: Q9FV27 Glutathione synthetase (GSH-S) (EC 6.3.2.3) || eggNOG-mapper: Glutathione synthetase	Psat3g009920.1	0	153181551	3,79	High	2	0,6042	-0,00038	1111449	0	0.00127	TRUE	TRUE	TRUE	TRUE	TRUE	TRUE	TRUE	TRUE
FGIVEGLMSTIHSITATQK		FGIVEGLMSTIHSITATQK_NA	1.9	0	0	1	2		psat1g083720.1 || uniprot: A0A2K3N3H2 Glyceraldehyde-3-phosphate dehydrogenase (EC 1.2.1.-) || eggNOG-mapper: Belongs to the glyceraldehyde-3-phosphate dehydrogenase family	Psat1g083720.1	0	203307359	4,38	High	2		0,00144	1116356	0	0.00023	TRUE	FALSE	TRUE	FALSE	FALSE	FALSE	FALSE	FALSE
GVMLGPDQHVILHMLDIAPAAEALNGVK		GVMLGPDQHVILHMLDIAPAAEALNGVK_NA	0.0105	0	1	3	31	Psat6g116160.1	psat6g116160.2 || uniprot: A0A2Z6MQD5 Malate dehydrogenase (EC 1.1.1.37) (Fragment) || eggNOG-mapper: Malate dehydrogenase	Psat6g116160.2; Psat6g116160.4; Psat6g116160.1	0	290953758	6,39	High	3	0,6854	-0,00023	1115225	0	6.09e-06	TRUE	TRUE	TRUE	TRUE	TRUE	TRUE	TRUE	TRUE
YGPVQLPYTLLLR		YGPVQLPYTLLLR_NA	2.01	0	1	1	24	Psat4g184760.1	psat4g184760.1 || uniprot: O24470 Lipoxygenase (EC 1.13.11.-) || eggNOG-mapper: Plant lipoxygenase may be involved in a number of diverse aspects of plant physiology including growth and development, pest resistance, and senescence or responses to wounding	Psat4g184760.1	0	153288353	3,55	High	2	0,4648	0,00107	1116230	0	0.000667	TRUE	TRUE	TRUE	TRUE	TRUE	TRUE	TRUE	TRUE
AINVIPLLTPAVMEK		AINVIPLLTPAVMEK_NA	0,000900498	0	1	1	9	Psat6g047760.1	psat6g047760.1 || uniprot: A0A2Z6NFN6 Aldo_ket_red domain-containing protein || eggNOG-mapper: voltage-gated potassium channel subunit	Psat6g047760.1	0	160893933	2,65	High	2	0,6528	-0,00034	1112808	0	0.0869	TRUE	TRUE	FALSE	TRUE	FALSE	TRUE	TRUE	TRUE
VVSKRDPAEIPWGDFGADYVIESSGVFTTLEK		VVSKRDPAEIPWGDFGADYVIESSGVFTTLEK_NA	1.67	0	1	1	5	Psat1g005000.1	psat1g005000.1 || uniprot: A0A2K3P188 Glyceraldehyde-3-phosphate dehydrogenase (EC 1.2.1.-) || eggNOG-mapper: Belongs to the glyceraldehyde-3-phosphate dehydrogenase family	Psat1g005000.1	2	351275839	4,43	High	4	0,4921	-0,00054	1108301	0	0.000194	TRUE	TRUE	FALSE	FALSE	TRUE	FALSE	TRUE	TRUE
WYNPSWYSEAIPSAPYDPLALR		WYNPSWYSEAIPSAPYDPLALR_NA	0.00983	0	1	7	9	Psat2g056920.1	psat2g056920.2 || uniprot: G7JZK0 Asparagine synthetase [glutamine-hydrolyzing] (EC 6.3.5.4) || eggNOG-mapper: Asparagine synthetase	Psat2g056920.2; Psat2g056920.9;Psat2g056920.7; Psat2g056920.4; Psat2g056920.3;Psat2g056920.10; Psat2g056920.8;Psat2g056920.6; Psat2g056920.5; Psat2g056920.1	0	259625070	5,13	High	3	0,4737	-0,00083	1104741	0	2.25e-07	TRUE	TRUE	FALSE	TRUE	TRUE	FALSE	TRUE	TRUE
FGIVEGLMTTVHSITATQK	1xOxidation [M8(100)]	FGIVEGLMTTVHSITATQK_1xOxidation [M8(100)]	0.103	0	2	4	15	Psat5g094000.1; Psat2g071480.1	psat5g094000.1 || uniprot: G7J2H2 Glyceraldehyde-3-phosphate dehydrogenase (EC 1.2.1.-) || eggNOG-mapper: Belongs to the glyceraldehyde-3-phosphate dehydrogenase family	Psat5g094000.1; Psat5g052720.1; Psat4g082480.1; Psat2g071480.1	0	204906850	3,42	High	3	0,2573	-0,00081	969378	0	4.98e-06	TRUE	TRUE	TRUE	TRUE	FALSE	TRUE	TRUE	TRUE
GVMLGPDQHVILHMLDIAPAAEALNGVK	1xOxidation [M3(100)]	GVMLGPDQHVILHMLDIAPAAEALNGVK_1xOxidation [M3(100)]	8.96	0	1	3	3	Psat6g116160.1	psat6g116160.2 || uniprot: A0A2Z6MQD5 Malate dehydrogenase (EC 1.1.1.37) (Fragment) || eggNOG-mapper: Malate dehydrogenase	Psat6g116160.2; Psat6g116160.4; Psat6g116160.1	0	292553249	3,52	High	4	0,1080	-0,00101	1095508	0	0.00176	FALSE	TRUE	FALSE	TRUE	FALSE	FALSE	TRUE	FALSE
EYKGIFWQEEIIPFFQAATLSK		EYKGIFWQEEIIPFFQAATLSK_NA	0,000147448	0	1	1	4	Psat2g132960.1	psat2g132960.1 || uniprot: G7JWW6 Alpha-1,4-glucan-protein synthase [UDP-forming] (EC 2.4.1.-) (Alpha-1,4-glucan-protein synthase [UDP-forming]-like protein) || eggNOG-mapper: Alpha-1,4-glucan-protein synthase UDP-forming	Psat2g132960.1	1	264536500	3,77	High	3	0,4695	-0,00062	1224949	0	3,38E-06	TRUE	TRUE	FALSE	FALSE	FALSE	TRUE	TRUE	FALSE
NVEAYKNALEGLTSIIGYAIK		NVEAYKNALEGLTSIIGYAIK_NA	0,000699707	0	1	1	4	Psat2g152880.1	psat2g152880.1 || uniprot: A0A2K3PCV0 Diaminopimelate decarboxylase chloroplastic-like || eggNOG-mapper: Diaminopimelate decarboxylase	Psat2g152880.1	1	226722817	4,08	High	3	0,5147	0,00342	1228553	0.0348	0,0005042	TRUE	FALSE	FALSE	FALSE	TRUE	FALSE	TRUE	TRUE
MVNVAQVTSNALSLINQYAAKH		MVNVAQVTSNALSLINQYAAKH_NA	0.0487	0	1	1	10	Psat5g226600.1	psat5g226600.1 || uniprot: G7IYJ3 Plant invertase/pectin methylesterase inhibitor (Putative pectinesterase) (EC 3.1.1.11) || eggNOG-mapper: 21 kDa protein-like	Psat5g226600.1	1	237223909	3,55	High	3	0,5606	0,00161	1230934	0	0.0576	TRUE	TRUE	FALSE	FALSE	TRUE	TRUE	TRUE	TRUE
RGPEWFASFGRK		RGPEWFASFGRK_NA	0,000972637	0	1	1	3	Psat6g040120.1	psat6g040120.1 || uniprot: A0A2Z6M2Q5 NADH dehydrogenase [ubiquinone] flavoprotein 1, mitochondrial (EC 1.6.99.3) (EC 7.1.1.2) || eggNOG-mapper: Core subunit of the mitochondrial membrane respiratory chain NADH dehydrogenase (Complex I) that is believed to belong to the minimal assembly required for catalysis. Complex I functions in the transfer of electrons from NADH to the respiratory chain	Psat6g040120.1	2	143773859	3,77	High	3	0,5464	-0,00027	747677	0	0.0406	TRUE	FALSE	FALSE	TRUE	FALSE	TRUE	FALSE	FALSE
RFMPEVGTSEYNDLAKNYEK		RFMPEVGTSEYNDLAKNYEK_NA	9.84e-05	0	1	1	8	Psat0s1211g0080.1	psat0s1211g0080.1 || uniprot: B7Z177 Lipoxygenase (EC 1.13.11.-) || eggNOG-mapper: Plant lipoxygenase may be involved in a number of diverse aspects of plant physiology including growth and development, pest resistance, and senescence or responses to wounding	Psat0s1211g0080.1	2	239112854	7,20	High	3	0,6611	-0,00037	749701	0	2.82e-09	TRUE	FALSE	TRUE	TRUE	TRUE	TRUE	TRUE	FALSE
STADEAGKEVVTNVFR		STADEAGKEVVTNVFR_NA	0,000197983	0	1	1	5	Psat6g012760.1	psat6g012760.1 || uniprot: G7I4F8 Putative succinate dehydrogenase (Quinone) (EC 1.3.5.1) (Succinate dehydrogenase) || eggNOG-mapper: protein At1g47420, mitochondrial-like	Psat6g012760.1	1	172286570	3,53	High	3	0,5326	-0,00055	749941	0	0.0183	TRUE	FALSE	FALSE	FALSE	TRUE	FALSE	TRUE	TRUE
KFDIQLNNAILAEDKHK		KFDIQLNNAILAEDKHK_NA	0.0157	0	1	1	14	Psat6g072280.1	psat6g072280.1 || uniprot: G7IAA1 PfkB family carbohydrate kinase (Putative adenosine kinase) (EC 2.7.1.20) || eggNOG-mapper: adenosine kinase	Psat6g072280.1	2	199708145	4,58	High	3	0,5262	-0,00022	752014	0	8.66e-06	TRUE	TRUE	TRUE	TRUE	TRUE	FALSE	TRUE	TRUE
TKGVVVLEDARLGAIHIQK		TKGVVVLEDARLGAIHIQK_NA	0,000180723	0	1	1	2	Psat0s241g0120.1	psat0s241g0120.1 || uniprot: A0A2K3NST0 Leghemoglobin || eggNOG-mapper: Belongs to the globin family	Psat0s241g0120.1	2	204720223	2,52	High	4	0,3651	0,00008	757253	0	0.00445	TRUE	FALSE	FALSE	FALSE	FALSE	FALSE	FALSE	FALSE
SVKPFGWSYSVSK		SVKPFGWSYSVSK_NA	0,000616761	0	1	3	4	Psat3g116520.1	psat3g116520.1 || uniprot: Q9ZPK2 Sophorol reductase || eggNOG-mapper: Encoded by	Psat3g116520.1; Psat3g116520.4;Psat3g116520.2; Psat3g116520.3	0	147175799	2,72	High	3	0,4485	-0,00047	752387	0	0.0314	TRUE	FALSE	FALSE	FALSE	TRUE	TRUE	FALSE	FALSE
NKLNDKYQDFVIASEREGFTSK		NKLNDKYQDFVIASEREGFTSK_NA	0.0903	0	1	1	3	Psat7g252680.1	psat7g252680.1 || uniprot: A0A072UGG8 Heat shock 70 kDa protein (Putative Heat shock protein 70 family) || eggNOG-mapper: Belongs to the heat shock protein 70 family	Psat7g252680.1	3	258929436	4,75	High	4	0,5537	0,00024	759564	0	4.96e-06	TRUE	FALSE	FALSE	TRUE	FALSE	TRUE	FALSE	FALSE
LRELVNLVVVAGDRRK		LRELVNLVVVAGDRRK_NA	0,000160401	0	2	5	11	Psat1g139760.1; Psat4g019440.3;Psat4g019440.1	psat1g139760.1 || uniprot: Q9AVR8 Sucrose synthase (EC 2.4.1.13) || eggNOG-mapper: Sucrose-cleaving enzyme that provides UDP-glucose and fructose for various metabolic pathways	Psat1g139760.1; Psat4g019440.3;Psat4g019440.1; Psat1g139760.3; Psat1g139760.4;Psat1g139760.2; Psat4g019440.4;Psat4g019440.2	3	183711303	3,16	High	4	0,5601	-0,00066	757601	0.0095	0,0002446	TRUE	FALSE	FALSE	TRUE	TRUE	TRUE	TRUE	TRUE
YHDELIANAAYIGTPGK		YHDELIANAAYIGTPGK_NA	0.00141	0	1	1	17	Psat0s1258g0040.1	psat0s1258g0040.1 || uniprot: A0A2Z6N2Y6 Fructose-bisphosphate aldolase (EC 4.1.2.13) || eggNOG-mapper: fructose-bisphosphate aldolase	Psat0s1258g0040.1	0	183291774	5,01	High	2	0,6647	0,00002	759939	0	2.65e-06	TRUE	TRUE	TRUE	FALSE	TRUE	FALSE	TRUE	TRUE
RGGFKDTHPDDLLAPVLK		RGGFKDTHPDDLLAPVLK_NA	0,000469196	0	1	4	2	Psat6g047680.1	psat6g047680.1 || uniprot: A0A2K3P5R8 3-ketoacyl-CoA thiolase peroxisomal-like || eggNOG-mapper: Belongs to the thiolase family	Psat6g047680.1; Psat6g047680.4; Psat6g047680.2; Psat6g047680.3	2	197907089	2,60	High	4	0,3692	0,00014	764075	0	1,56E-05	TRUE	FALSE	FALSE	FALSE	FALSE	TRUE	FALSE	FALSE
SVGDPFKSGIEQGPQIDAKQFEK		SVGDPFKSGIEQGPQIDAKQFEK_NA	0,000364502	0	1	1	4	Psat4g125120.1	psat4g125120.1 || uniprot: A0A072U2G7 NAD-dependent aldehyde dehydrogenase family protein (Putative oxidoreductase) (EC 1.2.1.-) || eggNOG-mapper: Aldehyde dehydrogenase family	Psat4g125120.1	2	250526199	3,67	High	3	0,4550	0,00275	768681	0	0.0111	TRUE	FALSE	FALSE	TRUE	TRUE	FALSE	FALSE	FALSE
QATKDAGAIAGLNVLR		QATKDAGAIAGLNVLR_NA	1.49	0	1	3	12	Psat3g181560.1	psat3g183720.1 || uniprot: A0A1R3JPZ4 Heat shock protein 70 family || eggNOG-mapper: Belongs to the heat shock protein 70 family	Psat3g183720.1; Psat3g181560.1; Psat3g182640.1	1	159790203	4,09	High	3	0,5061	0,00062	764320	0	0.000165	TRUE	FALSE	TRUE	TRUE	TRUE	TRUE	TRUE	TRUE
KGEIFLADVSTKLK		KGEIFLADVSTKLK_NA	0.158	0	1	1	3	Psat4g132360.1	psat4g132360.1 || uniprot: A0A2Z6MFT9 Uncharacterized protein || eggNOG-mapper: Mitochondrial outer membrane protein porin of 36	Psat4g132360.1	2	154889957	4,13	High	3	0,5666	-0,00061	767134	0	3,35E-08	TRUE	FALSE	TRUE	FALSE	FALSE	FALSE	TRUE	FALSE
LITELGIKTPAEKFYK		LITELGIKTPAEKFYK_NA	0.367	0	1	1	31	Psat0s3261g0040.1	psat0s3261g0040.1 || uniprot: A0A2Z6NKS3 Bet_v_1 domain-containing protein || eggNOG-mapper: MLP-like protein	Psat0s3261g0040.1	2	185106261	2,68	High	3	0,3470	-0,00080	768372	0	0,0001801	TRUE	TRUE	TRUE	TRUE	TRUE	TRUE	TRUE	TRUE
SNPLISDEVLTK		SNPLISDEVLTK_NA	0,00030161	0	1	1	15	Psat7g151040.1	psat7g151040.1 || uniprot: A0A2K3LBY0 Germin-like protein || eggNOG-mapper: Germin-like protein subfamily 1 member	Psat7g151040.1	0	131571037	3,39	High	2	0,3687	-0,00049	771290	0	0.012	TRUE	FALSE	TRUE	TRUE	TRUE	TRUE	TRUE	TRUE
SIGVKPPKGILLYGPPGSGK		SIGVKPPKGILLYGPPGSGK_NA	1.53	0	2	3	8	Psat6g073160.1; Psat0s2621g0040.1	psat6g073160.1 || uniprot: A0A072VKP7 ATPase, AAA-type, CDC48 protein (Cell division cycle protein 48) (EC 3.6.4.6) || eggNOG-mapper: Cell division	Psat6g073160.1; Psat5g280600.1; Psat0s2621g0040.1	1	196515316	3,65	High	3	0,6301	-0,00101	774120	0	0.002	TRUE	FALSE	FALSE	TRUE	TRUE	TRUE	TRUE	TRUE
IINEPTAAAIAYGLDKKASR		IINEPTAAAIAYGLDKKASR_NA	3.81	0	1	1	2	Psat0s3930g0040.1	psat0s3930g0040.1 || uniprot: A0A1R3JPZ4 Heat shock protein 70 family || eggNOG-mapper: heat shock	Psat0s3930g0040.1	2	210216043	2,55	High	4	0,4157	-0,00223	778930	0	0.000574	TRUE	TRUE	FALSE	FALSE	FALSE	FALSE	FALSE	FALSE
VSQYDGGRTKEDIIEFIQK		VSQYDGGRTKEDIIEFIQK_NA	1.26	0	1	1	7	Psat5g086440.1;Psat5g086440.2	psat5g086440.1 || uniprot: A0A2K3NWF8 Protein disulfide-isomerase (EC 5.3.4.1) || eggNOG-mapper: disulfide-isomerase-like	Psat5g086440.1;Psat5g086440.2	2	222614009	4,75	High	3	0,6421	0,00084	802564	0	0.000133	TRUE	FALSE	TRUE	TRUE	FALSE	TRUE	TRUE	FALSE
ANNKVVIGPATVGGIQAGAFK		ANNKVVIGPATVGGIQAGAFK_NA	0.0319	0	1	1	9	Psat1g161480.2;Psat1g161480.1	psat1g161480.2 || uniprot: A0A2Z6M6U8 Ligase_CoA domain-containing protein || eggNOG-mapper: ATP-citrate synthase beta chain protein	Psat1g161480.2;Psat1g161480.1	1	201212873	4,31	High	3	0,6821	-0,00072	801382	0	6.18e-05	TRUE	TRUE	TRUE	FALSE	TRUE	FALSE	TRUE	FALSE
TVDGALGILK		TVDGALGILK_NA	0,000652339	0	1	3	15	Psat3g116520.1	psat3g116520.1 || uniprot: Q9ZPK2 Sophorol reductase || eggNOG-mapper: Encoded by	Psat3g116520.1; Psat3g116520.4;Psat3g116520.2; Psat3g116520.3	0	98658807	2,50	High	2	0,4600	-0,00077	795781	0	0.0244	TRUE	TRUE	TRUE	TRUE	TRUE	TRUE	TRUE	TRUE
AGVREIHFLPFNPVDKR		AGVREIHFLPFNPVDKR_NA	5.33	0	1	2	7	Psat4g012640.1	psat5g198960.1 || uniprot: Q9SAW3 Plasma membrane ATPase (EC 7.1.2.1) || eggNOG-mapper: Plasma membrane ATPase	Psat5g198960.1; Psat4g012640.1	2	199509229	4,06	High	4	0,4926	0,00022	802073	0	8,93E-07	TRUE	FALSE	TRUE	TRUE	FALSE	TRUE	TRUE	FALSE
EIVAGVNPGLIR		EIVAGVNPGLIR_NA	5.56	0	1	1	15	Psat4g185080.1	psat4g185080.1 || uniprot: O04919 Lipoxygenase (EC 1.13.11.-) || eggNOG-mapper: Plant lipoxygenase may be involved in a number of diverse aspects of plant physiology including growth and development, pest resistance, and senescence or responses to wounding	Psat4g185080.1	0	123772630	3,41	High	2	0,7155	0,00089	794978	0	0.00385	TRUE	TRUE	TRUE	TRUE	TRUE	FALSE	TRUE	TRUE
ARFEELNNDLFR		ARFEELNNDLFR_NA	0.711	0	2	3	24	Psat7g022680.1; Psat7g023360.1	psat7g022680.1 || uniprot: A0A1S2YEC8 luminal-binding protein || eggNOG-mapper: Belongs to the heat shock protein 70 family	Psat7g022680.1; Psat7g023360.1; Psat7g023360.2	1	152376012	3,71	High	3	0,4717	0,00003	792712	0	0.0013	TRUE	TRUE	TRUE	TRUE	TRUE	TRUE	TRUE	TRUE
ALQQSTLKAWGGKTENVKAAQDALLTR		ALQQSTLKAWGGKTENVKAAQDALLTR_NA	0.0435	0	1	1	7	Psat0s1258g0040.1	psat0s1258g0040.1 || uniprot: A0A2Z6N2Y6 Fructose-bisphosphate aldolase (EC 4.1.2.13) || eggNOG-mapper: fructose-bisphosphate aldolase	Psat0s1258g0040.1	3	289857958	4,43	High	4	0,5214	-0,00057	746739	0	1.6e-06	TRUE	FALSE	TRUE	TRUE	TRUE	FALSE	TRUE	FALSE
FFDKAIGINVPR		FFDKAIGINVPR_NA	0,00144969	0	1	2	1	Psat2g043240.1	psat5g142160.1 || uniprot: G7J7Y7 UTP-glucose-1-phosphate uridylyltransferase || eggNOG-mapper: UTP-glucose-1-phosphate uridylyltransferase	Psat5g142160.1; Psat2g043240.1	1	137676850	3,77	High	3	0,6340	0,00041	799149	0	0.0687	TRUE	FALSE	FALSE	FALSE	FALSE	FALSE	FALSE	FALSE
AVVGEHRQELDRLNAYIQGGY		AVVGEHRQELDRLNAYIQGGY_NA	0,00141958	0	1	1	12	Psat2g048800.1;Psat2g048800.3;Psat2g048800.2	psat2g048800.1 || uniprot: A0A2K3NEI1 CBS domain protein || eggNOG-mapper: CBS domain-containing protein CBSX3	Psat2g048800.1;Psat2g048800.3;Psat2g048800.2	2	238820548	3,15	High	3	0,6381	-0,00100	786903	0,0001427	0,001508	TRUE	FALSE	TRUE	TRUE	TRUE	FALSE	TRUE	TRUE
QATEAELALAEYQGR		QATEAELALAEYQGR_NA	0.216	0	1	1	14	Psat7g185960.1	psat7g185960.1 || uniprot: A0A072UX31 NAD(P)H:quinone oxidoreductase, type IV protein (Putative NAD(P)H dehydrogenase (Quinone)) (EC 1.6.5.2) || eggNOG-mapper: Minor allergen Alt a	Psat7g185960.1	0	164981294	4,92	High	2	0,7175	-0,00062	783202	0	1.33e-05	TRUE	FALSE	TRUE	TRUE	TRUE	TRUE	TRUE	TRUE
VLQLETAAGAAIR		VLQLETAAGAAIR_NA	8.9	0	1	1	11	Psat2g043240.1	psat2g043240.1 || uniprot: A0A1S2XKM3 UTP--glucose-1-phosphate uridylyltransferase (EC 2.7.7.9) || eggNOG-mapper: UTP-glucose-1-phosphate uridylyltransferase	Psat2g043240.1	0	131275833	2,82	High	2	0,5461	-0,00097	780845	0	0.0126	TRUE	TRUE	FALSE	TRUE	FALSE	TRUE	TRUE	TRUE
GGSPYGAGTYAGDGSRQPTDLELAQAFHQGK		GGSPYGAGTYAGDGSRQPTDLELAQAFHQGK_NA	1.04	0	1	2	17	Psat7g107400.1	psat7g107400.1 || uniprot: A0A0B2SG96 Flavoprotein wrbA (NAD(P)H dehydrogenase (Quinone) FQR1 isoform A) (EC 1.6.5.2) || eggNOG-mapper: NADPH-dependent FMN reductase	Psat7g107400.1; Psat7g107400.2	1	313647188	5,07	High	3	0,6371	0,00094	777206	0	0.000103	TRUE	TRUE	TRUE	TRUE	TRUE	TRUE	TRUE	TRUE
VFGLVRDSAVQLR		VFGLVRDSAVQLR_NA	0.0426	0	2	2	7	Psat0s241g0120.1; Psat0s241g0080.1	psat0s241g0120.1 || uniprot: A0A2K3NST0 Leghemoglobin || eggNOG-mapper: Belongs to the globin family	Psat0s241g0120.1; Psat0s241g0080.1	1	145983797	3,56	High	2	0,4073	0,00133	782389	0,001874	0,02825	TRUE	FALSE	TRUE	TRUE	FALSE	TRUE	FALSE	FALSE
DAGVIAGLNVAR		DAGVIAGLNVAR_NA	0,000149532	0	2	3	14	Psat7g022680.1; Psat7g023360.1	psat7g022680.1 || uniprot: A0A1S2YEC8 luminal-binding protein || eggNOG-mapper: Belongs to the heat shock protein 70 family	Psat7g022680.1; Psat7g023360.1; Psat7g023360.2	0	115564805	3,48	High	2	0,5460	-0,00064	776350	0	0.00873	TRUE	TRUE	TRUE	TRUE	TRUE	TRUE	TRUE	TRUE
AADLIEKHNDDIAALETWDNGKPYEQSR		AADLIEKHNDDIAALETWDNGKPYEQSR_NA	0.000353	0	1	1	9	Psat4g125120.1	psat4g125120.1 || uniprot: A0A072U2G7 NAD-dependent aldehyde dehydrogenase family protein (Putative oxidoreductase) (EC 1.2.1.-) || eggNOG-mapper: Aldehyde dehydrogenase family	Psat4g125120.1	1	319952906	6,06	High	4	0,5512	0,00022	793147	0	3.18e-06	TRUE	TRUE	TRUE	TRUE	FALSE	FALSE	TRUE	TRUE
SLGTLSEYTIAEER		SLGTLSEYTIAEER_NA	5.29	0	1	1	5	Psat0s4321g0040.1	psat0s4321g0040.1 || uniprot: I3SEV5 PKS_ER domain-containing protein || eggNOG-mapper: oxidoreductase activity	Psat0s4321g0040.1	0	156878024	3,49	High	2	0,6189	-0,00112	804778	0	0.00118	TRUE	TRUE	FALSE	FALSE	FALSE	FALSE	TRUE	TRUE
GYMFTTSAEREIVR		GYMFTTSAEREIVR_NA	0,00306132	0	1	1	9	Psat5g063760.1;Psat5g063760.2;Psat5g063760.3	psat5g063760.1 || uniprot: A0A2K3NLN0 Actin-7-like protein || eggNOG-mapper: cytoskeleton organization	Psat5g063760.1;Psat5g063760.2;Psat5g063760.3	1	165981592	1,63	High	3	0,3129	-0,00056	742559	0,0001913	0,002202	TRUE	TRUE	FALSE	TRUE	FALSE	TRUE	FALSE	TRUE
IEEKYTWQIYSQR		IEEKYTWQIYSQR_NA	7.68	0	1	1	10	Psat4g019440.3;Psat4g019440.1	psat4g019440.3 || uniprot: Q9T0M9 Sucrose synthase (EC 2.4.1.13) || eggNOG-mapper: Sucrose-cleaving enzyme that provides UDP-glucose and fructose for various metabolic pathways	Psat4g019440.3;Psat4g019440.1	1	174387006	3,83	High	3	0,6632	0,00062	734605	0	0.00144	TRUE	TRUE	TRUE	TRUE	FALSE	TRUE	TRUE	TRUE
ITISKDDTVILDGAGDKK		ITISKDDTVILDGAGDKK_NA	3.19	0	2	2	7	Psat6g170600.1; Psat6g170800.1	psat6g170600.1 || uniprot: A0A2Z6LM37 Uncharacterized protein || eggNOG-mapper: Belongs to the chaperonin (HSP60) family	Psat6g170600.1; Psat6g170800.1	2	188902260	3,95	High	3	0,5544	-0,00111	679787	0	0.000455	TRUE	FALSE	TRUE	FALSE	FALSE	TRUE	TRUE	TRUE
SIHDVVLVGGSTRIPK		SIHDVVLVGGSTRIPK_NA	0,00297713	0	1	2	2	Psat0ss6263g0280.1	psat5g077000.2 || uniprot: A0A2I4F9Z1 heat shock cognate 70 kDa protein 2-like || eggNOG-mapper: Belongs to the heat shock protein 70 family	Psat5g077000.2; Psat0ss6263g0280.1	1	167796463	2,38	High	3	0,5378	-0,00045	680705	0	0,0001771	TRUE	FALSE	FALSE	FALSE	FALSE	TRUE	FALSE	FALSE
RLMPEKGTPEYDELATNPQKAYLK		RLMPEKGTPEYDELATNPQKAYLK_NA	0.0185	0	1	1	3	Psat4g185080.1	psat4g185080.1 || uniprot: O04919 Lipoxygenase (EC 1.13.11.-) || eggNOG-mapper: Plant lipoxygenase may be involved in a number of diverse aspects of plant physiology including growth and development, pest resistance, and senescence or responses to wounding	Psat4g185080.1	3	279242874	5,04	High	4	0,6369	-0,00101	684902	0	0.000194	TRUE	FALSE	TRUE	FALSE	FALSE	FALSE	TRUE	FALSE
KYLLGTSMARPVIAK		KYLLGTSMARPVIAK_NA	0,000419394	0	1	2	3	Psat4g065240.1	psat2g150200.1 || uniprot: G7JWM6 Argininosuccinate synthase (Putative argininosuccinate synthase) (EC 6.3.4.5) || eggNOG-mapper: Argininosuccinate synthase	Psat2g150200.1; Psat4g065240.1	1	164796146	3,09	High	3	0,4660	0,00031	685109	0	0.0134	TRUE	TRUE	FALSE	TRUE	FALSE	FALSE	FALSE	FALSE
VVHGDEFEYNDPVDGSISSHQGIR		VVHGDEFEYNDPVDGSISSHQGIR_NA	0.151	0	1	2	9	Psat7g010400.1;Psat7g010400.2	psat7g010400.1 || uniprot: G7L9S8 Cytoplasmic phosphoglucomutase || eggNOG-mapper: Belongs to the phosphohexose mutase family	Psat7g010400.1;Psat7g010400.2; Psat7g010400.3	0	265722265	4,19	High	4	0,5967	-0,00045	690746	0	1,61E-06	TRUE	TRUE	TRUE	TRUE	FALSE	TRUE	FALSE	TRUE
FSSQDEVVELYKK		FSSQDEVVELYKK_NA	0,00149084	0	1	1	12	Psat4g106160.1	psat4g106160.1 || uniprot: A0A1S2YT29 uncharacterized protein LOC101498991 || eggNOG-mapper: Belongs to the glycosyl hydrolase 18 family	Psat4g106160.1	1	157179516	2,29	High	3	0,5022	-0,00064	699602	0,0008806	0,01363	TRUE	FALSE	TRUE	TRUE	FALSE	TRUE	TRUE	TRUE
ELSETDSIYDSEKLAER		ELSETDSIYDSEKLAER_NA	0,000407792	0	1	4	5	Psat7g144320.1	psat7g144320.1 || uniprot: Q2PEP1 Putative rubisco subunit binding-protein alpha subunit || eggNOG-mapper: Belongs to the chaperonin (HSP60) family	Psat7g144320.1; Psat6g071040.1; Psat7g106040.1; Psat7g144320.2	1	198493457	1,84	High	3	0,1739	-0,00027	698705	0	0.0129	TRUE	FALSE	FALSE	TRUE	FALSE	TRUE	FALSE	TRUE
FTAATLEHGMRPPSSPKPEWR		FTAATLEHGMRPPSSPKPEWR_NA	0,000399301	0	1	1	15	Psat5g238360.1	psat5g238360.1 || uniprot: O82723 Phosphoenolpyruvate-carboxylase || eggNOG-mapper: Phosphoenolpyruvate carboxylase	Psat5g238360.1	0	239519756	2,32	High	4	0,5345	-0,00040	700448	0.0185	0,0003393	TRUE	TRUE	FALSE	TRUE	FALSE	TRUE	TRUE	TRUE
LSVTYFTKGDDAPSEEQLKSDK		LSVTYFTKGDDAPSEEQLKSDK_NA	0.00842	0	1	1	16	Psat1g157200.1	psat1g157200.1 || uniprot: A0A1X7BZ85 Pathogenesis-related protein 10 || eggNOG-mapper: Major allergen Pru	Psat1g157200.1	2	245819839	5,05	High	3	0,6752	0,00012	705331	0	8.5e-06	TRUE	TRUE	TRUE	TRUE	TRUE	FALSE	TRUE	TRUE
KGEVFVADVNTQLK		KGEVFVADVNTQLK_NA	1.02	0	1	1	8	Psat1g077520.1	psat1g077520.1 || uniprot: A0A2Z6MSA1 Uncharacterized protein || eggNOG-mapper: Mitochondrial outer membrane protein porin of 34	Psat1g077520.1	1	154784278	4,33	High	3	0,4619	-0,00119	706600	0	0.000349	TRUE	TRUE	TRUE	TRUE	FALSE	TRUE	FALSE	TRUE
KFDNQYYINLQQGK		KFDNQYYINLQQGK_NA	0,000335076	0	1	1	7	Psat0s2178g0080.1	psat0s2178g0080.1 || uniprot: A0A2K3NN20 Peroxidase (EC 1.11.1.7) || eggNOG-mapper: Belongs to the peroxidase family. Classical plant (class III) peroxidase subfamily	Psat0s2178g0080.1	1	175888096	3,91	High	3	0,4885	-0,00100	711364	0	0,0001063	TRUE	FALSE	TRUE	FALSE	TRUE	FALSE	TRUE	FALSE
AFSSYGDIVDSK		AFSSYGDIVDSK_NA	0,000714577	0	1	1	15	Psat0s1618g0040.1	psat0s1618g0040.1 || uniprot: A0A1S2YND7 glycine-rich RNA-binding, abscisic acid-inducible protein-like || eggNOG-mapper: glycine-rich RNA-binding	Psat0s1618g0040.1	0	128860557	2,58	High	2	0,5039	-0,00052	704279	0	2,7E-05	TRUE	TRUE	FALSE	TRUE	TRUE	TRUE	TRUE	TRUE
KLSILLENAK		KLSILLENAK_NA	0,00177573	0	1	1	24	Psat7g181240.1	psat7g181240.1 || uniprot: G7JL30 Aldo/keto reductase family oxidoreductase || eggNOG-mapper: Aldo/keto reductase family	Psat7g181240.1	1	112869869	3,34	High	2	0,4820	-0,00063	704424	0.0268	0,0003683	TRUE	TRUE	TRUE	TRUE	TRUE	TRUE	TRUE	TRUE
RVSEQFTAMFRR		RVSEQFTAMFRR_NA	0.466	0	6	9	2	Psat1g165360.1; Psat7g244040.1; Psat3g080760.1; Psat7g241640.1; Psat5g014280.1; Psat5g198720.1	psat1g165360.1 || uniprot: A0A2Z6LX65 Tubulin beta chain || eggNOG-mapper: Tubulin is the major constituent of microtubules. It binds two moles of GTP, one at an exchangeable site on the beta chain and one at a non-exchangeable site on the alpha chain	Psat1g165360.1; Psat7g244040.1; Psat3g080760.1; Psat6g198160.1; Psat7g241640.1; Psat5g014280.1; Psat7g093840.1; Psat5g198720.1; Psat6g190080.1	2	152778489	2,90	High	3	0,5586	-0,00032	703516	0	0.000749	TRUE	FALSE	FALSE	FALSE	FALSE	FALSE	FALSE	TRUE
TLSGTFNIEKHESGFGYR		TLSGTFNIEKHESGFGYR_NA	0,00266276	0	1	1	3	Psat1g112520.1	psat1g112520.1 || uniprot: G7KMU3 Kunitz type trypsin inhibitor / Alpha-fucosidase || eggNOG-mapper: Soybean trypsin inhibitor (Kunitz) family of protease inhibitors	Psat1g112520.1	1	204299303	1,41	High	3	0,2340	-0,00055	710718	0	0,0001528	TRUE	FALSE	FALSE	TRUE	FALSE	FALSE	TRUE	FALSE
IGTAEVESALVSHPK		IGTAEVESALVSHPK_NA	7.26	0	1	1	3	Psat3g091520.1	psat3g091520.1 || uniprot: A0A1S2XQW1 acetyl-coenzyme A synthetase, chloroplastic/glyoxysomal || eggNOG-mapper: acetate--CoA ligase ACS, chloroplastic	Psat3g091520.1	0	153782205	3,10	High	3	0,5387	-0,00012	711740	0	2,24E-06	TRUE	FALSE	FALSE	FALSE	FALSE	TRUE	FALSE	TRUE
TLADVKGGTLISYEGR		TLADVKGGTLISYEGR_NA	0.262	0	2	3	13	Psat0s3165g0080.1;Psat0s3165g0080.2; Psat2g043240.1	psat3g194080.1 || uniprot: Q06H19 UDP-glucose pyrophosphorylase (Fragment) || eggNOG-mapper: UTP-glucose-1-phosphate uridylyltransferase	Psat3g194080.1; Psat0s3165g0080.1;Psat0s3165g0080.2; Psat2g043240.1	1	167989628	3,91	High	3	0,5473	-0,00083	712844	0	2,02E-08	TRUE	FALSE	TRUE	TRUE	TRUE	TRUE	TRUE	TRUE
LAANAFLAQR		LAANAFLAQR_NA	0,000260293	0	1	2	18	Psat0s2402g0080.1	psat0s2402g0080.1 || uniprot: E7D037 UDP-glucose 6-dehydrogenase (EC 1.1.1.22) || eggNOG-mapper: UDP-glucose 6-dehydrogenase	Psat0s2402g0080.1; Psat2g129040.1	0	107460545	3,68	High	2	0,4484	0,00015	732463	0	0.00885	TRUE	TRUE	TRUE	TRUE	TRUE	TRUE	TRUE	TRUE
VDANEEKNKELASEYEVKGFPTIK		VDANEEKNKELASEYEVKGFPTIK_NA	0,000160401	0	1	3	6	Psat5g086440.1;Psat5g086440.2	psat5g086440.1 || uniprot: A0A2K3NWF8 Protein disulfide-isomerase (EC 5.3.4.1) || eggNOG-mapper: disulfide-isomerase-like	Psat5g086440.1;Psat5g086440.2; Psat5g086440.3; Psat5g086440.4	3	273838832	4,52	High	4	0,5863	-0,00091	734948	0.0348	0,0005825	TRUE	FALSE	FALSE	TRUE	FALSE	TRUE	TRUE	FALSE
TGFTGGLNYYR		TGFTGGLNYYR_NA	0,000761104	0	1	5	11	Psat3g011720.1	psat3g011760.1 || uniprot: A0A396H7N0 Putative soluble epoxide hydrolase (EC 3.3.2.10) || eggNOG-mapper: epoxide hydrolase	Psat3g011760.1; Psat3g011720.1; Psat3g011840.2; Psat3g011840.1; Psat3g011760.2	0	124860076	3,05	High	2	0,5967	-0,00025	732369	0	0.0613	TRUE	TRUE	TRUE	TRUE	FALSE	TRUE	TRUE	TRUE
SLFKGAGANILR		SLFKGAGANILR_NA	0.0426	0	3	4	15	Psat5g204040.1;Psat5g204040.3; Psat7g168640.1; Psat4g147200.1	psat5g204040.1 || uniprot: A0A1S2Z294 ADP,ATP carrier protein 1, mitochondrial-like || eggNOG-mapper: Belongs to the mitochondrial carrier (TC 2.A.29) family	Psat5g204040.1;Psat5g204040.3; Psat7g168640.1; Psat4g147200.1; Psat5g286280.1	1	124672663	2,81	High	3	0,3737	0,00034	730071	0	4,03E-08	TRUE	TRUE	TRUE	TRUE	TRUE	TRUE	FALSE	TRUE
KGGELIFGGVDPK		KGGELIFGGVDPK_NA	0.796	0	1	2	25	Psat3g015080.1	psat3g015080.1 || uniprot: G7KWF0 Fungal proteinase A, aspartic proteinase superfamily protein || eggNOG-mapper: Belongs to the peptidase A1 family	Psat3g015080.1; Psat3g015080.2	1	131672088	3,49	High	3	0,5244	-0,00044	731635	0	0.000379	TRUE	TRUE	TRUE	TRUE	TRUE	TRUE	TRUE	TRUE
LSKDQADYISVPVEGPYKPAHYRY		LSKDQADYISVPVEGPYKPAHYRY_NA	0,000212373	0	1	1	8	Psat5g099920.1	psat5g099920.1 || uniprot: A0A2K3MUC7 Adenosylhomocysteinase (EC 3.3.1.1) || eggNOG-mapper: Adenosylhomocysteinase	Psat5g099920.1	2	279639916	2,49	High	4	0,4257	0,00016	730726	0	0.0055	TRUE	FALSE	TRUE	FALSE	TRUE	FALSE	TRUE	TRUE
VVDALGVPIDGRGALSDHER		VVDALGVPIDGRGALSDHER_NA	0,000482544	0	1	1	11	Psat7g138400.1	psat7g138400.1 || uniprot: A0A2Z6LN57 Uncharacterized protein || eggNOG-mapper: ATP synthase subunit alpha	Psat7g138400.1	1	207608324	2,49	High	3	0,5261	-0,00023	739354	0	0.0744	TRUE	FALSE	TRUE	TRUE	TRUE	TRUE	TRUE	TRUE
EAILSGKFDQIR		EAILSGKFDQIR_NA	0,00145987	0	1	1	13	Psat1g024760.1	psat1g024760.1 || uniprot: A0A2K3P321 2,3-bisphosphoglycerate-independent phosphoglycerate mutase || eggNOG-mapper: 2,3-bisphosphoglycerate-independent phosphoglycerate	Psat1g024760.1	1	137675324	2,54	High	2	0,5197	0,00011	729787	0	0.0911	TRUE	TRUE	TRUE	TRUE	FALSE	TRUE	TRUE	TRUE
HASDEQYLGERIEGDDWTSDSQPKEAFK		HASDEQYLGERIEGDDWTSDSQPKEAFK_NA	0,000117792	0	1	1	1	Psat0s1211g0080.1	psat0s1211g0080.1 || uniprot: B7Z177 Lipoxygenase (EC 1.13.11.-) || eggNOG-mapper: Plant lipoxygenase may be involved in a number of diverse aspects of plant physiology including growth and development, pest resistance, and senescence or responses to wounding	Psat0s1211g0080.1	2	323845595	4,97	High	4	0,6901	0,00055	725147	0	0.00252	TRUE	FALSE	FALSE	FALSE	FALSE	FALSE	FALSE	FALSE
VREPKEETVTLGPAVKDGEHVFGVAR		VREPKEETVTLGPAVKDGEHVFGVAR_NA	0.108	0	1	2	4	Psat7g090080.1;Psat1g190120.1	psat7g090080.2 || uniprot: A0A2K3MKS3 40S ribosomal protein s14-like (Fragment) || eggNOG-mapper: Belongs to the universal ribosomal protein uS11 family	Psat7g090080.2; Psat7g090080.1;Psat1g190120.1	3	282050027	5,67	High	5	0,5714	0,00056	723496	0	5.14e-05	TRUE	TRUE	FALSE	FALSE	FALSE	TRUE	FALSE	FALSE
IKSAFEVVDNSPHSLVPMRK		IKSAFEVVDNSPHSLVPMRK_NA	0,000399301	0	1	1	7	Psat2g190120.1	psat2g190120.1 || uniprot: Q76FR9 12-oxophytodienoic acid 10, 11-reductase || eggNOG-mapper: 12-oxophytodienoate reductase	Psat2g190120.1	2	225420125	3,24	High	4	0,4259	0,00044	716359	0	0.0126	TRUE	TRUE	FALSE	TRUE	FALSE	TRUE	FALSE	FALSE
AFGGQSLNFGK		AFGGQSLNFGK_NA	0,000499764	0	1	2	16	Psat2g160000.1	psat4g092360.1 || uniprot: A0A1S2YSM2 Succinate dehydrogenase [ubiquinone] flavoprotein subunit, mitochondrial (EC 1.3.5.1) || eggNOG-mapper: Flavoprotein (FP) subunit of succinate dehydrogenase (SDH) that is involved in complex II of the mitochondrial electron transport chain and is responsible for transferring electrons from succinate to ubiquinone (coenzyme Q)	Psat4g092360.1; Psat2g160000.1	0	112556873	3,26	High	2	0,5092	-0,00059	719116	0	0.0596	TRUE	TRUE	TRUE	TRUE	TRUE	TRUE	TRUE	TRUE
SLKKGVDSVDGVEGVLYR		SLKKGVDSVDGVEGVLYR_NA	0.909	0	1	1	7	Psat7g185960.1	psat7g185960.1 || uniprot: A0A072UX31 NAD(P)H:quinone oxidoreductase, type IV protein (Putative NAD(P)H dehydrogenase (Quinone)) (EC 1.6.5.2) || eggNOG-mapper: Minor allergen Alt a	Psat7g185960.1	2	192103892	3,86	High	3	0,5492	-0,00116	714623	0	0.000621	TRUE	FALSE	TRUE	TRUE	TRUE	FALSE	TRUE	TRUE
LMPEKGTPEYDELATNPQKAYLK		LMPEKGTPEYDELATNPQKAYLK_NA	0,000213868	0	1	1	7	Psat4g185080.1	psat4g185080.1 || uniprot: O04919 Lipoxygenase (EC 1.13.11.-) || eggNOG-mapper: Plant lipoxygenase may be involved in a number of diverse aspects of plant physiology including growth and development, pest resistance, and senescence or responses to wounding	Psat4g185080.1	2	263632763	2,12	High	3	0,5708	-0,00001	713857	0	0.00555	TRUE	FALSE	TRUE	TRUE	TRUE	FALSE	TRUE	FALSE
TLYYGEYLNSGPGAGTAKR		TLYYGEYLNSGPGAGTAKR_NA	0,000377512	0	1	1	8	Psat3g183360.1	psat3g183360.1 || uniprot: Q84UI7 Pectinesterase (EC 3.1.1.11) || eggNOG-mapper: Acts in the modification of cell walls via demethylesterification of cell wall pectin	Psat3g183360.1	1	201799778	2,14	High	3	0,3879	-0,00016	721481	0	0.06	TRUE	FALSE	TRUE	TRUE	TRUE	FALSE	TRUE	FALSE
LLYGPEIPAYQR		LLYGPEIPAYQR_NA	0,000246087	0	1	3	21	Psat4g196600.1	psat4g196600.1 || uniprot: G7LGQ9 LRR receptor-like kinase plant-like protein, putative (Putative transferase, protein kinase RLK-Pelle-LRR-I-1 family) (EC 2.7.-.-) || eggNOG-mapper: LRR receptor-like serine threonine-protein kinase	Psat4g196600.1; Psat4g196600.3; Psat4g196600.2	0	141976308	2,50	High	2	0,4200	0,00075	811114	0	0.0411	TRUE	TRUE	TRUE	TRUE	TRUE	TRUE	TRUE	TRUE
KSVHEPMQTGLKAVDSLVPIGR		KSVHEPMQTGLKAVDSLVPIGR_NA	0.163	0	1	1	8	Psat7g138400.1	psat7g138400.1 || uniprot: A0A2Z6LN57 Uncharacterized protein || eggNOG-mapper: ATP synthase subunit alpha	Psat7g138400.1	2	236229113	5,43	High	3	0,6593	0,00162	812982	0	9.07e-06	TRUE	FALSE	TRUE	TRUE	TRUE	TRUE	TRUE	FALSE
AVLKIGPNEPSPLSIHENAYGLAR		AVLKIGPNEPSPLSIHENAYGLAR_NA	0,000142364	0	1	1	5	Psat6g079280.1	psat6g079280.1 || uniprot: A0A2Z6NNA7 Fructose-bisphosphate aldolase (EC 4.1.2.13) || eggNOG-mapper: fructose-bisphosphate aldolase	Psat6g079280.1	1	254637255	2,18	High	4	0,4633	0,00144	819649	0,0008746	0,01346	TRUE	FALSE	FALSE	FALSE	FALSE	TRUE	TRUE	FALSE
MGNIKPLTGIFGEIRR		MGNIKPLTGIFGEIRR_NA	1.4	0	1	1	3	Psat5g147200.1	psat5g147200.1 || uniprot: A0A2Z6MXT6 Peroxidase (EC 1.11.1.7) || eggNOG-mapper: Belongs to the peroxidase family. Classical plant (class III) peroxidase subfamily	Psat5g147200.1	1	180201053	3,13	High	4	0,5847	-0,00077	870900	0	0.00666	TRUE	TRUE	TRUE	FALSE	FALSE	FALSE	FALSE	FALSE
RLDRGQTWNLWVNPGTAMAR		RLDRGQTWNLWVNPGTAMAR_NA	0.0457	0	1	1	5	Psat2g181920.1	psat2g181920.1 || uniprot: A0A089WUI5 Thaumatin || eggNOG-mapper: Thaumatin family	Psat2g181920.1	2	234219348	5,47	High	3	0,6618	0,00046	869566	0	5.82e-06	TRUE	FALSE	FALSE	TRUE	TRUE	TRUE	FALSE	FALSE
SVHEPMQTGLKAVDSLVPIGR		SVHEPMQTGLKAVDSLVPIGR_NA	2.08	0	1	1	8	Psat7g138400.1	psat7g138400.1 || uniprot: A0A2Z6LN57 Uncharacterized protein || eggNOG-mapper: ATP synthase subunit alpha	Psat7g138400.1	1	223419616	3,78	High	3	0,6270	-0,00025	873327	0	0.000259	TRUE	FALSE	TRUE	FALSE	TRUE	TRUE	TRUE	FALSE
FQDELIANAAYIGSPGK		FQDELIANAAYIGSPGK_NA	0.0223	0	1	1	2	Psat6g079280.1	psat6g079280.1 || uniprot: A0A2Z6NNA7 Fructose-bisphosphate aldolase (EC 4.1.2.13) || eggNOG-mapper: fructose-bisphosphate aldolase	Psat6g079280.1	0	179390684	5,08	High	2	0,7146	0,00040	875743	0	6.62e-07	TRUE	TRUE	FALSE	FALSE	FALSE	FALSE	FALSE	FALSE
VALGPAGDLMLTSR		VALGPAGDLMLTSR_NA	0,000189821	0	1	1	2	Psat1g146160.1	psat1g146160.1 || uniprot: G7IN18 Glucose-6-phosphate 1-epimerase (EC 5.1.3.15) || eggNOG-mapper: Belongs to the glucose-6-phosphate 1-epimerase family	Psat1g146160.1	0	140075661	2,17	High	2	0,4516	0,00014	891358	0	0.00472	TRUE	FALSE	FALSE	TRUE	FALSE	FALSE	FALSE	FALSE
AILFANNYELPK		AILFANNYELPK_NA	0,00287512	0	1	1	3	Psat1g109120.1	psat1g109120.1 || uniprot: A0A2Z6P0U2 GFO_IDH_MocA domain-containing protein || eggNOG-mapper: Oxidoreductase	Psat1g109120.1	0	139275218	2,89	High	2	0,4291	0,00071	885534	0.0901	0,001076	TRUE	TRUE	TRUE	FALSE	FALSE	FALSE	FALSE	FALSE
VIDAIKSIEIVEGNGGAGTIK		VIDAIKSIEIVEGNGGAGTIK_NA	0.166	0	2	3	11	Psat1g157200.1; Psat1g157240.1	psat1g157200.1 || uniprot: A0A1X7BZ85 Pathogenesis-related protein 10 || eggNOG-mapper: Major allergen Pru	Psat1g157200.1; Psat1g157360.1; Psat1g157240.1	1	208415976	4,68	High	3	0,5897	-0,00118	890574	0	9,27E-09	TRUE	FALSE	TRUE	TRUE	TRUE	TRUE	TRUE	TRUE
MPNPFVIGSGPPGTNYTVMKR		MPNPFVIGSGPPGTNYTVMKR_NA	0.0429	0	1	3	2	Psat1g029560.1	psat1g029560.3 || uniprot: A0A1S2Z0C6 dihydropyrimidine dehydrogenase (NADP(+)), chloroplastic || eggNOG-mapper: dihydropyrimidine dehydrogenase	Psat1g029560.3; Psat1g029560.2; Psat1g029560.1	1	226313620	5,21	High	3	0,6084	0,00108	896972	0	1.56e-06	TRUE	FALSE	TRUE	FALSE	FALSE	FALSE	FALSE	FALSE
FGNAAYNSMDNGVLSFDHVRIPR		FGNAAYNSMDNGVLSFDHVRIPR_NA	7.41	0	1	2	3	Psat2g176520.1	psat2g176520.3 || uniprot: G7JXE0 Acyl-coenzyme A oxidase || eggNOG-mapper: acyl-coenzyme A oxidase	Psat2g176520.3;Psat2g176520.2; Psat2g176520.1	1	258024121	3,00	High	4	0,4900	0,00132	897769	0,0003018	0,003248	TRUE	FALSE	FALSE	TRUE	FALSE	FALSE	TRUE	FALSE
AVEWDAAWSNNLDPSGR		AVEWDAAWSNNLDPSGR_NA	0.00842	0	1	3	11	Psat2g056920.1	psat2g056920.4 || uniprot: G7JZK0 Asparagine synthetase [glutamine-hydrolyzing] (EC 6.3.5.4) || eggNOG-mapper: Asparagine synthetase	Psat2g056920.4; Psat2g056920.3;Psat2g056920.10; Psat2g056920.1	0	188786201	5,26	High	2	0,7433	-0,00062	900151	0	1.07e-05	TRUE	FALSE	TRUE	TRUE	TRUE	TRUE	TRUE	TRUE
DGKVTLYPVILLPKEK		DGKVTLYPVILLPKEK_NA	0,000251321	0	1	1	6	Psat6g072280.1	psat6g072280.1 || uniprot: G7IAA1 PfkB family carbohydrate kinase (Putative adenosine kinase) (EC 2.7.1.20) || eggNOG-mapper: adenosine kinase	Psat6g072280.1	2	181308335	4,04	High	3	0,6262	-0,00016	898328	0	0.00683	TRUE	FALSE	FALSE	TRUE	TRUE	FALSE	TRUE	FALSE
GILQHHQVIAEFEEIPEENRQKLTDGAFGEVLR		GILQHHQVIAEFEEIPEENRQKLTDGAFGEVLR_NA	0.878	0	1	2	5	Psat4g019440.3;Psat4g019440.1	psat4g019440.3 || uniprot: Q9T0M9 Sucrose synthase (EC 2.4.1.13) || eggNOG-mapper: Sucrose-cleaving enzyme that provides UDP-glucose and fructose for various metabolic pathways	Psat4g019440.3;Psat4g019440.1; Psat4g019440.4;Psat4g019440.2	2	380295111	4,41	High	5	0,5850	-0,00108	899272	0	0.00049	TRUE	FALSE	FALSE	TRUE	TRUE	FALSE	TRUE	TRUE
FLADFIDKKVFETGR		FLADFIDKKVFETGR_NA	0.807	0	1	1	27	Psat2g042960.1	psat2g042960.1 || uniprot: Q8H1Y6 Glutathione S-transferase, amino-terminal domain protein (Glutathione-S-transferse-like protein) (Putative glutathione transferase) (EC 2.5.1.18) (Putative tau class glutathione transferase GSTU11) || eggNOG-mapper: Glutathione S-transferase	Psat2g042960.1	2	178595340	3,64	High	3	0,5467	-0,00091	897730	0	0.0266	TRUE	FALSE	TRUE	TRUE	TRUE	TRUE	TRUE	TRUE
AVLMDLEPGTMDAVR		AVLMDLEPGTMDAVR_NA	0.935	0	1	1	8	Psat4g001560.1	psat4g001560.1 || uniprot: G7LDD8 Tubulin beta chain || eggNOG-mapper: Tubulin is the major constituent of microtubules. It binds two moles of GTP, one at an exchangeable site on the beta chain and one at a non-exchangeable site on the alpha chain	Psat4g001560.1	0	161779749	4,15	High	2	0,5639	0,00075	899941	0	0.000501	TRUE	TRUE	TRUE	TRUE	FALSE	TRUE	TRUE	FALSE
LLEEGSDDFQKALYTTIR		LLEEGSDDFQKALYTTIR_NA	0.56	0	1	1	2	Psat4g147120.1	psat4g147120.1 || uniprot: O65848 Annexin || eggNOG-mapper: Annexin-like protein	Psat4g147120.1	1	209906553	3,94	High	3	0,5558	0,00063	907285	0	4.6e-05	TRUE	FALSE	FALSE	FALSE	FALSE	TRUE	FALSE	FALSE
TDKTYPAGFMDVVSIPK		TDKTYPAGFMDVVSIPK_NA	0,00011373	0	1	4	8	Psat0s2215g0320.1	psat3g124800.1 || uniprot: A0A2Z6MY71 40S ribosomal protein S4 || eggNOG-mapper: Belongs to the eukaryotic ribosomal protein eS4 family	Psat3g124800.1; Psat7g247160.1; Psat2g030320.1; Psat0s2215g0320.1	1	186894626	3,38	High	3	0,5000	-0,00059	904635	0	0.0154	TRUE	FALSE	FALSE	FALSE	TRUE	TRUE	TRUE	TRUE
AYEIGLPVIR		AYEIGLPVIR_NA	0,000361954	0	1	1	22	Psat1g049080.1	psat1g049080.1 || uniprot: I3T4A8 Uncharacterized protein || eggNOG-mapper: O-methyltransferase	Psat1g049080.1	0	113065682	3,38	High	2	0,6183	0,00047	911076	0	0.0111	TRUE	TRUE	TRUE	TRUE	TRUE	TRUE	TRUE	TRUE
AFDFGPWPR		AFDFGPWPR_NA	0,00175107	0	1	1	16	Psat4g125120.1	psat4g125120.1 || uniprot: A0A072U2G7 NAD-dependent aldehyde dehydrogenase family protein (Putative oxidoreductase) (EC 1.2.1.-) || eggNOG-mapper: Aldehyde dehydrogenase family	Psat4g125120.1	0	109252614	3,00	High	2	0,6167	-0,00072	928897	0.0185	0,0003363	TRUE	TRUE	TRUE	TRUE	TRUE	TRUE	TRUE	TRUE
LYMEARPLEDGLAEAIDEGTIGPRDDPKVR		LYMEARPLEDGLAEAIDEGTIGPRDDPKVR_NA	0.246	0	1	1	12	Psat6g048640.1	psat6g048640.1 || uniprot: A0A072VT43 Translation elongation factor EF-2 subunit || eggNOG-mapper: Elongation factor	Psat6g048640.1	2	332666853	4,74	High	5	0,5422	0,00030	935497	0	0.000402	TRUE	FALSE	TRUE	TRUE	TRUE	TRUE	TRUE	TRUE
INIMFLGDGK		INIMFLGDGK_NA	0,00102152	0	1	2	18	Psat4g165280.1	psat4g165320.1 || uniprot: G7L9V7 Pectinesterase (EC 3.1.1.11) || eggNOG-mapper: Acts in the modification of cell walls via demethylesterification of cell wall pectin	Psat4g165320.1; Psat4g165280.1	0	110758669	3,59	High	2	0,6713	-0,00078	929859	0.0095	0,0002623	TRUE	TRUE	TRUE	TRUE	TRUE	TRUE	TRUE	TRUE
IYNMIDVLR		IYNMIDVLR_NA	0,0016101	0	1	1	2	Psat4g089800.1	psat4g089800.1 || uniprot: A0A1S2YVT5 4-hydroxy-tetrahydrodipicolinate reductase 2, chloroplastic-like || eggNOG-mapper: 4-hydroxy-tetrahydrodipicolinate reductase 2	Psat4g089800.1	0	113661324	2,40	High	2	0,4875	0,00059	932656	0	0.0789	TRUE	FALSE	FALSE	FALSE	FALSE	FALSE	FALSE	TRUE
VFEVSLADLQGDEDNAFRK		VFEVSLADLQGDEDNAFRK_NA	0.605	0	1	2	8	Psat4g209640.1	psat4g209640.2 || uniprot: G7K3P1 40S ribosomal protein S3a || eggNOG-mapper: Belongs to the eukaryotic ribosomal protein eS1 family	Psat4g209640.2; Psat4g209640.1	1	215305094	2,61	High	3	0,2759	0,00134	922935	0.0431	0,000667	TRUE	TRUE	FALSE	TRUE	TRUE	TRUE	FALSE	TRUE
IAFILEQVR		IAFILEQVR_NA	0,0024318	0	1	1	18	Psat7g049320.1	psat7g049320.1 || uniprot: B7FLC5 26S proteasome regulatory subunit N5 (Putative proteasome component (PCI) domain-containing protein) || eggNOG-mapper: motif in proteasome subunits, Int-6, Nip-1 and TRIP-15	Psat7g049320.1	0	108864626	3,23	High	2	0,4861	-0,00139	924823	0.0348	0,0005087	TRUE	TRUE	TRUE	TRUE	FALSE	TRUE	TRUE	TRUE
LPALLNEGTFK		LPALLNEGTFK_NA	0,00062987	0	1	1	21	Psat6g238360.1	psat6g238360.1 || uniprot: U5TRY3 Chalcone-flavonone isomerase family protein || eggNOG-mapper: Belongs to the chalcone isomerase family	Psat6g238360.1	0	120267795	3,17	High	2	0,6562	-0,00002	865839	0	0.0967	TRUE	TRUE	TRUE	TRUE	TRUE	TRUE	TRUE	TRUE
MDFIPGIDGPSEGVPR		MDFIPGIDGPSEGVPR_NA	0.235	0	1	2	11	Psat0ss7220g0080.1	psat0ss7220g0080.2 || uniprot: A0A072UJK8 UDP-D-apiose/UDP-D-xylose synthase || eggNOG-mapper: UDP-D-apiose UDP-D-xylose synthase	Psat0ss7220g0080.2; Psat0ss7220g0080.1	0	168681558	3,17	High	2	0,5962	0,00141	915367	0	9.93e-05	TRUE	TRUE	FALSE	TRUE	TRUE	TRUE	TRUE	TRUE
LNDWNEVMMETKPGPLLK		LNDWNEVMMETKPGPLLK_NA	0,000740063	0	1	1	1	Psat6g037200.1	psat6g037200.1 || uniprot: A0A072VE66 NADH glutamate synthase || eggNOG-mapper: glutamate synthase	Psat6g037200.1	0	211506131	2,72	High	3	0,5147	0,00037	916946	0	0.0284	TRUE	FALSE	FALSE	FALSE	FALSE	FALSE	FALSE	FALSE
SLVGVFVWDAKPSAPAYTPEREIQK		SLVGVFVWDAKPSAPAYTPEREIQK_NA	0.0191	0	1	1	18	Psat1g148600.1	psat1g148600.1 || uniprot: A0A072TEX8 Glycoside hydrolase family 18 protein (Putative chitinase) (EC 3.2.1.14) || eggNOG-mapper: Belongs to the glycosyl hydrolase 18 family	Psat1g148600.1	1	278846684	4,13	High	3	0,5642	0,00134	915045	0	5.41e-07	TRUE	TRUE	TRUE	TRUE	TRUE	TRUE	TRUE	TRUE
LHGGTPANFLDVGGNASEGQVVEAFK		LHGGTPANFLDVGGNASEGQVVEAFK_NA	0.00813	0	1	2	12	Psat6g062440.1	psat6g062440.1 || uniprot: A0A072VL01 Succinate--CoA ligase [ADP-forming] subunit beta, mitochondrial (EC 6.2.1.5) (Succinyl-CoA synthetase beta chain) (SCS-beta) || eggNOG-mapper: Succinyl-CoA synthetase functions in the citric acid cycle (TCA), coupling the hydrolysis of succinyl-CoA to the synthesis of ATP and thus represents the only step of substrate- level phosphorylation in the TCA. The be…	Psat6g062440.1; Psat6g062440.2	0	261428960	5,65	High	3	0,7204	-0,00043	909388	0	1.76e-07	TRUE	TRUE	TRUE	TRUE	FALSE	TRUE	TRUE	TRUE
YGQDAINVGDEGGFAPNIQENKEGLELLK		YGQDAINVGDEGGFAPNIQENKEGLELLK_NA	0.00136	0	1	2	19	Psat3g036800.1	psat3g036800.1 || uniprot: A0A072U338 Phosphopyruvate hydratase (Putative phosphopyruvate hydratase) (EC 4.2.1.11) || eggNOG-mapper: phosphopyruvate hydratase activity	Psat3g036800.1; Psat3g036800.2;Psat3g036800.3	1	311853275	6,28	High	3	0,6815	-0,00079	917073	0	1.33e-06	TRUE	TRUE	TRUE	TRUE	TRUE	TRUE	TRUE	TRUE
LVIIPDHYIFTSDER		LVIIPDHYIFTSDER_NA	0,00207091	0	1	1	4	Psat6g107560.1	psat6g107560.1 || uniprot: A0A1S2Y1B9 3-isopropylmalate dehydratase large subunit, chloroplastic-like || eggNOG-mapper: 3-isopropylmalate	Psat6g107560.1	0	181794323	3,16	High	3	0,4747	0,00006	910288	0	0,0001099	TRUE	FALSE	TRUE	FALSE	FALSE	FALSE	TRUE	FALSE
MVPTKPMVVETFSEYPPLGR		MVPTKPMVVETFSEYPPLGR_NA	0.362	0	2	2	11	Psat6g184960.1; Psat6g182960.1	psat6g184960.1 || uniprot: A0A2N9EVT6 Uncharacterized protein || eggNOG-mapper: regulation of response to stimulus	Psat6g184960.1; Psat6g182960.1	0	227816102	3,27	High	3	0,6758	-0,00005	905292	0	0.000182	TRUE	TRUE	FALSE	TRUE	TRUE	TRUE	TRUE	TRUE
ILKESGMALITAEDLDDAAQKAVK		ILKESGMALITAEDLDDAAQKAVK_NA	9.61	0	1	2	1	Psat6g062440.1	psat6g062440.1 || uniprot: A0A072VL01 Succinate--CoA ligase [ADP-forming] subunit beta, mitochondrial (EC 6.2.1.5) (Succinyl-CoA synthetase beta chain) (SCS-beta) || eggNOG-mapper: Succinyl-CoA synthetase functions in the citric acid cycle (TCA), coupling the hydrolysis of succinyl-CoA to the synthesis of ATP and thus represents the only step of substrate- level phosphorylation in the TCA. The be…	Psat6g062440.1; Psat6g062440.2	2	253034328	3,00	High	4	0,4700	0,00046	919270	0	0.00192	TRUE	FALSE	FALSE	FALSE	FALSE	FALSE	FALSE	FALSE
TPFTSGLNLDKIGVETDKLGR		TPFTSGLNLDKIGVETDKLGR_NA	0.00099	0	1	1	27	Psat0s2692g0120.1	psat0s2692g0120.1 || uniprot: A0A2K3LMI4 Dihydrolipoyl dehydrogenase mitochondrial-like || eggNOG-mapper: Dihydrolipoyl dehydrogenase	Psat0s2692g0120.1	2	226121359	4,33	High	3	0,5935	0,00065	867214	0	2.07e-07	TRUE	TRUE	TRUE	TRUE	TRUE	TRUE	TRUE	TRUE
YKSSLDAFQQILKNEGAK		YKSSLDAFQQILKNEGAK_NA	0.357	0	1	1	18	Psat5g204040.1;Psat5g204040.3	psat5g204040.1 || uniprot: A0A1S2Z294 ADP,ATP carrier protein 1, mitochondrial-like || eggNOG-mapper: Belongs to the mitochondrial carrier (TC 2.A.29) family	Psat5g204040.1;Psat5g204040.3	2	204007603	3,15	High	3	0,5270	0,00065	863524	0	0.000861	TRUE	TRUE	TRUE	TRUE	TRUE	TRUE	TRUE	TRUE
AAEILEKEGISAEVINLR		AAEILEKEGISAEVINLR_NA	0.0015	0	1	2	18	Psat0s1880g0240.2;Psat0s1880g0240.1	psat0s1880g0240.3 || uniprot: A0A1S2XMN1 Pyruvate dehydrogenase E1 component subunit beta (EC 1.2.4.1) || eggNOG-mapper: The pyruvate dehydrogenase complex catalyzes the overall conversion of pyruvate to acetyl-CoA and CO(2)	Psat0s1880g0240.3;Psat0s1880g0240.5;Psat0s1880g0240.4; Psat0s1880g0240.2;Psat0s1880g0240.1	1	195508078	5,19	High	3	0,5145	-0,00024	864698	0	3.42e-06	TRUE	TRUE	TRUE	TRUE	TRUE	TRUE	TRUE	TRUE
YRVENLYEGPLDDQYANAIR		YRVENLYEGPLDDQYANAIR_NA	0.00091	0	1	1	21	Psat4g063080.1	psat4g063080.1 || uniprot: Q8RVT3 Elongation factor EF-2 (Fragment) || eggNOG-mapper: Elongation factor	Psat4g063080.1	1	239916261	6,66	High	3	0,5526	-0,00005	840157	0	2.27e-08	TRUE	TRUE	TRUE	TRUE	TRUE	TRUE	TRUE	TRUE
NAPGVVVIDDRESNNFPTPLEVSNKDDVAVGR		NAPGVVVIDDRESNNFPTPLEVSNKDDVAVGR_NA	0,000465918	0	1	1	13	Psat4g004640.1	psat4g004640.1 || uniprot: A0A2Z6M2J4 Semialdhyde_dh domain-containing protein || eggNOG-mapper: Aspartate-semialdehyde	Psat4g004640.1	2	342371390	2,89	High	4	0,6159	-0,00022	841705	0.0268	0,000488	TRUE	TRUE	FALSE	TRUE	TRUE	TRUE	TRUE	TRUE
IFDNALTLGPK		IFDNALTLGPK_NA	0,000437419	0	1	1	12	Psat7g248720.1	psat7g248720.1 || uniprot: A0A392MQZ0 Dirigent protein || eggNOG-mapper: Dirigent proteins impart stereoselectivity on the phenoxy radical-coupling reaction, yielding optically active lignans from two molecules of coniferyl alcohol in the biosynthesis of lignans, flavonolignans, and alkaloids and thus plays a central role in plant secondary metabolism	Psat7g248720.1	0	118866230	3,32	High	2	0,4639	-0,00025	832935	0	0.021	TRUE	FALSE	TRUE	TRUE	TRUE	TRUE	TRUE	FALSE
VVSSAIIDKYIGESAR		VVSSAIIDKYIGESAR_NA	0.0103	0	1	1	16	Psat5g015560.1	psat5g015560.1 || uniprot: A0A1S2Y8C8 26S proteasome regulatory subunit 10B homolog A || eggNOG-mapper: Belongs to the AAA ATPase family	Psat5g015560.1	1	170792758	3,61	High	3	0,7119	0,00074	834928	0	0.00138	TRUE	TRUE	TRUE	TRUE	TRUE	TRUE	TRUE	TRUE
ALQQSTLKAWGGKTENIPNAQAALLVR		ALQQSTLKAWGGKTENIPNAQAALLVR_NA	6.31	0	1	1	3	Psat6g079280.1	psat6g079280.1 || uniprot: A0A2Z6NNA7 Fructose-bisphosphate aldolase (EC 4.1.2.13) || eggNOG-mapper: fructose-bisphosphate aldolase	Psat6g079280.1	2	287858975	4,46	High	4	0,7377	-0,00055	828405	0	0.00207	TRUE	FALSE	FALSE	TRUE	FALSE	TRUE	FALSE	FALSE
VIDAIKSIEIVEGNGGAGTIKK		VIDAIKSIEIVEGNGGAGTIKK_NA	1.11	0	2	3	12	Psat1g157200.1; Psat1g157240.1	psat1g157200.1 || uniprot: A0A1X7BZ85 Pathogenesis-related protein 10 || eggNOG-mapper: Major allergen Pru	Psat1g157200.1; Psat1g157360.1; Psat1g157240.1	2	221225472	5,19	High	3	0,6012	-0,00071	828396	0	0.000114	TRUE	FALSE	TRUE	TRUE	TRUE	TRUE	TRUE	FALSE
GANEVMENDMLKEIADAHGK		GANEVMENDMLKEIADAHGK_NA	6.72	0	1	1	13	Psat2g003880.1	psat2g003880.1 || uniprot: A0A1S2XNU2 NAD(P)H-dependent 6'-deoxychalcone synthase || eggNOG-mapper: NAD(P)H-dependent 6'-deoxychalcone synthase-like	Psat2g003880.1	1	217200598	4,16	High	3	0,7019	-0,00072	839907	0	0.0511	TRUE	FALSE	TRUE	FALSE	TRUE	TRUE	TRUE	FALSE
VANRFIYDKDVAIAAMGPIQR		VANRFIYDKDVAIAAMGPIQR_NA	0,00111108	0	1	1	2	Psat0s3048g0160.1	psat0s3048g0160.1 || uniprot: A0A1S2XR23 probable mitochondrial-processing peptidase subunit beta, mitochondrial || eggNOG-mapper: Belongs to the peptidase M16 family	Psat0s3048g0160.1	2	234825435	2,76	High	4	0,3696	-0,00087	824710	0	0.0483	TRUE	FALSE	FALSE	FALSE	TRUE	FALSE	FALSE	FALSE
ISVNDLVIK		ISVNDLVIK_NA	0,00111889	0	1	1	21	Psat4g184720.1	psat4g184720.1 || uniprot: G7LJ01 Acetyltransferase component of pyruvate dehydrogenase complex (EC 2.3.1.12) || eggNOG-mapper: The pyruvate dehydrogenase complex catalyzes the overall conversion of pyruvate to acetyl-CoA and CO(2)	Psat4g184720.1	0	100060372	2,65	High	2	0,2340	-0,00051	822909	0	0.0489	TRUE	TRUE	TRUE	TRUE	TRUE	TRUE	TRUE	TRUE
RGDYAPGLKVDGMDVLAVK		RGDYAPGLKVDGMDVLAVK_NA	3.97	0	1	2	4	Psat4g127560.1	psat4g127560.2 || uniprot: A0A2Z6NC87 Uncharacterized protein || eggNOG-mapper: The pyruvate dehydrogenase complex catalyzes the overall conversion of pyruvate to acetyl-CoA and CO(2)	Psat4g127560.2; Psat4g127560.1	2	200405827	2,93	High	3	0,4744	0,00114	819143	0	0.000656	TRUE	FALSE	FALSE	TRUE	TRUE	FALSE	FALSE	FALSE
AFSSFGEIVESK		AFSSFGEIVESK_NA	0,000166129	0	1	1	20	Psat5g007400.1	psat5g007400.1 || uniprot: A0A2Z6LT89 RRM domain-containing protein || eggNOG-mapper: Glycine-rich RNA-binding protein	Psat5g007400.1	0	130064196	3,32	High	2	0,6416	-0,00089	821598	0	0.00546	TRUE	TRUE	TRUE	TRUE	TRUE	TRUE	TRUE	TRUE
NPFAPTLHFNYR		NPFAPTLHFNYR_NA	0,0023158	0	1	1	2	Psat2g001760.1	psat2g001760.1 || uniprot: A0A1S2XMK0 oxygen-dependent coproporphyrinogen-III oxidase, chloroplastic || eggNOG-mapper: Coproporphyrinogen-III oxidase	Psat2g001760.1	0	147673826	1,98	High	3	0,6010	0,00015	817179	0	0,000127	TRUE	TRUE	FALSE	FALSE	FALSE	FALSE	FALSE	FALSE
TNTEFVQVLSNSHLK		TNTEFVQVLSNSHLK_NA	0,000199377	0	1	2	8	Psat3g121680.1	psat3g121680.1 || uniprot: A0A1S2XPI4 diaminopimelate epimerase, chloroplastic-like || eggNOG-mapper: Diaminopimelate epimerase	Psat3g121680.1; Psat3g121680.2	0	171689152	2,81	High	3	0,5801	0,00000	815243	0	0.00907	TRUE	TRUE	FALSE	TRUE	TRUE	TRUE	TRUE	FALSE
GGYMEVTGFSPEVR		GGYMEVTGFSPEVR_NA	0,000120298	0	1	1	1	Psat4g165160.1	psat4g165160.1 || uniprot: G7L970 Alanine aminotransferase (Putative alanine transaminase) (EC 2.6.1.2) || eggNOG-mapper: Alanine aminotransferase	Psat4g165160.1	0	152871005	3,90	High	2	0,6436	0,00065	821340	0	0.00261	TRUE	FALSE	FALSE	FALSE	FALSE	FALSE	FALSE	FALSE
LDRVKNITGLVEWYGKNAK		LDRVKNITGLVEWYGKNAK_NA	0,000570984	0	1	2	1	Psat4g019440.3;Psat4g019440.1	psat4g019440.3 || uniprot: Q9T0M9 Sucrose synthase (EC 2.4.1.13) || eggNOG-mapper: Sucrose-cleaving enzyme that provides UDP-glucose and fructose for various metabolic pathways	Psat4g019440.3;Psat4g019440.1; Psat4g019440.4;Psat4g019440.2	3	220421861	2,41	High	4	0,3900	-0,00005	830046	0	0.0202	TRUE	FALSE	FALSE	FALSE	FALSE	FALSE	FALSE	FALSE
RFALDAPLNKYNR		RFALDAPLNKYNR_NA	0,000187176	0	2	4	3	Psat0s772g0080.1; Psat2g190120.1	psat0s772g0080.1 || uniprot: A0A2Z6LR47 Oxidored_FMN domain-containing protein || eggNOG-mapper: 12-oxophytodienoate reductase	Psat0s772g0080.1; Psat2g190120.1; Psat2g190280.1; Psat2g190280.2	2	157785469	3,66	High	3	0,5109	0,00015	680607	0	4,66E-06	TRUE	FALSE	FALSE	TRUE	FALSE	TRUE	FALSE	FALSE
HASDEYYLGQRDSAEYWTSDTNALAAFKK		HASDEYYLGQRDSAEYWTSDTNALAAFKK_NA	4.2e-05	0	1	1	3	Psat4g185080.1	psat4g185080.1 || uniprot: O04919 Lipoxygenase (EC 1.13.11.-) || eggNOG-mapper: Plant lipoxygenase may be involved in a number of diverse aspects of plant physiology including growth and development, pest resistance, and senescence or responses to wounding	Psat4g185080.1	2	333753962	6,37	High	4	0,7677	-0,00108	841609	0	7,35E-11	TRUE	FALSE	FALSE	TRUE	FALSE	TRUE	FALSE	FALSE
LYGSQAGLSWIAKPVAR		LYGSQAGLSWIAKPVAR_NA	0,000524907	0	1	1	2	Psat5g008640.4;Psat5g008640.2;Psat5g008640.3;Psat5g008640.1	psat5g008640.4 || uniprot: A0A1S2Y9K8 monosaccharide-sensing protein 2-like || eggNOG-mapper: Belongs to the major facilitator superfamily. Sugar transporter (TC 2.A.1.1) family	Psat5g008640.4;Psat5g008640.2;Psat5g008640.3;Psat5g008640.1	0	181700683	2,04	High	3	0,2206	-0,00117	841752	0	0.0181	TRUE	FALSE	FALSE	FALSE	FALSE	TRUE	FALSE	FALSE
VFFDMTVGGQPSGR		VFFDMTVGGQPSGR_NA	0,00102152	0	1	1	8	Psat5g003080.1	psat5g003080.1 || uniprot: A0A1S2Y7T0 Peptidyl-prolyl cis-trans isomerase (PPIase) (EC 5.2.1.8) || eggNOG-mapper: PPIases accelerate the folding of proteins. It catalyzes the cis-trans isomerization of proline imidic peptide bonds in oligopeptides	Psat5g003080.1	0	149771547	3,29	High	2	0,5745	-0,00139	864769	0.0431	0,0006588	TRUE	FALSE	TRUE	FALSE	FALSE	TRUE	TRUE	TRUE
AFDEGWGAVIAK		AFDEGWGAVIAK_NA	0,000402111	0	1	3	2	Psat1g029560.1	psat1g029560.3 || uniprot: A0A1S2Z0C6 dihydropyrimidine dehydrogenase (NADP(+)), chloroplastic || eggNOG-mapper: dihydropyrimidine dehydrogenase	Psat1g029560.3; Psat1g029560.2; Psat1g029560.1	0	126363681	3,31	High	2	0,5468	0,00059	867143	0	0.0127	TRUE	FALSE	TRUE	FALSE	FALSE	FALSE	FALSE	FALSE
ISYGTGSISGFFSQDHVK		ISYGTGSISGFFSQDHVK_NA	1.43	0	1	2	22	Psat3g015080.1	psat3g015080.1 || uniprot: G7KWF0 Fungal proteinase A, aspartic proteinase superfamily protein || eggNOG-mapper: Belongs to the peptidase A1 family	Psat3g015080.1; Psat3g015080.2	0	192993412	2,21	High	3	0,6561	-0,00071	861422	0	0.0402	TRUE	TRUE	TRUE	TRUE	TRUE	TRUE	TRUE	TRUE
KVPDKLLDQTSVTHLFPITK		KVPDKLLDQTSVTHLFPITK_NA	0.0426	0	1	3	19	Psat1g128160.1;Psat1g128160.3	psat1g128160.1 || uniprot: A0A1S2XI32 Proteasome subunit alpha type (EC 3.4.25.1) || eggNOG-mapper: Proteasome subunit alpha	Psat1g128160.1;Psat1g128160.3; Psat1g128160.2; Psat4g153680.1	2	228029619	3,93	High	4	0,6310	-0,00095	854751	0	0.00067	TRUE	TRUE	TRUE	TRUE	TRUE	TRUE	TRUE	TRUE
GKGILQHHQVIAEFEEIPEENRQKLTDGAFGEVLR		GKGILQHHQVIAEFEEIPEENRQKLTDGAFGEVLR_NA	0.884	0	1	2	10	Psat4g019440.3;Psat4g019440.1	psat4g019440.3 || uniprot: Q9T0M9 Sucrose synthase (EC 2.4.1.13) || eggNOG-mapper: Sucrose-cleaving enzyme that provides UDP-glucose and fructose for various metabolic pathways	Psat4g019440.3;Psat4g019440.1; Psat4g019440.4;Psat4g019440.2	3	398806754	5,08	High	5	0,6732	0,00029	858721	0	0.00019	TRUE	TRUE	TRUE	TRUE	TRUE	TRUE	FALSE	TRUE
SKFQDELIANAAYIGSPGK		SKFQDELIANAAYIGSPGK_NA	0.00461	0	1	1	16	Psat6g079280.1	psat6g079280.1 || uniprot: A0A2Z6NNA7 Fructose-bisphosphate aldolase (EC 4.1.2.13) || eggNOG-mapper: fructose-bisphosphate aldolase	Psat6g079280.1	1	200903383	5,60	High	2	0,6554	-0,00023	853434	0	8.35e-08	TRUE	TRUE	TRUE	TRUE	FALSE	TRUE	TRUE	TRUE
VLSTEEIDEHLTAISERD		VLSTEEIDEHLTAISERD_NA	2.91	0	1	1	16	Psat1g128160.1;Psat1g128160.3	psat1g128160.1 || uniprot: A0A1S2XI32 Proteasome subunit alpha type (EC 3.4.25.1) || eggNOG-mapper: Proteasome subunit alpha	Psat1g128160.1;Psat1g128160.3	1	205700332	4,08	High	3	0,6936	-0,00042	841540	0	0.0275	TRUE	TRUE	TRUE	TRUE	TRUE	TRUE	TRUE	TRUE
NITGLVEWYGKNAK		NITGLVEWYGKNAK_NA	0,000680361	0	1	2	14	Psat4g019440.3;Psat4g019440.1	psat4g019440.3 || uniprot: Q9T0M9 Sucrose synthase (EC 2.4.1.13) || eggNOG-mapper: Sucrose-cleaving enzyme that provides UDP-glucose and fructose for various metabolic pathways	Psat4g019440.3;Psat4g019440.1; Psat4g019440.4;Psat4g019440.2	1	159284312	3,00	High	2	0,5767	0,00144	858372	0	0.0255	TRUE	FALSE	TRUE	TRUE	TRUE	TRUE	TRUE	TRUE
LAETGIFDLGHAVSR		LAETGIFDLGHAVSR_NA	3.43	0	1	1	12	Psat7g041480.2;Psat7g041480.1	psat7g041480.2 || uniprot: A0A1S2YF25 uncharacterized protein LOC101495566 || eggNOG-mapper: Dehydrogenase	Psat7g041480.2;Psat7g041480.1	0	158583328	3,19	High	3	0,6646	-0,00100	846365	0	0.0185	TRUE	TRUE	TRUE	TRUE	FALSE	TRUE	FALSE	FALSE
DAVVTVPAYFNDAQR		DAVVTVPAYFNDAQR_NA	0,000150585	0	2	3	8	Psat7g022680.1; Psat7g023360.1	psat7g022680.1 || uniprot: A0A1S2YEC8 luminal-binding protein || eggNOG-mapper: Belongs to the heat shock protein 70 family	Psat7g022680.1; Psat7g023360.1; Psat7g023360.2	0	166582311	3,59	High	2	0,6045	0,00143	847033	0	3,48E-06	TRUE	TRUE	TRUE	TRUE	FALSE	TRUE	TRUE	FALSE
LNVEVSDVKNVIIWGNHSSSQYPDVNHATVK		LNVEVSDVKNVIIWGNHSSSQYPDVNHATVK_NA	0.00302	0	1	4	13	Psat6g116160.1	psat6g116160.3 || uniprot: A0A2Z6M216 Malate dehydrogenase (EC 1.1.1.37) || eggNOG-mapper: Malate dehydrogenase	Psat6g116160.3; Psat6g116160.2; Psat6g116160.4; Psat6g116160.1	1	344974481	6,64	High	4	0,6627	0,00231	846933	0	4.05e-06	TRUE	TRUE	TRUE	TRUE	FALSE	FALSE	FALSE	TRUE
LLETNNFPEFTGR		LLETNNFPEFTGR_NA	8.06	0	1	1	14	Psat6g037200.1	psat6g037200.1 || uniprot: A0A072VE66 NADH glutamate synthase || eggNOG-mapper: glutamate synthase	Psat6g037200.1	0	153776453	4,17	High	2	0,6499	-0,00028	846762	0	0.00382	TRUE	TRUE	TRUE	TRUE	FALSE	TRUE	FALSE	TRUE
ALSDHHVILEGTLLKPNMVTPGSDAPKVAPEVIAEHTVR		ALSDHHVILEGTLLKPNMVTPGSDAPKVAPEVIAEHTVR_NA	0.264	0	1	1	4	Psat0s1258g0040.1	psat0s1258g0040.1 || uniprot: A0A2Z6N2Y6 Fructose-bisphosphate aldolase (EC 4.1.2.13) || eggNOG-mapper: fructose-bisphosphate aldolase	Psat0s1258g0040.1	1	414220667	4,68	High	6	0,5363	-0,00094	846000	0	1.72e-05	TRUE	FALSE	FALSE	TRUE	TRUE	TRUE	FALSE	FALSE
AGTYDEKRLFGVTTLDVVR		AGTYDEKRLFGVTTLDVVR_NA	3.52	0	1	5	3	Psat4g180720.1	psat2g088520.1 || uniprot: A0A2Z6PL24 Malate dehydrogenase (EC 1.1.1.37) || eggNOG-mapper: Malate dehydrogenase	Psat2g088520.1; Psat4g180720.1; Psat2g088400.1; Psat2g088480.1; Psat2g088320.1	2	214013969	3,86	High	3	0,5933	-0,00057	843310	0	0.000516	TRUE	FALSE	FALSE	FALSE	TRUE	FALSE	TRUE	FALSE
FAESFEMIPR		FAESFEMIPR_NA	0,000361954	0	2	2	15	Psat0s2522g0160.1; Psat0s3407g0040.1	psat0s2522g0160.1 || uniprot: A0A1S2XKN6 T-complex protein 1 subunit theta-like || eggNOG-mapper: assists the folding of proteins upon ATP hydrolysis	Psat0s2522g0160.1; Psat0s3407g0040.1	0	122658742	2,84	High	2	0,6901	-0,00078	850138	0	0.0592	TRUE	TRUE	TRUE	TRUE	TRUE	TRUE	TRUE	TRUE
NDQVDLLKEGSTIILR		NDQVDLLKEGSTIILR_NA	0,00162141	0	1	1	4	Psat4g123880.2;Psat4g123880.1	psat4g123880.2 || uniprot: B7FKB1 Nucleic acid-binding, OB-fold-like protein || eggNOG-mapper: At4g28440-like	Psat4g123880.2;Psat4g123880.1	1	181400180	3,11	High	3	0,5016	-0,00077	936635	0	0,0001373	TRUE	FALSE	FALSE	FALSE	FALSE	TRUE	TRUE	FALSE
SGGLSENLTDQQVDKKQLIDDVRK		SGGLSENLTDQQVDKKQLIDDVRK_NA	0,00201383	0	1	1	3	Psat3g194000.2;Psat3g194000.1	psat3g194000.2 || uniprot: A0A072TX81 6-phosphogluconate dehydrogenase, decarboxylating (EC 1.1.1.44) || eggNOG-mapper: Catalyzes the oxidative decarboxylation of 6- phosphogluconate to ribulose 5-phosphate and CO(2), with concomitant reduction of NADP to NADPH	Psat3g194000.2;Psat3g194000.1	3	268640061	2,56	High	4	0,3242	0,00077	679977	0,0007073	0,01056	TRUE	FALSE	FALSE	FALSE	TRUE	FALSE	TRUE	FALSE
RPPGREAYPGDVFYLHSR		RPPGREAYPGDVFYLHSR_NA	0.537	0	1	2	5	Psat0s2754g0200.1;Psat6g219360.1;Psat1g003840.1	psat0s1586g0040.1 || uniprot: A0A345X0X5 ATP synthase subunit alpha, chloroplastic (EC 7.1.2.2) (ATP synthase F1 sector subunit alpha) (F-ATPase subunit alpha) || eggNOG-mapper: ATP synthase subunit alpha	Psat0s1586g0040.1; Psat0s2754g0200.1;Psat6g219360.1;Psat1g003840.1	1	211706753	3,32	High	4	0,4940	-0,00018	673693	0	0.000843	TRUE	TRUE	FALSE	TRUE	FALSE	TRUE	FALSE	FALSE
AKQYYADDVDRTK		AKQYYADDVDRTK_NA	0,00108039	0	1	1	4	Psat3g184040.1	psat3g184040.1 || uniprot: G7KVS0 E1 subunit-like 2-oxoglutarate dehydrogenase (Putative oxoglutarate dehydrogenase (Succinyl-transferring)) (EC 1.2.4.2) || eggNOG-mapper: 2-oxoglutarate dehydrogenase	Psat3g184040.1	2	157276526	3,52	High	3	0,5568	-0,00095	436364	0	0.0478	TRUE	TRUE	FALSE	TRUE	FALSE	FALSE	TRUE	FALSE
LRATGGNKTKTPGPGAQAALR		LRATGGNKTKTPGPGAQAALR_NA	2.34	0	1	2	4	Psat7g090080.1;Psat1g190120.1	psat7g090080.2 || uniprot: A0A2K3MKS3 40S ribosomal protein s14-like (Fragment) || eggNOG-mapper: Belongs to the universal ribosomal protein uS11 family	Psat7g090080.2; Psat7g090080.1;Psat1g190120.1	3	206516249	3,52	High	4	0,4915	-0,00079	435514	0	1,21E-06	TRUE	FALSE	FALSE	TRUE	FALSE	TRUE	FALSE	FALSE
VGKDVKETLPK		VGKDVKETLPK_NA	0,0018518	0	1	1	9	Psat1g206000.1	psat1g206000.1 || uniprot: I3S047 Clathrin light chain || eggNOG-mapper: Clathrin is the major protein of the polyhedral coat of coated pits and vesicles	Psat1g206000.1	2	121371506	3,15	High	3	0,2571	-0,00090	438901	0.0185	0,0003492	TRUE	TRUE	TRUE	FALSE	TRUE	FALSE	TRUE	FALSE
VLNLKQEHR		VLNLKQEHR_NA	0,00103593	0	1	1	21	Psat1g147560.1;Psat1g147600.1	psat1g147560.1 || uniprot: A0A072TEX8 Glycoside hydrolase family 18 protein (Putative chitinase) (EC 3.2.1.14) || eggNOG-mapper: Belongs to the glycosyl hydrolase 18 family	Psat1g147560.1;Psat1g147600.1	1	113665347	2,60	High	3	0,4308	-0,00050	438764	0.0095	0,0001952	TRUE	FALSE	TRUE	TRUE	TRUE	TRUE	TRUE	TRUE
IGPATNKNPAATTQPK		IGPATNKNPAATTQPK_NA	0,000218418	0	1	1	12	Psat1g181680.1	psat1g181680.1 || uniprot: Q2PEV8 Putative DNA binding protein (Fragment) || eggNOG-mapper: Polyadenylate-binding protein	Psat1g181680.1	1	160887039	3,15	High	3	0,2413	-0,00071	440903	0	0.0236	TRUE	TRUE	TRUE	TRUE	TRUE	TRUE	FALSE	TRUE
SGGEATTVGKEATPST		SGGEATTVGKEATPST_NA	0,000656928	0	1	1	8	Psat3g022000.1	psat3g022000.1 || uniprot: A0A1J7IEH5 CS domain-containing protein || eggNOG-mapper: CS domain	Psat3g022000.1	1	149271256	2,78	High	2	0,4568	0,00001	442714	0	0.0486	TRUE	TRUE	FALSE	TRUE	FALSE	TRUE	TRUE	TRUE
VKDGVPHLTK		VKDGVPHLTK_NA	0,00120005	0	1	1	13	Psat6g219520.1	psat6g219520.1 || uniprot: A0A072VR00 D-3-phosphoglycerate dehydrogenase (EC 1.1.1.95) || eggNOG-mapper: Belongs to the D-isomer specific 2-hydroxyacid dehydrogenase family	Psat6g219520.1	1	109363642	3,10	High	3	0,3129	0,00036	452597	0.097	0,001134	TRUE	TRUE	TRUE	TRUE	FALSE	TRUE	TRUE	TRUE
INATDTKAYATR		INATDTKAYATR_NA	5.04	0	2	3	13	Psat0s1212g0160.1; Psat0s1211g0080.1	psat0s1212g0160.2 || uniprot: Q43817 Lipoxygenase (EC 1.13.11.-) || eggNOG-mapper: Plant lipoxygenase may be involved in a number of diverse aspects of plant physiology including growth and development, pest resistance, and senescence or responses to wounding	Psat0s1212g0160.2;Psat0s1212g0160.3; Psat0s1212g0160.1; Psat0s1211g0080.1	1	132468555	3,66	High	2	0,3661	0,00118	450147	0	0.059	TRUE	FALSE	TRUE	TRUE	TRUE	TRUE	TRUE	FALSE
IKELSGPEYSRK		IKELSGPEYSRK_NA	0.701	0	1	2	7	Psat6g238360.1	psat6g238360.2 || uniprot: A0A2K3LZ91 Chalcone-flavonone isomerase family protein || eggNOG-mapper: Belongs to the chalcone isomerase family	Psat6g238360.2; Psat6g238360.1	2	140676380	3,47	High	3	0,4669	-0,00117	457941	0	0.0098	TRUE	FALSE	FALSE	TRUE	TRUE	FALSE	TRUE	TRUE
SSHAIAVVGQK		SSHAIAVVGQK_NA	0,000827877	0	1	1	17	Psat1g012640.1	psat1g012640.1 || uniprot: A0A1S2XG16 nitrile-specifier protein 5 || eggNOG-mapper: Nitrile-specifier protein	Psat1g012640.1	0	109661093	3,29	High	2	0,5775	-0,00051	459136	0.0268	0,0003699	TRUE	TRUE	TRUE	TRUE	FALSE	TRUE	TRUE	TRUE
LHPDQEGLSKQEAVR		LHPDQEGLSKQEAVR_NA	0,00264425	0	1	2	1	Psat3g190440.2;Psat3g190440.3;Psat3g190440.1	psat3g190440.2 || uniprot: A0A1S2XNE6 ABC transporter F family member 4 || eggNOG-mapper: ABC transporter F family member	Psat3g190440.2;Psat3g190440.3;Psat3g190440.1; Psat4g094520.1	1	170688202	1,62	High	3	0,1543	-0,00017	458590	0	0,0001522	TRUE	FALSE	FALSE	FALSE	FALSE	FALSE	FALSE	FALSE
LFGGDIDKHHK		LFGGDIDKHHK_NA	0,00239808	0	1	1	5	Psat0s3240g0080.1	psat0s3240g0080.1 || uniprot: A0A2Z6NKS3 Bet_v_1 domain-containing protein || eggNOG-mapper: MLP-like protein	Psat0s3240g0080.1	1	126665895	1,70	High	4		0,00022	458094	0	0,0001336	TRUE	TRUE	FALSE	FALSE	FALSE	FALSE	FALSE	TRUE
LINSTSTKAYASR		LINSTSTKAYASR_NA	0.355	0	1	1	5	Psat4g185080.1	psat4g185080.1 || uniprot: O04919 Lipoxygenase (EC 1.13.11.-) || eggNOG-mapper: Plant lipoxygenase may be involved in a number of diverse aspects of plant physiology including growth and development, pest resistance, and senescence or responses to wounding	Psat4g185080.1	1	141175397	2,55	High	3	0,5843	-0,00068	466647	0	5,19E-07	TRUE	FALSE	TRUE	TRUE	TRUE	FALSE	TRUE	FALSE
TPKEYESLGK		TPKEYESLGK_NA	0,00133292	0	2	2	26	Psat3g198680.1; Psat3g198600.1	psat3g198680.1 || uniprot: G7L351 Caffeic acid O-methyltransferase (Putative methyltransferase) (EC 2.1.1.-) || eggNOG-mapper: Belongs to the class I-like SAM-binding methyltransferase superfamily. Cation-independent O- methyltransferase family	Psat3g198680.1; Psat3g198600.1	1	115159428	3,10	High	3	0,4097	-0,00054	463776	0	0,000109	TRUE	TRUE	TRUE	TRUE	TRUE	TRUE	TRUE	TRUE
HKIHIEAYGEGNER		HKIHIEAYGEGNER_NA	1.71	0	1	2	11	Psat1g185960.3	psat1g185960.1 || uniprot: A0A2K3PR35 Glutamine synthetase (EC 6.3.1.2) || eggNOG-mapper: glutamine synthetase	Psat1g185960.1; Psat1g185960.3	1	165281394	3,68	High	3	0,5951	-0,00055	463646	0	0.00928	TRUE	TRUE	TRUE	TRUE	TRUE	TRUE	TRUE	TRUE
ILSSIEHREDTKGNDVSVKR		ILSSIEHREDTKGNDVSVKR_NA	0.508	0	1	2	8	Psat7g071680.1	psat7g071680.1 || uniprot: G7LIR4 General regulatory factor 2 || eggNOG-mapper: Belongs to the 14-3-3 family	Psat7g071680.1; Psat7g071680.2	3	228320515	2,82	High	4	0,5496	-0,00065	468478	0	0.0504	TRUE	TRUE	FALSE	TRUE	FALSE	FALSE	TRUE	TRUE
SAVENSTSDYDKEKLQER		SAVENSTSDYDKEKLQER_NA	0.106	0	1	1	27	Psat6g170600.1	psat6g170600.1 || uniprot: A0A2Z6LM37 Uncharacterized protein || eggNOG-mapper: Belongs to the chaperonin (HSP60) family	Psat6g170600.1	2	209898873	4,39	High	3	0,6925	-0,00069	471189	0	5.64e-05	TRUE	TRUE	TRUE	TRUE	TRUE	TRUE	TRUE	TRUE
SFNDHVKYYEK		SFNDHVKYYEK_NA	0,000168477	0	2	2	5	Psat4g147120.1; Psat4g191080.1	psat4g147120.1 || uniprot: O65848 Annexin || eggNOG-mapper: Annexin-like protein	Psat4g147120.1; Psat4g191080.1	1	142967466	1,78	High	3	0,4831	-0,00150	513966	0	0,0001878	TRUE	FALSE	TRUE	TRUE	FALSE	TRUE	FALSE	FALSE
LKKGVLIVNNAR		LKKGVLIVNNAR_NA	5.48	0	2	2	5	Psat1g058600.1; Psat1g056760.1	psat1g058600.1 || uniprot: A0A072UGE8 Formate dehydrogenase, mitochondrial (FDH) (EC 1.17.1.9) (NAD-dependent formate dehydrogenase) || eggNOG-mapper: Catalyzes the NAD( )-dependent oxidation of formate to carbon dioxide. Involved in the cell stress response	Psat1g058600.1; Psat1g056760.1	2	132484233	3,75	High	3	0,6720	-0,00090	505632	0	0.000921	TRUE	FALSE	FALSE	TRUE	TRUE	FALSE	TRUE	FALSE
MSEVDEESKQVSYR		MSEVDEESKQVSYR_NA	0,00011373	0	1	1	7	Psat1g222760.1	psat1g222760.1 || uniprot: A0A1S2X989 stromal 70 kDa heat shock-related protein, chloroplastic || eggNOG-mapper: Stromal 70 kDa heat shock-related protein	Psat1g222760.1	1	168676394	2,98	High	3	0,5134	-0,00105	507857	0	0.0694	TRUE	FALSE	TRUE	FALSE	FALSE	TRUE	TRUE	TRUE
TGRKPTATDPNSESRGNSVYIPR		TGRKPTATDPNSESRGNSVYIPR_NA	0.362	0	1	1	13	Psat4g185080.1	psat4g185080.1 || uniprot: O04919 Lipoxygenase (EC 1.13.11.-) || eggNOG-mapper: Plant lipoxygenase may be involved in a number of diverse aspects of plant physiology including growth and development, pest resistance, and senescence or responses to wounding	Psat4g185080.1	2	250326479	3,26	High	4	0,5552	-0,00037	501788	0	0.0122	TRUE	TRUE	TRUE	TRUE	TRUE	TRUE	TRUE	FALSE
IGTDEDGLTR		IGTDEDGLTR_NA	0,00177573	0	1	3	11	Psat4g191040.2	psat4g191040.3 || uniprot: A0A2Z6NGL3 Annexin || eggNOG-mapper: Annexin-like protein	Psat4g191040.3; Psat4g191040.2; Psat4g191040.1	0	107652184	3,30	High	2	0,6091	-0,00046	504797	0.0185	0,000287	TRUE	FALSE	TRUE	TRUE	FALSE	TRUE	TRUE	FALSE
HAVSEGTKAVTKFTSS		HAVSEGTKAVTKFTSS_NA	2.23	0	8	13	8	Psat7g218120.1; Psat0s2658g0080.1;Psat3g085240.1;Psat0s2658g0040.1; Psat6g067800.1; Psat7g218160.1; Psat3g048760.1; Psat0s3083g0040.1; Psat7g218200.1; Psat7g218560.1	psat7g218120.1 || uniprot: G7JTQ9 Histone H2B || eggNOG-mapper: histone H2B.1	Psat7g218120.1; Psat0s2658g0080.1;Psat3g085240.1;Psat0s2658g0040.1; Psat6g067800.1; Psat7g218160.1; Psat3g048760.1; Psat2g074040.1; Psat0s3083g0040.1; Psat0s2193g0040.1; Psat7g218200.1; Psat7g218440.1; Psat7g223600.1; Psat7g218560.1; Psat5g068520.1	2	164984933	2,97	High	3	0,6431	-0,00057	499067	0	0.000283	TRUE	FALSE	TRUE	TRUE	TRUE	TRUE	TRUE	FALSE
FHSTHNIQVR		FHSTHNIQVR_NA	0,000506822	0	1	1	5	Psat6g194760.1	psat6g194760.1 || uniprot: A0A2K3P1U8 Pyruvate kinase (EC 2.7.1.40) || eggNOG-mapper: Belongs to the pyruvate kinase family	Psat6g194760.1	0	123863888	2,12	High	3	0,3585	-0,00070	435233	0,0008502	0,01292	TRUE	TRUE	FALSE	TRUE	FALSE	TRUE	TRUE	FALSE
AMNEINAAAR		AMNEINAAAR_NA	0,00102152	0	1	4	18	Psat1g077440.1	psat1g077440.1 || uniprot: A0A2K3N6L3 Hypersensitive-induced response protein 1-like || eggNOG-mapper: Hypersensitive-induced response protein	Psat1g077440.1; Psat4g130520.1;Psat4g130520.2; Psat2g137800.1; Psat4g053480.1	0	106052040	2,74	High	2	0,5365	-0,00041	501050	0.0185	0,0003072	TRUE	TRUE	TRUE	TRUE	FALSE	TRUE	TRUE	TRUE
HIGAFPDAEKAK		HIGAFPDAEKAK_NA	5.72	0	1	2	9	Psat6g067240.1	psat0s2697g0040.1 || uniprot: A0A1S2Y2M2 60S ribosomal protein L4-like || eggNOG-mapper: 60S ribosomal Protein	Psat0s2697g0040.1; Psat6g067240.1	1	128367426	3,16	High	3	0,6709	0,00011	490112	0	0.000976	TRUE	TRUE	TRUE	TRUE	FALSE	TRUE	TRUE	TRUE
FSSDRTIHEYAR		FSSDRTIHEYAR_NA	0,00223633	0	1	2	1	Psat1g066720.1	psat1g066720.1 || uniprot: A0A2P5YB04 Alpha-1,4 glucan phosphorylase (EC 2.4.1.1) || eggNOG-mapper: Phosphorylase is an important allosteric enzyme in carbohydrate metabolism. Enzymes from different sources differ in their regulatory mechanisms and in their natural substrates. However, all known phosphorylases share catalytic and structural properties	Psat1g066720.1; Psat7g134200.1	1	148171317	2,25	High	3	0,1156	0,00017	487303	0	0,000122	TRUE	FALSE	FALSE	FALSE	FALSE	FALSE	FALSE	FALSE
IGSDSHLGEVYKK		IGSDSHLGEVYKK_NA	4.44	0	1	1	15	Psat7g123960.1	psat7g123960.1 || uniprot: G7JL79 Ferredoxin-nitrite reductase (Putative ferredoxin--nitrite reductase) (EC 1.7.7.1) || eggNOG-mapper: Ferredoxin-nitrite reductase	Psat7g123960.1	1	143274307	2,87	High	3	0,5958	-0,00056	478865	0	0.000702	TRUE	FALSE	FALSE	TRUE	TRUE	TRUE	TRUE	TRUE
SKAVQVTGPDGASVQGSK		SKAVQVTGPDGASVQGSK_NA	0.329	0	1	1	2	Psat0ss26108g0040.1	psat0ss26108g0040.1 || uniprot: A0A088FZS5 Cold shock protein (glycine-rich protein 2) || eggNOG-mapper: Glycine-rich protein 2-like	Psat0ss26108g0040.1	1	171589225	4,31	High	3	0,6172	0,00002	468777	0	2.28e-05	TRUE	FALSE	FALSE	TRUE	FALSE	FALSE	FALSE	FALSE
TFVEHGVADGR		TFVEHGVADGR_NA	6.18	0	1	1	33	Psat7g030360.1	psat7g030360.1 || uniprot: A0A2Z6LMQ0 Pyr_redox_2 domain-containing protein || eggNOG-mapper: Monodehydroascorbate reductase	Psat7g030360.1	0	118758036	3,28	High	2	0,6433	-0,00067	467393	0	0.00369	TRUE	TRUE	TRUE	TRUE	TRUE	TRUE	TRUE	TRUE
NLSEQQPVTAR		NLSEQQPVTAR_NA	0,0016909	0	1	1	1	Psat5g002440.1	psat5g002440.1 || uniprot: A0A072VKS3 1-phosphatidylinositol phosphodiesterase-like protein (Putative phosphoinositide phospholipase C, Phosphatidylinositol diacylglycerol-lyase) (EC 3.1.4.11) (EC 4.6.1.13) || eggNOG-mapper: PI-PLC X-box domain-containing protein DDB_G0293730-like	Psat5g002440.1	0	124264369	2,84	High	2	0,5141	0,00081	466806	0	0.0841	TRUE	FALSE	FALSE	FALSE	FALSE	FALSE	FALSE	FALSE
STKPGLEESQEQIHKIR		STKPGLEESQEQIHKIR_NA	0,000158166	0	1	1	5	Psat7g151880.1	psat7g151880.1 || uniprot: A0A0S3RXI8 Ribosomal_S10 domain-containing protein || eggNOG-mapper: 40S ribosomal protein	Psat7g151880.1	1	198005088	2,93	High	4	0,5017	-0,00054	495936	0	0.00372	TRUE	FALSE	TRUE	TRUE	TRUE	TRUE	FALSE	FALSE
FFEQDSEVKR		FFEQDSEVKR_NA	0,0011669	0	1	2	19	Psat4g221840.1	psat6g178000.1 || uniprot: G7LCL2 1-aminocyclopropane-1-carboxylate oxidase-like protein (Putative deacetoxyvindoline 4-hydroxylase) (EC 1.14.11.20) || eggNOG-mapper: Belongs to the iron ascorbate-dependent oxidoreductase family	Psat6g178000.1; Psat4g221840.1	1	128462189	1,97	High	3	0,4975	0,00000	520115	0	0,0001185	TRUE	TRUE	TRUE	TRUE	TRUE	TRUE	TRUE	TRUE
AGIVGGSTVKESHAGSR		AGIVGGSTVKESHAGSR_NA	0,00190432	0	1	2	6	Psat7g184520.2	psat7g184520.2 || uniprot: A0A2Z6PHZ5 Adenylyl cyclase-associated protein || eggNOG-mapper: Belongs to the CAP family	Psat7g184520.2; Psat7g184520.1	1	161284016	2,24	High	3	0,5089	0,00013	415415	0	0.0983	TRUE	FALSE	TRUE	TRUE	FALSE	TRUE	TRUE	FALSE
RFDDAQTQKEMK		RFDDAQTQKEMK_NA	0,00113467	0	2	2	13	Psat7g103280.1; Psat1g212880.1	psat7g103280.1 || uniprot: A0A1S3E9E3 Deleted. || eggNOG-mapper: Belongs to the heat shock protein 70 family	Psat7g103280.1; Psat1g212880.1	2	149671620	3,58	High	3	0,5056	-0,00087	412061	0,0002344	0,002525	TRUE	TRUE	FALSE	TRUE	TRUE	TRUE	TRUE	TRUE
MVNVAQVTSNALSLINQYAAKH	1xOxidation [M1(100)]	MVNVAQVTSNALSLINQYAAKH_1xOxidation [M1(100)]	0,0018389	0	1	1	1	Psat5g226600.1	psat5g226600.1 || uniprot: G7IYJ3 Plant invertase/pectin methylesterase inhibitor (Putative pectinesterase) (EC 3.1.1.11) || eggNOG-mapper: 21 kDa protein-like	Psat5g226600.1	1	238823400	2,55	High	3	0,5294	0,00091	1191190	0	0.0937	FALSE	FALSE	TRUE	FALSE	FALSE	FALSE	FALSE	FALSE
LVDTNGAGDAFVGGFLAQLVQEK		LVDTNGAGDAFVGGFLAQLVQEK_NA	0.00296	0	1	1	14	Psat6g072280.1	psat6g072280.1 || uniprot: G7IAA1 PfkB family carbohydrate kinase (Putative adenosine kinase) (EC 2.7.1.20) || eggNOG-mapper: adenosine kinase	Psat6g072280.1	0	234920850	5,52	High	2	0,6630	0,00014	1230383	0	4.65e-08	TRUE	TRUE	FALSE	FALSE	TRUE	TRUE	TRUE	TRUE
AINVIPLLTPAVMEKIEAVVQTKPK		AINVIPLLTPAVMEKIEAVVQTKPK_NA	0,00172675	0	1	1	21	Psat6g047760.1	psat6g047760.1 || uniprot: A0A2Z6NFN6 Aldo_ket_red domain-containing protein || eggNOG-mapper: voltage-gated potassium channel subunit	Psat6g047760.1	1	270258887	2,43	High	4	0,6379	0,00016	1233217	0	0.0987	TRUE	TRUE	TRUE	TRUE	TRUE	TRUE	TRUE	TRUE
FGTALVSGPIFFVFEK		FGTALVSGPIFFVFEK_NA	5.18	0	1	1	20	Psat1g152160.1	psat1g152160.1 || uniprot: A0A2Z6P8Z2 Uncharacterized protein || eggNOG-mapper: Plasma membrane-associated cation-binding protein	Psat1g152160.1	0	175894652	3,73	High	2	0,5871	-0,00003	1227756	0	0.0238	TRUE	TRUE	TRUE	TRUE	TRUE	TRUE	TRUE	TRUE
LLEPVYMVEIQAPEQALGGIYSVLNQKR		LLEPVYMVEIQAPEQALGGIYSVLNQKR_NA	0.487	0	1	1	6	Psat6g048640.1	psat6g048640.1 || uniprot: A0A072VT43 Translation elongation factor EF-2 subunit || eggNOG-mapper: Elongation factor	Psat6g048640.1	1	315869183	5,02	High	3	0,6135	0,00371	1231730	0	9,54E-07	TRUE	FALSE	FALSE	TRUE	FALSE	TRUE	TRUE	FALSE
LLEPVYMVEIQAPEQALGGIYSVLNQKR	1xOxidation [M7(100)]	LLEPVYMVEIQAPEQALGGIYSVLNQKR_1xOxidation [M7(100)]	0.116	0	1	1	1	Psat6g048640.1	psat6g048640.1 || uniprot: A0A072VT43 Translation elongation factor EF-2 subunit || eggNOG-mapper: Elongation factor	Psat6g048640.1	1	317468675	4,50	High	3	0,6911	0,00142	1159224	0	5.8e-06	FALSE	FALSE	FALSE	FALSE	TRUE	FALSE	FALSE	FALSE
WSEELSTAWEVAYEGLASAIKK		WSEELSTAWEVAYEGLASAIKK_NA	0,00194467	0	2	4	4	Psat7g013000.1; Psat2g039640.1	psat7g013000.1 || uniprot: P93851 Leghemoglobin K || eggNOG-mapper: Belongs to the globin family	Psat7g013000.1; Psat2g039680.1; Psat2g039720.1; Psat2g039640.1	1	246823438	3,40	High	3	0,4706	0,00282	1232084	0,0001554	0,001758	TRUE	TRUE	FALSE	TRUE	FALSE	FALSE	FALSE	FALSE
FEVWPYLETYTEDVAHELAK		FEVWPYLETYTEDVAHELAK_NA	0,0029155	0	1	2	4	Psat4g019440.3;Psat4g019440.1	psat4g019440.3 || uniprot: Q9T0M9 Sucrose synthase (EC 2.4.1.13) || eggNOG-mapper: Sucrose-cleaving enzyme that provides UDP-glucose and fructose for various metabolic pathways	Psat4g019440.3;Psat4g019440.1; Psat4g019440.4;Psat4g019440.2	0	244017072	2,32	High	3	0,4440	0,00068	1232534	0.0095	0,0002617	TRUE	FALSE	FALSE	TRUE	FALSE	FALSE	FALSE	TRUE
SLYDGGIKLPTDILSQISPIPLFK		SLYDGGIKLPTDILSQISPIPLFK_NA	0.457	0	1	1	11	Psat0s1211g0080.1	psat0s1211g0080.1 || uniprot: B7Z177 Lipoxygenase (EC 1.13.11.-) || eggNOG-mapper: Plant lipoxygenase may be involved in a number of diverse aspects of plant physiology including growth and development, pest resistance, and senescence or responses to wounding	Psat0s1211g0080.1	1	261546947	3,95	High	3	0,4937	0,00057	1234272	0	0.000551	TRUE	TRUE	TRUE	TRUE	FALSE	TRUE	TRUE	TRUE
KGAALNAIQIAEMLL	1xOxidation [M13(100)]	KGAALNAIQIAEMLL_1xOxidation [M13(100)]	2.3	0	1	1	5	Psat4g004640.1	psat4g004640.1 || uniprot: A0A2Z6M2J4 Semialdhyde_dh domain-containing protein || eggNOG-mapper: Aspartate-semialdehyde	Psat4g004640.1	1	157188254	3,80	High	2	0,6132	0,00040	1231438	0	0.000295	TRUE	FALSE	TRUE	FALSE	FALSE	TRUE	TRUE	TRUE
INALPSIIEAFPI		INALPSIIEAFPI_NA	3.52	0	1	1	15	Psat6g244040.1	psat6g244040.1 || uniprot: G7JTH4 Caffeic acid O-methyltransferase (Putative O-methyltransferase COMT-type, S-adenosyl-L-methionine-dependent methyltransferase) || eggNOG-mapper: Belongs to the class I-like SAM-binding methyltransferase superfamily. Cation-independent O- methyltransferase family	Psat6g244040.1	0	139780388	2,78	High	2	0,6871	-0,00061	1233393	0	0.00478	TRUE	TRUE	TRUE	TRUE	FALSE	TRUE	TRUE	FALSE
TANPVALLLSSAMMLR		TANPVALLLSSAMMLR_NA	0.0331	0	1	1	5	Psat0s1389g0360.1	psat0s1389g0360.1 || uniprot: G7L9H4 Long-chain acyl-CoA synthetase (Putative 4-coumarate--CoA ligase) (EC 6.2.1.12) || eggNOG-mapper: acyl-activating enzyme	Psat0s1389g0360.1	0	168792336	4,20	High	2	0,7405	-0,00108	1233029	0	4.19e-05	TRUE	FALSE	FALSE	TRUE	TRUE	FALSE	FALSE	TRUE
ELLFTAPGVLQYLSGVILFEETLYQK		ELLFTAPGVLQYLSGVILFEETLYQK_NA	0.0654	0	1	1	6	Psat0s1258g0040.1	psat0s1258g0040.1 || uniprot: A0A2Z6N2Y6 Fructose-bisphosphate aldolase (EC 4.1.2.13) || eggNOG-mapper: fructose-bisphosphate aldolase	Psat0s1258g0040.1	0	297160669	5,38	High	3	0,6933	0,00099	1237866	0	0.000477	TRUE	FALSE	FALSE	TRUE	FALSE	FALSE	FALSE	TRUE
STVAEKTPAEKKPK		STVAEKTPAEKKPK_NA	0,00279602	0	1	1	13	Psat7g218200.1	psat7g218200.1 || uniprot: A0A1S4DP59 Histone H2B || eggNOG-mapper: histone H2B.1	Psat7g218200.1	2	151385843	2,86	High	3	0,2692	-0,00056	362612	0.0348	0,0005243	TRUE	TRUE	TRUE	TRUE	FALSE	FALSE	TRUE	TRUE
SRLQGQHGKENEVSSR		SRLQGQHGKENEVSSR_NA	0,000246087	0	1	2	3	Psat2g028920.2	psat2g028920.1 || uniprot: NA NA || eggNOG-mapper: NA	Psat2g028920.1; Psat2g028920.2	2	181191070	2,58	High	3	0,4767	0,00003	362212	0	0.00668	TRUE	TRUE	FALSE	FALSE	FALSE	FALSE	FALSE	FALSE
IVRPPKKGSAAQRPR		IVRPPKKGSAAQRPR_NA	0,000407792	0	1	3	31	Psat1g039200.1	psat1g039200.1 || uniprot: G7KN51 40S ribosomal protein S7 || eggNOG-mapper: Ribosomal protein S7e	Psat1g039200.1; Psat6g138920.1; Psat1g037040.1;Psat1g037040.3;Psat1g037040.4;Psat1g037040.2	2	166100817	3,49	High	3	0,6676	0,00022	365217	0,0003018	0,003345	TRUE	TRUE	TRUE	TRUE	TRUE	TRUE	TRUE	TRUE
KVEPNAHKIEEHRR		KVEPNAHKIEEHRR_NA	0,0028353	0	1	2	12	Psat4g068400.2	psat4g068400.2 || uniprot: A0A1S4CYK3 FAM10 family protein At4g22670-like || eggNOG-mapper: Heat shock chaperonin-binding motif.	Psat4g068400.2; Psat4g068400.1	3	174294087	2,37	High	3	0,3502	-0,00050	372557	0	0,0001668	TRUE	TRUE	TRUE	FALSE	FALSE	TRUE	TRUE	TRUE
KHDPKKLEELGK		KHDPKKLEELGK_NA	0,00118336	0	1	1	3	Psat5g238360.1	psat5g238360.1 || uniprot: O82723 Phosphoenolpyruvate-carboxylase || eggNOG-mapper: Phosphoenolpyruvate carboxylase	Psat5g238360.1	3	142181109	1,70	High	3	0,4765	0,00031	405636	0	0,00013	TRUE	TRUE	FALSE	TRUE	FALSE	FALSE	FALSE	FALSE
LAGESESNLRK		LAGESESNLRK_NA	0,0019998	0	2	3	12	Psat6g073160.1; Psat0s2621g0040.1	psat6g073160.1 || uniprot: A0A072VKP7 ATPase, AAA-type, CDC48 protein (Cell division cycle protein 48) (EC 3.6.4.6) || eggNOG-mapper: Cell division	Psat6g073160.1; Psat5g280600.1; Psat0s2621g0040.1	1	120363279	2,86	High	2	0,5175	-0,00064	411583	0.0431	0,0006423	TRUE	TRUE	FALSE	TRUE	FALSE	TRUE	TRUE	TRUE
SGKPLHYKGSSFHR		SGKPLHYKGSSFHR_NA	0.365	0	1	1	9	Psat5g159400.1	psat5g159400.1 || uniprot: A0A2K3MW98 Peptidyl-prolyl cis-trans isomerase (PPIase) (EC 5.2.1.8) || eggNOG-mapper: PPIases accelerate the folding of proteins. It catalyzes the cis-trans isomerization of proline imidic peptide bonds in oligopeptides	Psat5g159400.1	1	160083428	3,69	High	3	0,6341	-0,00072	408039	0	0.000442	TRUE	FALSE	TRUE	FALSE	TRUE	FALSE	TRUE	FALSE
SAGGGKHMGSELAQR		SAGGGKHMGSELAQR_NA	1.38	0	1	2	13	Psat0s3048g0160.1	psat0s3048g0160.1 || uniprot: A0A1S2XR23 probable mitochondrial-processing peptidase subunit beta, mitochondrial || eggNOG-mapper: Belongs to the peptidase M16 family	Psat0s3048g0160.1; Psat0s3048g0160.2	1	148572268	3,28	High	3	0,6402	-0,00070	410346	0	0.00029	TRUE	FALSE	TRUE	TRUE	TRUE	FALSE	TRUE	TRUE
SKMIYASSKDR		SKMIYASSKDR_NA	0,000913205	0	2	5	3	Psat1g170480.1; Psat7g065800.1	psat6g065840.2 || uniprot: A0A2Z6PFW1 ADF-H domain-containing protein || eggNOG-mapper: Belongs to the actin-binding proteins ADF family	Psat6g065840.2; Psat1g170480.1; Psat7g065800.1; Psat6g065840.1; Psat1g170480.2	2	128565690	2,48	High	3	0,5887	-0,00049	409334	0	0.0373	TRUE	FALSE	FALSE	TRUE	FALSE	FALSE	TRUE	FALSE
ALSKLNSGPDKETK		ALSKLNSGPDKETK_NA	0,000469196	0	1	3	6	Psat0s2642g0080.1	psat0s2642g0080.1 || uniprot: A0A2Z6M6S3 Uncharacterized protein || eggNOG-mapper: ATP synthase subunit gamma	Psat0s2642g0080.1; Psat0s2642g0080.2; Psat0s2642g0040.1	2	148780640	3,19	High	3	0,5517	-0,00026	402068	0,0001554	0,001696	TRUE	TRUE	FALSE	FALSE	TRUE	FALSE	FALSE	TRUE
GSSNSYAIKKKDEIER		GSSNSYAIKKKDEIER_NA	7.41	0	1	3	8	Psat0s2632g0040.1	psat5g174960.1 || uniprot: A0A1S2YHI1 40S ribosomal protein S5-like || eggNOG-mapper: 40S ribosomal protein	Psat5g174960.1; Psat6g110320.1;Psat6g110320.5;Psat6g110320.3;Psat6g110320.2;Psat6g110320.4; Psat0s2632g0040.1	3	182494502	3,54	High	3	0,4774	-0,00062	417891	0	0.0641	TRUE	TRUE	TRUE	TRUE	TRUE	TRUE	TRUE	FALSE
[truncated: 5,268 more rows]

## Sheet: Table S2-2
Table S2-2 List of proteins identified in the tryptic protein digests, prepared from the roots of P.sativum plants of the genotypes K-3358 and K-8274 in the absence of soil supplementations (controls) and after inoculation with nodule bacteria (NB), combined inoculation with nodule bacteria with arbuscular micorrhiza fungi (AMF+NB) and after soil supplementation of mineral salts
[truncated: 3,201 more rows]

[truncated: 1 more sheets: Table S2-3]
