# Supplementary material for: Responsivity of Two Pea Genotypes to the Symbiosis with Rhizobia and Arbuscular Mycorrhiza Fungi—A Proteomics Aspect of the “Efficiency of Interactions with Beneficial Soil Microorganisms” Trait
Source: Int J Mol Sci. 2025 Jan 8;26(2):463. doi: 10.3390/ijms26020463 (PMC11764919; doi:10.3390/ijms26020463)
Supplement: Supplementary file 1 [file ijms-26-00463-s001.zip › Supplementary Information 3.xlsx]

## Sheet: Directory 
Supplementary information 3 Proteins, differentially expressed in the roots of P.sativum plants of the genotypes K-3358 and K-8274 in the absence of soil supplementations (controls) and after inoculation with nodule bacteria (NB), combined inoculation with nodule bacteria with arbuscular micorrhiza fungi (AMF+NB) and soil supplementation with mineral salts
Directory
Table S3-1 List of the proteins more abundant in the roots of P.sativum (genotype K-8274) plants grown in the absence of soil supplementations (controls) in comparison to those isolated from the roots of P.sativum (genotype K-3358) plants grown under the same conditions
Table S3-1 List of the proteins more abundant in the roots of P.sativum (genotype K-3358) plants grown in the absence of soil supplementations (controls) in comparison to those isolated from the roots of P.sativum (genotype K-8274) plants grown under the same conditions
Table S3-3 List of the proteins up-regulated in the roots of P.sativum (genotype K-3358) plants grown in the soil supplemented with mineral salts in comparison to those grown in the soil without complements (controls)
Table S3-4 List of the proteins down-regulated in the roots of P.sativum (genotype K-3358) plants grown in the soil supplemented with mineral salts in comparison to those grown in the soil without complements (controls)
Table S3-5 List of the proteins up-regulated in the roots of P.sativum (genotype K-8274) plants grown in the soil supplemented with mineral salts in comparison to those grown in the soil without complements (controls)
Table S3-6 List of the proteins down-regulated in the roots of P.sativum (genotype K-8274) plants grown in the soil supplemented with mineral salts in comparison to those grown in the soil without complements (controls)
Table S3-7 List of the proteins up-regulated in the roots of P.sativum (genotype K-3358) plants inoculated with rhizobial bacteria in comparison to those grown in the soil without complements (controls)
Table S3-8 List of the proteins down-regulated in the roots of P.sativum (genotype K-3358) plants inoculated with rhizobial bacteria in comparison to those grown in the soil without complements (controls)
Table S3-9 List of the proteins up-regulated in the roots of P.sativum (genotype K-3358) plants inoculated with abuscular micorrhiza and rhizobial bacteria in comparison to those grown in the soil without complements (controls)
Table S3-10 List of the proteins down-regulated in the roots of P.sativum (genotype K-3358) plants inoculated with abuscular micorrhiza and rhizobial bacteria in comparison to those grown in the soil without complements (controls)
Table S3-11 List of the proteins up-regulated in the roots of P.sativum (genotype K-8274) plants inoculated with abuscular micorrhiza and rhizobial bacteria in comparison to those grown in the soil without complements (controls)
Table S3-12 List of the proteins down-regulated in the roots of P.sativum (genotype K-8274) plants inoculated with abuscular micorrhiza and rhizobial bacteria in comparison to those grown in the soil without complements (controls)
BIN #1 (Photosynthesis)
BIN #2 (Major carbohydrate metabolism)
BIN #3 (Minor carbohydrate metabolism)
BIN #4 (Glycolysis)
BIN #5 (Fermentation)
BIN #6 (Gluconeogenesis/glyoxylate cycle)
BIN #7 (OPP cycle)
BIN #8 (TCA/organic acid transformations)
BIN #9 (Mitochondrial electron transport /ATP synthesis)
BIN #10 (Cell wall)
BIN #11 (Lipid metabolism)
BIN #12 (Nitrogen assimilation)
BIN #13 (Amino acid metabolism)
BIN #14 (S-metabolism)
BIN #15 (Metal handling)
BIN #16 (Secondary metabolism)
BIN #17 (Hormones)
BIN #18 (Cofactor and vitamins synthesis)
BIN #19 (Tetrapyrrole synthesis)
BIN #20 (Stress)
BIN #21 (Redox)
BIN #22 (Polyamine synthesis)
BIN #23 (Nucleotide metabolism)
BIN #24 (Degradation of xenobiotics)
BIN #25 (C1-metabolism)
BIN #26 (Miscellaneous enzyme families)
BIN #27 (RNA metabolism)
BIN #28 (DNA metabolism)
BIN #29 (Protein metabolism)
BIN #30 (Signaling)
BIN #31 (Cell)
BIN #32 (microRNA, natural antisense etc. )
BIN #33 (Development)
BIN #34 (Transport)
BIN #35 (Not assigned)

## Sheet: Table S3-1
Table S3-1 List of the proteins more abundant in the roots of P.sativum (genotype K-8274) plants grown in the absence of soil supplementations (controls) in comparison to those isolated from the roots of P.sativum (genotype K-3358) plants grown under the same conditions
												Prediction of localization			Functional annotation
Accession	Description	Master_protein	TAIR_id	uniprot_id_Ara	logFC	FC	p value	adj.p value	Peptide.count	Unique.peptides	Confidence.score	LocTree3	Manual curation	Manual curation:source	BIN-code (Mercator X)	Manual curation		Correction		BIN-code description	Manual curation:source	BIN_Ara	BIN_d_Ara
Psat7g248720.1;Psat7g248920.1	uniprot: A0A392MQZ0 Dirigent protein || eggNOG-mapper: Dirigent proteins impart stereoselectivity on the phenoxy radical-coupling reaction, yielding optically active lignans from two molecules of coniferyl alcohol in the biosynthesis of lignans, flavonolignans, and alkaloids and thus plays a central role in plant secondary metabolism	psat7g248720.1			2.40459	5.29486	0.000238999	0.0105159	2	2	6.15331	secreted	secreted		35	16	https://www.uniprot.org/uniprotkb/A0A392MQZ0/entry	16		Secondary metabolism	https://www.uniprot.org/uniprot/A0A392MQZ0
Psat0s3083g0040.1	uniprot: A0A2P6QIB6 Histone H2B || eggNOG-mapper: histone H2B.1	psat0s3083g0040.1	AT5G59910.1	P40283	1.88344	3.68953	8.87282e-06	0.00383704	16	1	72.3192	nucleus	nucleus		35	28	https://www.uniprot.org/uniprotkb/A0A2P6QIB6/entry	28		DNA metabolism		28	DNA metabolism
Psat6g199920.1;Psat6g199920.2;Psat1g106280.1	uniprot: A0A2K3NY07 Membrane steroid-binding protein 2-like || eggNOG-mapper: Belongs to the cytochrome b5 family	psat6g199920.1	AT3G48890.1	Q9M2Z4	1.86661	3.64674	4.52427e-05	0.00568766	2	2	7.04604	cytoplasm;secreted	plasma membrane	uniprot_Q9M2Z4	35	21	https://www.uniprot.org/uniprotkb/A0A2K3NY07/entry	21		Redox		21	Redox
Psat6g199640.1	uniprot: G8A207 Carboxy-terminal region remorin (Putative remorin) || eggNOG-mapper: Remorin-like	psat6g199640.1	AT3G48940.1	Q9SMT2	1.84359	3.58902	8.94358e-05	0.00714776	1	1	1.74656	cytoplasm	cytosol		35	27	https://www.uniprot.org/uniprotkb/G8A207/entry	21	Redox	RNA metabolism		27	RNA metabolism
Psat1g029560.1;Psat1g029560.2;Psat1g029560.3	uniprot: A0A1S2Z0C6 dihydropyrimidine dehydrogenase (NADP(+)), chloroplastic || eggNOG-mapper: dihydropyrimidine dehydrogenase	psat1g029560.1	AT3G17810.1	Q9LVI9	1.75349	3.37172	0.000140203	0.00733253	1	1	1.37932	nucleus;cytoplasm;secreted	plastid	uniprot_Q9LVI9	23	23	https://www.uniprot.org/uniprotkb/A0A1S2Z0C6/entry	23		Nucleotide metabolism		23	Nucleotide metabolism
Psat2g053680.1	uniprot: A0A1S2XKE6 cytochrome P450 83B1-like || eggNOG-mapper: Belongs to the cytochrome P450 family	psat2g053680.1			1.62968	3.09445	3.29649e-05	0.00483485	1	1	1.61148	secreted	secreted	Phylogenomic analysis of cytochrome P450 multigene family and its differential expression analysis in pepper (Capsicum annuum L.)	35	16	https://www.uniprot.org/uniprotkb/A0A1S2XKE6/entry	16		Secondary metabolism	https://www.uniprot.org/uniprot/A0A1S2XKE6,https://link.springer.com/chapter/10.1007%2F978-3-642-77763-9_19
Psat1g061200.1;Psat5g119520.1;Psat5g119520.3;Psat5g119520.4	uniprot: A0A396ITY0 Uncharacterized protein || eggNOG-mapper: Importin-5-like	psat1g061200.1			1.52559	2.87903	0.000105592	0.00714776	1	1	1.59398	cytoplasm;nucleus;chloroplast;secreted	cytosol	uniprot_A0A396ITY0	35	34	https://www.uniprot.org/uniprotkb/A0A396ITY0/entry	34		Transport	https://www.ebi.ac.uk/QuickGO/term/GO:0006606
Psat6g047440.1;Psat6g104160.1	uniprot: A0A072VHX9 Dirigent protein || eggNOG-mapper: Dirigent proteins impart stereoselectivity on the phenoxy radical-coupling reaction, yielding optically active lignans from two molecules of coniferyl alcohol in the biosynthesis of lignans, flavonolignans, and alkaloids and thus plays a central role in plant secondary metabolism	psat6g047440.1	AT4G13580.1	Q9T0H8	1.48578	2.80069	0.000803232	0.0261794	1	1	2.081	secreted	cell wall, secreted	Localization of Dirigent Protein Involved in Lignan Biosynthesis: Implications for Lignification at the Tissue and Subcellular Level, https://www.uniprot.org/uniprotkb/Q9T0H8/entry#subcellular_location	35	20	https://www.uniprot.org/uniprotkb/A0A072VHX9/entry	16	Secondary metabolism	Stress		20	Stress
Psat7g135240.1	uniprot: G7JGC9 Nodulin-like protein || eggNOG-mapper:	psat7g135240.1			1.46549	2.76158	5.3504e-05	0.00588544	1	1	4.45954	secreted	plasma membrane	An Early Nodulin-Like Protein Accumulates in the Sieve Element Plasma Membrane of Arabidopsis	35	20; 30/12	https://www.uniprot.org/uniprotkb/G7JGC9/entry	20	Stress	Stress, Signaling, Nitrogen assimilation	https://www.uniprot.org/uniprot/G7JGC9
Psat3g198600.1;Psat3g198680.1	uniprot: G7L351 Caffeic acid O-methyltransferase (Putative methyltransferase) (EC 2.1.1.-) || eggNOG-mapper: Belongs to the class I-like SAM-binding methyltransferase superfamily. Cation-independent O- methyltransferase family	psat3g198600.1	AT5G54160.1	Q9FK25	1.28795	2.44181	0.000546084	0.0208937	2	2	4.46166	cytoplasm	cytosol, nucleus, plasmodesma, plastid	https://www.uniprot.org/uniprotkb/Q9FK25/entry#subcellular_location	35	16	https://www.uniprot.org/uniprotkb/G7L351/entry	26	Miscellaneous enzyme families	Secondary metabolism		16	Secondary metabolism
Psat2g052000.1	uniprot: A0A2Z6NXJ0 Peroxidase (EC 1.11.1.7) || eggNOG-mapper: Belongs to the peroxidase family. Classical plant (class III) peroxidase subfamily	psat2g052000.1	AT5G05340.1	Q9FLC0	1.21875	2.32745	0.00148717	0.0344398	3	3	10.0658	chloroplast;secreted	secreted	uniprot_Q9FLC0	35	26	https://www.uniprot.org/uniprotkb/A0A2Z6NXJ0/entry	21	Redox	Miscellaneous enzyme families		26	Miscellaneous enzyme families
Psat5g100360.1	uniprot: P93486 Glycine-rich RNA-binding protein (Glycine-rich RNA-binding protein PsGRBP) || eggNOG-mapper: Glycine-rich RNA-binding protein	psat5g100360.1			1.19916	2.29607	0.000613508	0.0218918	2	2	5.97187	cytoplasm	nucleus	Glycine-rich RNA-binding cofactor RZ1AL is associated with tomato ripening and development	35	27	https://www.uniprot.org/uniprotkb/P93486/entry	27		RNA metabolism	https://www.uniprot.org/uniprot/P93486
Psat4g191040.1;Psat4g191040.2;Psat4g191040.3;Psat4g191040.4;Psat4g191040.5;Psat5g217440.1;Psat5g217920.1	uniprot: A0A2Z6NGL3 Annexin || eggNOG-mapper: Annexin-like protein	psat4g191040.1	AT1G35720.1	Q9SYT0	1.18755	2.27766	9.97084e-05	0.00714776	3	3	7.11049	cytoplasm;mitochondrion	cytosol, plasma membrane, plastid, secreted, mitochondrion, nucleus, cell wall, vacuole, plasmodesma	uniprot_Q9SYT0	35	31	https://www.uniprot.org/uniprotkb/A0A2Z6NGL3/entry	31		Cell		31	Cell
Psat0s3938g0040.1;Psat7g142840.1;Psat7g142880.1;Psat7g186320.1	uniprot: A0A072UJG6 Short-chain dehydrogenase/reductase || eggNOG-mapper: Secoisolariciresinol dehydrogenase-like	psat0s3938g0040.1	AT3G51680.1	Q9SCU0	1.12821	2.18588	0.000115498	0.00725988	3	3	9.27054	cytoplasm	plastid	The plant SDR superfamily: Involvement in primary and secondary metabolism	35	26	https://www.uniprot.org/uniprotkb/A0A072UJG6/entry	21	Redox	Miscellaneous enzyme families		26	Miscellaneous enzyme families
Psat6g191000.1	uniprot: A0A2Z6M3D7 Peroxidase (EC 1.11.1.7) || eggNOG-mapper: Belongs to the peroxidase family. Classical plant (class III) peroxidase subfamily	psat6g191000.1	AT1G71695.1	Q96520	1.05169	2.07295	0.00173809	0.0392185	4	4	11.202	secreted	secreted, vacuole	https://www.uniprot.org/uniprotkb/Q96520/entry#subcellular_location	35	26	https://www.uniprot.org/uniprotkb/A0A2Z6M3D7/entry	21	Redox	Miscellaneous enzyme families		26	Miscellaneous enzyme families
Psat0s240g0040.1	uniprot: Q43620 Early noduline 7 || eggNOG-mapper: NA	psat0s240g0040.1			1.00081	2.00112	0.000836395	0.0262867	2	2	7.13041	secreted	symbiosome membrane (cytoplasmic side)	FUNCTION OF THE ENOD8 GENE IN NODULES OF Medicago truncatula	35	12	https://www.uniprot.org/uniprotkb/Q43620/entry	35	Not assigned	Nitrogen assimilation	https://www.uniprot.org/uniprot/Q43620, https://www.sciencedirect.com/topics/neuroscience/nodulin
Psat7g087880.1;Psat7g087960.1	uniprot: A0A396IJ45 Putative oxidoreductase (EC 1.14.13.-) || eggNOG-mapper: Belongs to the cytochrome P450 family	psat7g087880.1	AT5G36220.1	A0A1P8BF72	0.93367	1.91013	0.00120445	0.0321188	1	1	3.97788	secreted	secreted		26	26	https://www.uniprot.org/uniprotkb/A0A396IJ45/entry	26		Miscellaneous enzyme families		26	Miscellaneous enzyme families
Psat7g205800.1;Psat7g205800.2	uniprot: I3SPW2 Non-symbiotic hemoglobin (Non-symbiotic hemoglobin 1) || eggNOG-mapper: Plastid division protein	psat7g205800.1	AT2G16060.1	O24520	0.933302	1.90964	0.00229781	0.0459561	3	3	8.66726	cytoplasm	cytosol, cell wall, plasma membrane, plasmodesma	https://www.uniprot.org/uniprotkb/O24520/entry#subcellular_location	35	21	https://www.uniprot.org/uniprotkb/I3SPW2/entry	21		Redox		21	Redox
Psat4g152480.1	uniprot: A0A2K3PL31 U-box domain-containing protein 43-like (Fragment) || eggNOG-mapper: U-box domain-containing protein	psat4g152480.1			0.928013	1.90265	0.000716924	0.0242651	1	1	1.97538	cytoplasm	cytosol		35	29, 30	https://www.ebi.ac.uk/interpro/protein/UniProt/A0A2K3PL31/	29	Protein metabolism	Protein metabolism, signaling	https://prosite.expasy.org/rule/PRU00259, https://pubmed.ncbi.nlm.nih.gov/11435423/#:~:text=The%20U%20box%20is%20a%20domain%20of%20approximately,a%20ubiquitin-conjugating%20enzyme%20%28E2%29%2C%20and%20a%20ubiquitin-protein%20ligase
Psat1g213200.1	uniprot: A0A2K3K3E3 Pathogenesis-related protein 2 || eggNOG-mapper: Belongs to the CRISP family	psat1g213200.1	AT2G14580.1	Q9ZNS4	0.793334	1.73307	0.00213441	0.043681	3	3	20.4345	vacuole	secreted	https://www.uniprot.org/uniprotkb/Q9ZNS4/entry#subcellular_location	20	20	https://www.uniprot.org/uniprotkb/A0A2K3K3E3/entry	20		Stress		20	Stress
Psat1g066720.1	uniprot: A0A2P5YB04 Alpha-1,4 glucan phosphorylase (EC 2.4.1.1) || eggNOG-mapper: Phosphorylase is an important allosteric enzyme in carbohydrate metabolism. Enzymes from different sources differ in their regulatory mechanisms and in their natural substrates. However, all known phosphorylases share catalytic and structural properties	psat1g066720.1	AT3G46970.1	Q9SD76	0.770569	1.70594	0.00133161	0.0344116	4	4	10.2829	chloroplast;secreted	cytosol	uniprot_Q9SD76	2	2	https://www.uniprot.org/uniprotkb/A0A2P5YB04/entry	2		Major carbohydrate metabolism		2	Major carbohydrate metabolism
Psat4g184760.1;Psat6g150520.1	uniprot: O24470 Lipoxygenase (EC 1.13.11.-) || eggNOG-mapper: Plant lipoxygenase may be involved in a number of diverse aspects of plant physiology including growth and development, pest resistance, and senescence or responses to wounding	psat4g184760.1	AT1G55020.1	Q06327	0.734409	1.66372	0.00144685	0.0344116	20	12	68.9703	cytoplasm	cytosol		17	17	https://www.uniprot.org/uniprotkb/O24470/entry	11	Lipid metabolism	Hormones		17	Hormones
Psat7g198640.1;Psat0s5206g0040.1	uniprot: A0A2Z6PEH2 Peroxidase (EC 1.11.1.7) || eggNOG-mapper: Belongs to the peroxidase family. Classical plant (class III) peroxidase subfamily	psat7g198640.1	AT3G01190.1	Q43735	0.669748	1.59079	0.00200472	0.0420037	9	9	34.4154	secreted	secreted		35	26	https://www.uniprot.org/uniprotkb/A0A2Z6PEH2/entry	21	Redox	Miscellaneous enzyme families		26	Miscellaneous enzyme families
Psat2g056920.1;Psat2g056920.3;Psat2g056920.4;Psat2g056920.2;Psat2g056920.5;Psat2g056920.8;Psat2g056920.9	uniprot: G7JZK0 Asparagine synthetase [glutamine-hydrolyzing] (EC 6.3.5.4) || eggNOG-mapper: Asparagine synthetase	psat2g056920.1	AT3G47340.1	A0A1I9LPY0	0.64937	1.56848	0.00199794	0.0420037	16	11	54.1437	nucleus;cytoplasm	cytosol	Changes in the cellular localization of cytosolic glutamine synthetase protein in vascular bundles of rice leaves at various stages of development	13	13	https://www.uniprot.org/uniprotkb/G7JZK0/entry	13		Amino acid metabolism		13	Amino acid metabolism

## Sheet: Table S3-2
Table S3-1 List of the proteins more abundant in the roots of P.sativum (genotype K-3358) plants grown in the absence of soil supplementations (controls) in comparison to those isolated from the roots of P.sativum (genotype K-8274) plants grown under the same conditions
												Prediction of localization			Functional annotation
Accession	Description	Master_protein	TAIR_id	uniprot_id_Ara	logFC	FC	p value	adj.p value	Peptide.count	Unique.peptides	Confidence.score	LocTree3	Manual curation	Manual curation:source	BIN-code (Mercator X)	Manual curation	Source	Correction	Specific annotation	BIN-code description	Manual curation:source	BIN_Ara	BIN_d_Ara
Psat4g084720.1;Psat4g084640.1	uniprot: Q40993 NTH1 || eggNOG-mapper: Belongs to the peptidase C1 family	psat4g084720.1	AT3G19400.2	F4JB71	1.54124	34.7727	1.32129e-05	0.00383704	4	4	16.3453	cytoplasm;secreted	endoplasmic reticulum, Golgi apparatus	C1A cysteine-proteases and their inhibitors in plants	29	29	https://www.uniprot.org/uniprotkb/Q40993/entry	29		Protein metabolism		29	Protein metabolism
Psat7g166160.1;Psat7g166160.2	uniprot: G7JCJ5 Uncharacterized protein || eggNOG-mapper: isoform X1	psat7g166160.1			1.26461	18.3911	9.29214e-05	0.00714776	1	1	2.45257	nucleus	nucleus		35	35	https://www.uniprot.org/uniprotkb/G7JCJ5/entry	35		Not assigned
Psat5g257320.1	uniprot: A0A2Z6N8G6 HTH myb-type domain-containing protein || eggNOG-mapper: MYB-CC type transfactor, LHEQLE motif	psat5g257320.1	AT3G04030.2	A0A1I9LRR6	1.2051	16.0362	0.00102661	0.0282318	1	1	2.25367	nucleus	nucleus		35	27	https://www.uniprot.org/uniprotkb/A0A2Z6N8G6/entry	28	DNA metabolism	RNA metabolism		27	RNA metabolism
Psat5g302040.1;Psat5g302040.3;Psat7g255400.2	uniprot: A0A2K3NM39 Phospholipase D (EC 3.1.4.4) || eggNOG-mapper: Hydrolyzes glycerol-phospholipids at the terminal phosphodiesteric bond	psat5g302040.1	AT3G15730.1	Q38882	0.803498	6.3606	2.8393e-06	0.00249858	8	8	24.51	cytoplasm;nucleus	cytosol, plasma membrane, plastid, endoplasmic reticulum, mitochondtion, nucleus, plasmodesma, vacuole	Gene Expression Pattern and Protein Localization of Arabidopsis Phospholipase D Alpha 1 Revealed by Advanced Light-Sheet and Super-Resolution Microscopy, https://www.uniprot.org/uniprotkb/Q38882/entry#subcellular_location	11	11	https://www.uniprot.org/uniprotkb/A0A2K3NM39/entry	11		Lipid metabolism		11	Lipid metabolism
Psat5g030480.1	uniprot: A0A1S2YAH3 uncharacterized protein LOC101501292 || eggNOG-mapper:	psat5g030480.1			0.651469	4.48197	1.74411e-05	0.00383704	1	1	3.67681	secreted	plasma membrane	uniprot_A0A1S2YAH3	35	35	https://www.uniprot.org/uniprotkb/A0A1S2YAH3/entry	35		Not assigned
Psat1g016320.1	uniprot: G7IT50 Carboxypeptidase (EC 3.4.16.-) || eggNOG-mapper: Belongs to the peptidase S10 family	psat1g016320.1	AT4G30810.1	Q949Q7	0.613201	4.10394	2.22183e-05	0.00391042	1	1	2.3103	secreted	secreted		35	29	https://www.uniprot.org/uniprotkb/G7IT50/entry	29		Protein metabolism		29	Protein metabolism
Psat4g220200.1;Psat4g220200.2	uniprot: Q5JC59 Putative S-adenosyl-L-methionine:salicylic acid carboxyl methyltransferase || eggNOG-mapper: Salicylate	psat4g220200.1			0.536595	3.44029	0.000175388	0.00857451	1	1	1.7512	nucleus;secreted	cytosol	Novel S-adenosyl-L-methionine:salicylic acid carboxyl methyltransferase, an enzyme	35	20	https://www.uniprot.org/uniprotkb/Q5JC59/entry	26	Miscellaneous enzyme families	Stress	analog: https://pubmed.ncbi.nlm.nih.gov/10375393/
Psat2g021400.1	uniprot: A0A2K3NQN5 Late embryogenesis abundant protein || eggNOG-mapper: abundant protein	psat2g021400.1			0.479474	3.0163	0.00141142	0.0344116	4	4	12.044	cytoplasm	cytosol		35	20	https://www.uniprot.org/uniprotkb/A0A2K3NQN5/entry	20		Stress	https://www.ebi.ac.uk/QuickGO/term/GO:0009269
Psat7g053840.1;Psat5g089400.1	uniprot: A0A072TVI2 PLAT-plant-stress protein || eggNOG-mapper: Lipoxygenase homology domain-containing protein	psat7g053840.1	AT4G39730.1	O65660	0.434236	2.71791	0.000137156	0.00733253	3	2	10.454	secreted	endoplasmic reticulum, plastid	The Arabidopsis PLAT Domain Protein1 Is Critically Involved in Abiotic Stress Tolerance, https://www.uniprot.org/uniprotkb/O65660/entry#subcellular_location	35	21	https://www.uniprot.org/uniprotkb/A0A072TVI2/entry	20	Stress	Redox	https://www.ebi.ac.uk/QuickGO/term/GO:0004096	35	not assigned
Psat3g202040.1;Psat3g202040.2;Psat3g202040.3	uniprot: B7FJ81 Copper chaperone (Putative heavy metal-associated domain, HMA) || eggNOG-mapper: Copper transport protein	psat3g202040.1	AT3G56240.1	A0A1I9LNC0	0.356565	2.27282	8.43242e-05	0.00714776	1	1	2.65071	cytoplasm;secreted	secreted	A putative nuclear copper chaperone promotes plant immunity in Arabidopsis	35	15	https://www.uniprot.org/uniprotkb/B7FJ81/entry	15		Metal handling		15	Metal handling
Psat3g090960.1;Psat3g090960.2	uniprot: Q54AH6 Apyrase (Apyrase H-type) (EC 3.6.1.5) || eggNOG-mapper: nucleoside-diphosphatase activity	psat3g090960.1	AT5G18280.1	F4JWK7	0.310214	2.04274	0.000931227	0.0276093	8	8	34.3859	nucleus	Golgi apparatus	uniprot_Q9SPM5	35	9	https://www.uniprot.org/uniprotkb/Q54AH6/entry	23	Nucleotide metabolism	Mitochondrial electron transport /ATP synthesis	https://www.uniprot.org/uniprot/Q54AH6
Psat1g210560.1;Psat1g210560.2	uniprot: G7IK45 NAD(P)H:quinone oxidoreductase, type IV protein (Putative NAD(P)H dehydrogenase (Quinone)) (EC 1.6.5.2) || eggNOG-mapper: Minor allergen Alt a	psat1g210560.1	AT4G27270.1	A0A1P8B765	0.300984	1.99979	0.000141651	0.00733253	10	10	34.2055	cytoplasm;peroxisome;nucleus	plasma membrane	Dissecting the Diphenylene Iodonium-Sensitive NAD(P)H:Quinone Oxidoreductase of Zucchini Plasma Membrane	35	11	https://www.uniprot.org/uniprotkb/G7IK45/entry	9	Mitochondrial electron transport /ATP synthesis	Lipid metabolism		11	Lipid metabolism
Psat4g030800.1	uniprot: A0A0D9ZYV6 Uncharacterized protein || eggNOG-mapper: Dienelactone hydrolase family	psat4g030800.1	AT3G23600.1	F4J447	0.299056	1.99093	0.000621925	0.0218918	3	3	9.18927	cytoplasm	cytosol		35	26	https://www.uniprot.org/uniprotkb/A0A0D9ZYV6/entry	26		Miscellaneous enzyme families		26	Miscellaneous enzyme families
Psat4g165280.1;Psat4g165320.1	uniprot: G7L9V7 Pectinesterase (EC 3.1.1.11) || eggNOG-mapper: Acts in the modification of cell walls via demethylesterification of cell wall pectin	psat4g165280.1	AT3G14310.1	O49006	0.291207	1.95527	0.000227364	0.0105159	6	6	22.8787	secreted	cell wall, secreted	uniprot_O49006	10	10	https://www.uniprot.org/uniprotkb/G7L9V7/entry	10		Cell wall		10	Cell wall
Psat4g104000.1	uniprot: G7LA92 GDSL-like lipase/acylhydrolase || eggNOG-mapper: Belongs to the 'GDSL' lipolytic enzyme family	psat4g104000.1			0.282991	1.91863	0.000975944	0.0277042	1	1	3.17664	secreted	secreted		35	26/11	https://www.uniprot.org/uniprotkb/G7LA92/entry	11	Lipid metabolism	Miscellaneous enzyme families, Lipid metabolism	analog: https://www.uniprot.org/uniprot/G7LA92
Psat1g168920.1;Psat1g169000.1;Psat1g168800.1;Psat1g168440.1	uniprot: Q18PR0 Peroxidase (EC 1.11.1.7) || eggNOG-mapper: Removal of H(2)O(2), oxidation of toxic reductants, biosynthesis and degradation of lignin, suberization, auxin catabolism, response to environmental stresses such as wounding, pathogen attack and oxidative stress	psat1g168920.1			0.259502	1.81762	0.000367047	0.0146819	8	6	25.971	nucleus;peroxisome;cytoplasm	secreted	uniprot_Q18PR0	35	21	https://www.uniprot.org/uniprotkb/Q18PR0/entry	21		Redox	https://www.uniprot.org/uniprot/Q18PR0
Psat1g036280.1	uniprot: A0A392LZA9 Putative serine/threonine-protein kinase || eggNOG-mapper: Wall-associated receptor kinase C-terminal	psat1g036280.1	AT1G18390.2	F4IAQ9	0.23158	1.70443	0.00195575	0.0420037	1	1	1.36253	cytoplasm	plasma membrane	Alternative splicing of mini-exons in the Arabidopsis leaf rust receptor-like kinase LRK10 genes affects subcellular localisation	35	29	https://www.uniprot.org/uniprotkb/A0A392LZA9/entry	30	Signalling	Protein metabolism	https://www.uniprot.org/uniprot/A0A392LZA9
Psat7g141120.1;Psat5g298320.1;Psat7g141120.2;Psat7g250320.1;Psat6g172840.1	uniprot: G7JG44 RAB GTPase-like protein A1D (Ras-related protein Rab7) || eggNOG-mapper: Ras-related protein	psat7g141120.1	AT1G49300.2	Q9XI98	0.229848	1.69765	0.00138396	0.0344116	3	1	7.65108	vacuole;cytoplasm;golgi apparatus	plasma membrane	uniprot_Q9XI98	30	30	https://www.uniprot.org/uniprotkb/G7JG44/entry	30		Signaling		30	Signaling
Psat1g049080.1	uniprot: I3T4A8 Uncharacterized protein || eggNOG-mapper: O-methyltransferase	psat1g049080.1			0.223104	1.67149	0.000328106	0.0137492	4	4	12.2085	secreted;plasma membrane	cytosol	Association of caffeoyl coenzyme A 3-O-methyltransferase expression with lignifying tissues in several dicot plants	35	26	https://www.uniprot.org/uniprotkb/I3T4A8/entry	26		Miscellaneous enzyme families	https://www.uniprot.org/uniprot/I3T4A8#function
Psat2g064040.1;Psat2g133920.1;Psat2g133920.2;Psat2g133920.3	uniprot: A0A2Z6NMH4 Serine hydroxymethyltransferase (EC 2.1.2.1) || eggNOG-mapper: Interconversion of serine and glycine	psat2g064040.1	AT5G26780.1	C0Z258	0.194689	1.56563	0.000941227	0.0276093	3	3	9.9407	mitochondrion	mitochondrion		25	25	https://www.uniprot.org/uniprotkb/A0A2Z6NMH4/entry	25		C1-metabolism

## Sheet: Table S3-3
Table S3-3 List of the proteins up-regulated in the roots of P.sativum (genotype K-3358) plants grown in the soil supplemented with mineral salts in comparison to those grown in the soil without complements (controls)
												Prediction of localization			Functional annotation
Accession	Description	Master_protein	TAIR_id	uniprot_id_Ara	logFC	FC	p value	adj.p value	Peptide.count	Unique.peptides	Confidence.score	LocTree3	Manual curation	Manual curation:source	BIN-code (Mercator X)	Manual curation		Correction		BIN-code description	Manual curation:source	BIN_Ara	BIN_d_Ara
Psat0s3083g0040.1	uniprot: A0A2P6QIB6 Histone H2B || eggNOG-mapper: histone H2B.1	psat0s3083g0040.1	AT5G59910.1	P40283	3.50794	11.3761	1.39568e-07	2.45639e-05	16	1	72.3192	nucleus	nucleus		35	28	https://www.uniprot.org/uniprotkb/A0A2P6QIB6/entry	28	DNA metabolism	DNA metabolism		28	DNA metabolism
Psat7g166160.1;Psat7g166160.2	uniprot: G7JCJ5 Uncharacterized protein || eggNOG-mapper: isoform X1	psat7g166160.1			2.38182	5.21192	0.00107779	0.0104196	1	1	2.45257	nucleus	nucleus		35	35	https://www.uniprot.org/uniprotkb/G7JCJ5/entry	35		Not assigned
Psat7g149880.1	uniprot: A0A2Z6M579 Uncharacterized protein || eggNOG-mapper: Luc7-like protein 3	psat7g149880.1	AT5G51410.3	P94088	2.30298	4.93476	0.00920231	0.0462745	1	1	1.01946	cytoplasm	nucleus	uniprot_P94088	35	27	https://www.ebi.ac.uk/interpro/entry/InterPro/IPR004882/	27		RNA metabolism		27	RNA metabolism
Psat7g205800.1;Psat7g205800.2	uniprot: I3SPW2 Non-symbiotic hemoglobin (Non-symbiotic hemoglobin 1) || eggNOG-mapper: Plastid division protein	psat7g205800.1	AT2G16060.1	O24520	2.09588	4.27488	0.00198577	0.0176513	3	3	8.66726	cytoplasm	cytosol, cell wall, plasmodesma, plasma membrane	https://www.uniprot.org/uniprotkb/O24520/entry#subcellular_location	35	21	https://www.ebi.ac.uk/interpro/result/InterProScan/iprscan5-R20230723-030332-0783-84048978-p1m/	12	Nitrogen assimilation	Redox		21	Redox
Psat7g123960.1	uniprot: G7JL79 Ferredoxin-nitrite reductase (Putative ferredoxin--nitrite reductase) (EC 1.7.7.1) || eggNOG-mapper: Ferredoxin-nitrite reductase	psat7g123960.1	AT2G15620.1	Q39161	2.05377	4.1519	0.000109545	0.00196734	5	5	18.0382	chloroplast	plastid		12	12	https://www.uniprot.org/uniprotkb/G7JL79/entry	12	Nitrogen assimilation	Nitrogen assimilation		12	N-metabolism
Psat6g231040.1	uniprot: I3SQM0 Ferredoxin || eggNOG-mapper: Ferredoxins are iron-sulfur proteins that transfer electrons in a wide variety of metabolic reactions	psat6g231040.1	AT1G60950.1	P16972	2.02926	4.08194	2.26884e-06	0.000133105	1	1	2.66388	chloroplast	plastid		35	1	https://www.uniprot.org/uniprotkb/I3SQM0/entry	1	Photosynthesis	Photosynthesis		1	Photosyntesis
Psat4g106160.1	uniprot: A0A1S2YT29 uncharacterized protein LOC101498991 || eggNOG-mapper: Belongs to the glycosyl hydrolase 18 family	psat4g106160.1			1.79445	3.46884	4.43487e-05	0.00100069	3	2	7.83358	secreted	cytosol	Overexpression of the ginseng GH18 gene confers salinity tolerance in Arabidopsis	35	2, 3	https://www.ebi.ac.uk/interpro/result/InterProScan/iprscan5-R20230722-234434-0087-11865701-p1m/	35	Not assigned	Major carbohydrate metabolism, Minor carbohydrate metabolism	https://www.uniprot.org/uniprot/A0A1S2YT29
Psat6g212640.1	uniprot: A0A072V1I1 Methionine aminopeptidase 2 (MAP 2) (MetAP 2) (EC 3.4.11.18) (Peptidase M) || eggNOG-mapper: Cotranslationally removes the N-terminal methionine from nascent proteins. The N-terminal methionine is often cleaved when the second residue in the primary sequence is small and uncharged (Met-Ala-, Cys, Gly, Pro, Ser, Thr, or Val)	psat6g212640.1	AT3G59990.4	Q56Y85	1.70447	3.25909	0.00878779	0.0449608	1	1	0.827357	cytoplasm	cytosol		29	29	https://www.uniprot.org/uniprotkb/A0A072V1I1/entry	29		Protein metabolism		29	Protein metabolism
Psat1g167560.1;Psat1g167560.2	uniprot: G7IKU6 Ferredoxin--NADP reductase, chloroplastic (FNR) (EC 1.18.1.2) || eggNOG-mapper: Ferredoxin-NADP reductase	psat1g167560.1	AT1G30510.2	Q9S9P8	1.60712	3.04643	0.000125761	0.00212826	7	7	19.0969	cytoplasm	plastid	uniprot_Q9S9P8	7	7	https://www.uniprot.org/uniprotkb/G7IKU6/entry	1	Photosynthesis	OPP cycle		7	OPP cycle
Psat0s1164g0040.1;Psat0s709g0080.1;Psat1g211240.1;Psat3g173520.1;Psat4g158720.1;Psat4g158720.2;Psat4g213600.1	uniprot: B7FJX5 60S ribosomal protein L5-2 (Putative ribosomal protein L5 eukaryotic/L18 archaeal) || eggNOG-mapper: 60S ribosomal Protein	psat0s1164g0040.1	AT3G25520.1	F4J912	1.60188	3.03539	0.00760929	0.0414778	1	1	2.60846	cytoplasm;nucleus;secreted	cytosol	uniprot_F4J912	35	29	https://www.uniprot.org/uniprotkb/B7FJX5/entry	29		Protein metabolism		29	Protein metabolism
Psat3g187680.1;Psat3g187680.3;Psat3g187680.4;Psat3g187680.2;Psat4g195840.1	uniprot: G7KUS5 Glucose-6-phosphate 1-dehydrogenase (EC 1.1.1.49) || eggNOG-mapper: Catalyzes the rate-limiting step of the oxidative pentose-phosphate pathway, which represents a route for the dissimilation of carbohydrates besides 4	psat3g187680.1	AT5G13110.1	Q9FY99	1.5669	2.96268	0.000102933	0.00188711	2	2	4.7807	chloroplast	plastid		7	7	https://www.uniprot.org/uniprotkb/G7KUS5/entry	7	OPP cycle	OPP cycle		7	OPP cycle
Psat6g162600.1;Psat3g021440.1;Psat5g093200.1	uniprot: G7IEL2 Sucrose synthase (EC 2.4.1.13) || eggNOG-mapper: Sucrose-cleaving enzyme that provides UDP-glucose and fructose for various metabolic pathways	psat6g162600.1	AT4G02280.1	Q9M111	1.50508	2.8384	0.00108102	0.0104196	2	1	5.73091	nucleus;plasma membrane;cytoplasm	cytosol, plasma membrane	Antisense suppression of cucumber (Cucumis sativus L.) sucrose synthase 3 (CsSUS3) reduces hypoxic stress tolerance	2;33	2, 33	https://www.uniprot.org/uniprotkb/G7IEL2/entry	2	Major carbohydrate metabolism	Major carbohydrate metabolism, Development		2	Major carbohydrate metabolism
Psat6g217560.1	uniprot: I3SK49 Plant basic secretory protein (BSP) family protein || eggNOG-mapper: Peptidase of plants and bacteria	psat6g217560.1	AT2G15220.1	Q9SKL6	1.438	2.70944	0.000491347	0.0056154	1	1	4.44011	secreted	secreted		35	20	https://www.ebi.ac.uk/interpro/result/InterProScan/iprscan5-R20230723-021459-0276-24914910-p1m/	26	Miscellaneous enzyme families	Stress		20	Stress
Psat1g148600.1;Psat0s521g0080.1	uniprot: A0A072TEX8 Glycoside hydrolase family 18 protein (Putative chitinase) (EC 3.2.1.14) || eggNOG-mapper: Belongs to the glycosyl hydrolase 18 family	psat1g148600.1			1.41716	2.67059	0.000629313	0.00683698	12	12	48.9983	plasma membrane;secreted	secreted, cell wall, vacuole	Sub31ular Localization of Chitinase and of Its Potential Substrate in Tomato Root Tissues Infected by Fusarium oxysporum f. sp. radicis-lycopersici	35	2, 3	https://www.uniprot.org/uniprotkb/A0A072TEX8/entry	2	Major carbohydrate metabolism	Major carbohydrate metabolism, Minor carbohydrate metabolism	uniprot.org/uniprot/A0A072TEX8
Psat7g237840.1	uniprot: NA NA || eggNOG-mapper: NA	psat7g237840.1			1.36877	2.58251	0.00327006	0.0245953	1	1	1.00583	secreted	secreted		35	35		35		Not assigned
Psat7g061840.2;Psat7g061840.4	uniprot: G7L8V9 Glutelin type-B-like protein (Putative 11-S seed storage protein, plant) || eggNOG-mapper: 11S globulin seed storage protein	psat7g061840.2			1.35654	2.5607	0.000202052	0.00291485	4	4	18.3453	cytoplasm	cytosol (PB)	Glutelin subtype-dependent protein localization in rice grain evidenced by immunodetection analyses	35	29	https://www.uniprot.org/uniprotkb/G7L8V9/entry	29	Protein metabolism (nutrient reservoir activity)	Protein metabolism	https://www.uniprot.org/uniprot/G7L8V9
Psat7g248760.1	uniprot: A0A392MQZ0 Dirigent protein || eggNOG-mapper: Dirigent proteins impart stereoselectivity on the phenoxy radical-coupling reaction, yielding optically active lignans from two molecules of coniferyl alcohol in the biosynthesis of lignans, flavonolignans, and alkaloids and thus plays a central role in plant 16	psat7g248760.1			1.30345	2.46819	1.56669e-05	0.000470882	3	3	8.95537	secreted	cell wall, secreted	Localization of Dirigent Protein Involved in Lignan Biosynthesis: Implications for Lignification at the Tissue and Sub31ular Level, https://www.uniprot.org/uniprotkb/A0A392MQZ0/entry#subcellular_location	35	16	https://www.uniprot.org/uniprotkb/A0A392MQZ0/entry	16	Secondary metabolism	Secondary metabolism	https://www.uniprot.org/uniprot/A0A392MQZ0
Psat7g030360.1	uniprot: A0A2Z6LMQ0 Pyr_redox_2 domain-containing protein || eggNOG-mapper: Monodehydroascorbate reductase	psat7g030360.1	AT1G63940.1	F4I576	1.29753	2.45808	0.00335328	0.0249978	6	6	23.4092	mitochondrion	plastid	Monodehydroascorbate reductase from cucumber is a flavin adenine dinucleotide enzyme	35	21	https://www.uniprot.org/uniprotkb/A0A2Z6LMQ0/entry	21		Redox		21	Redox
Psat6g237920.1	uniprot: C6TDI3 Chalcone-flavonone isomerase family protein || eggNOG-mapper: Belongs to the chalcone isomerase family	psat6g237920.1			1.25904	2.39336	0.000160337	0.00239147	1	1	2.60708	secreted	cytosol	Computational Identification of Amino-Acid Mutations that Further Improve the Activity of a Chalcone–Flavonone Isomerase from Glycine max	35	16	https://www.uniprot.org/uniprotkb/C6TDI3/entry	16	Secondary metabolism	Secondary metabolism	https://www.uniprot.org/uniprot/C6TDI3
Psat3g198600.1;Psat3g198680.1	uniprot: G7L351 Caffeic acid O-methyltransferase (Putative methyltransferase) (EC 2.1.1.-) || eggNOG-mapper: Belongs to the class I-like SAM-binding methyltransferase superfamily. Cation-independent O- methyltransferase family	psat3g198600.1	AT5G54160.1	Q9FK25	1.2359	2.35528	7.26096e-05	0.00145219	2	2	4.46166	cytoplasm	cytosol, nucleus, plasmodesma, plastid	https://www.uniprot.org/uniprotkb/Q9FK25/entry#subcellular_location	35	16	https://www.uniprot.org/uniprotkb/G7L351/entry	16	Secondary metabolism	Secondary metabolism		16	Secondary metabolism
Psat5g003520.1	uniprot: A0A2Z6LTJ3 PNP_UDP_1 domain-containing protein || eggNOG-mapper: 5'-methylthioadenosine S-adenosylhomocysteine nucleosidase	psat5g003520.1	AT4G38800.1	Q9T0I8	1.18082	2.26706	0.000563479	0.0063572	1	1	3.15384	secreted	plasma membrane, cytosol	Molecular cloning and expression analysis of the MTN gene during adventitious root development in IBA-induced tetraploid black locust	35	13	https://www.uniprot.org/uniprotkb/A0A2Z6LTJ3/entry	23	Nucleotide metabolism	Amino acid metabolism		13	Amino acid metabolism
Psat4g138880.1;Psat4g138920.1;Psat4g160080.1	uniprot: A0A2Z6PHW6 Uncharacterized protein || eggNOG-mapper: alpha-amylase subtilisin	psat4g138880.1			1.14682	2.21425	0.00116667	0.0110394	3	3	22.2508	secreted	secreted		35	29	https://www.uniprot.org/uniprotkb/A0A2Z6PHW6/entry	29		Protein metabolism	https://www.uniprot.org/uniprot/A0A2Z6PHW6
Psat0s1058g0200.1	uniprot: A0A2Z6MYJ3 NmrA domain-containing protein || eggNOG-mapper: isoflavone	psat0s1058g0200.1			1.144	2.20993	0.000130352	0.00214967	13	3	51.8809	cytoplasm	cytosol		35	27	https://www.ebi.ac.uk/interpro/result/InterProScan/iprscan5-R20230723-012232-0053-78791503-p1m/	35	Not assigned	RNA metabolism	https://www.uniprot.org/uniprot/A0A2Z6MYJ3,https://www.ncbi.nlm.nih.gov/Structure/cdd/cddsrv.cgi?uid=cd05251#:~:text=NmrA%20%28a%20transcriptional%20regulator%29%20and%20HSCARG%20%28an%20NADPH,post-translational%20modulation%20of%20the%20GATA-type%20transcription%20factor%20AreA.
Psat2g074960.1	uniprot: A0A2Z6NRC3 Annexin || eggNOG-mapper: Annexin D1-like	psat2g074960.1	AT1G35720.1	Q9SYT0	1.09905	2.14214	0.000113759	0.00200215	6	5	21.31	cytoplasm	cytosol, plasma membrane	https://www.uniprot.org/uniprotkb/Q9SYT0/entry#subcellular_location	35	31	https://www.uniprot.org/uniprotkb/A0A2Z6NRC3/entry	31	Cell	Cell		31	Cell
Psat3g105040.1	uniprot: G7KQK8 Cytochrome P450 family monooxygenase (Putative cytochrome P450) || eggNOG-mapper: Protein LUTEIN DEFICIENT 5	psat3g105040.1	AT1G31800.1	Q93VK5	1.09059	2.12961	0.00108932	0.0104196	1	1	2.80876	chloroplast	plastid		16	16	https://www.uniprot.org/uniprotkb/G7KQK8/entry	16		Secondary metabolism		16	Secondary metabolism
Psat6g209640.1	uniprot: G7IE27 2-hydroxyisoflavanone dehydratase (EC 3.1.1.1) (EC 4.2.1.105) || eggNOG-mapper: alpha/beta hydrolase fold	psat6g209640.1			1.06391	2.09059	0.000621879	0.00683698	1	1	2.07027	cytoplasm	cytosol		35	16	https://www.uniprot.org/uniprotkb/G7IE27/entry	16		Secondary metabolism	https://www.uniprot.org/uniprot/G7IE27; https://www.sciencedirect.com/science/article/abs/pii/S0031942298002660?via%3Dihub
Psat0s13993g0040.1	uniprot: A0A1U7VPE6 arginase 1, mitochondrial-like || eggNOG-mapper: Belongs to the arginase family	psat0s13993g0040.1			1.05902	2.08352	0.000221836	0.00305025	1	1	3.49869	nucleus	mitochondrion	Arginase-Negative Mutants of Arabidopsis Exhibit Increased Nitric Oxide Signaling in Root Development	35	13, 20	https://www.uniprot.org/uniprotkb/A0A1U7VPE6/entry	13	Amino acid metabolism	Amino acid metabolism, Stress	https://www.ncbi.nlm.nih.gov/pmc/articles/PMC3907415/
Psat4g065880.1	uniprot: A0A2Z6NM94 Uncharacterized protein || eggNOG-mapper: Programmed 31 death protein	psat4g065880.1	AT5G63190.2	Q94BR1	1.05896	2.08343	0.0092622	0.046311	3	2	7.112	cytoplasm	cytosol, nucleus	https://www.uniprot.org/uniprotkb/Q94BR1/entry#subcellular_location	35	28	https://www.uniprot.org/uniprotkb/A0A2Z6NM94/entry	28		DNA metabolism		28	DNA metabolism
Psat5g302040.1;Psat5g302040.3;Psat7g255400.2	uniprot: A0A2K3NM39 Phospholipase D (EC 3.1.4.4) || eggNOG-mapper: Hydrolyzes glycerol-phospholipids at the terminal phosphodiesteric bond	psat5g302040.1	AT3G15730.1	Q38882	1.05604	2.07921	0.000140106	0.00216559	8	8	24.51	cytoplasm;nucleus	cytosol, plasma membrane, mitochondrion, endoplasmic reticulum, vacuole	Gene Expression Pattern and Protein Localization of Arabidopsis Phospholipase D Alpha 1 Revealed by Advanced Light-Sheet and Super-Resolution Microscopy, https://www.uniprot.org/uniprotkb/Q38882/entry#subcellular_location	11	11	https://www.uniprot.org/uniprotkb/A0A2K3NM39/entry	11	Lipid metabolism	Lipid metabolism		11	Lipid metabolism
Psat3g202040.1;Psat3g202040.2;Psat3g202040.3	uniprot: B7FJ81 Copper chaperone (Putative heavy metal-associated domain, HMA) || eggNOG-mapper: Copper transport protein	psat3g202040.1	AT3G56240.1	A0A1I9LNC0	1.04647	2.06548	0.00290374	0.0228151	1	1	2.65071	cytoplasm;secreted	secreted	A putative nuclear copper chaperone promotes plant immunity in Arabidopsis	35	15	https://www.uniprot.org/uniprotkb/B7FJ81/entry	15		Metal handling		15	Metal handling
Psat6g116280.1	uniprot: A0A2Z6M0L7 Uncharacterized protein || eggNOG-mapper: Belongs to the class-I aminoacyl-tRNA synthetase family	psat6g116280.1	AT2G33840.1	Q8S9J2	1.04311	2.06066	0.00394752	0.0280146	2	2	4.35447	cytoplasm	cytosol		29	29	https://www.uniprot.org/uniprotkb/A0A2Z6M0L7/entry	29		Protein metabolism		29	Protein metabolism
Psat3g207000.1	uniprot: G7KXR2 Putative transaldolase (EC 2.2.1.2) (Transaldolase family protein) || eggNOG-mapper: Transaldolase/Fructose-6-phosphate aldolase	psat3g207000.1	AT5G13420.1	Q9LYR4	1.03263	2.04575	0.000720399	0.00745825	14	13	55.1819	cytoplasm	cytosol		7	7	https://www.uniprot.org/uniprotkb/G7KXR2/entry	7		OPP cycle		7	OPP cycle
Psat7g218200.1	uniprot: A0A1S4DP59 Histone H2B || eggNOG-mapper: histone H2B.1	psat7g218200.1	AT1G07790.1	Q9LQQ4	1.02655	2.03715	0.00225231	0.0192244	16	1	78.2119	nucleus	nucleus		35	28	https://www.uniprot.org/uniprotkb/A0A1S4DP59/entry	28		DNA metabolism		28	DNA metabolism
Psat0s1058g0160.1	uniprot: A0A2Z6MYJ3 NmrA domain-containing protein || eggNOG-mapper: isoflavone	psat0s1058g0160.1			1.02348	2.03282	0.000686575	0.00719269	13	2	53.4753	cytoplasm	cytosol		35	27	https://www.ebi.ac.uk/interpro/result/InterProScan/iprscan5-R20230723-023515-0982-46017059-p1m/	35	Not assigned	RNA metabolism	https://www.uniprot.org/uniprot/A0A2Z6MYJ3,https://www.ncbi.nlm.nih.gov/Structure/cdd/cddsrv.cgi?uid=cd05251#:~:text=NmrA%20%28a%20transcriptional%20regulator%29%20and%20HSCARG%20%28an%20NADPH,post-translational%20modulation%20of%20the%20GATA-type%20transcription%20factor%20AreA.
Psat2g003880.1;Psat2g003920.1;Psat4g112720.1;Psat7g237480.1;Psat7g257600.1	uniprot: A0A1S2XNU2 NAD(P)H-dependent 6'-deoxychalcone synthase || eggNOG-mapper: NAD(P)H-dependent 6'-deoxychalcone synthase-like	psat2g003880.1			1.01133	2.01577	0.000139032	0.00216559	14	13	48.7302	chloroplast;cytoplasm;nucleus	cytosol, endoplasmic reticulum	Flavonoid Biosynthesis. A Colorful Model for Genetics, Biochemistry, 31 Biology, and Biotechnology	3	3	https://www.uniprot.org/uniprotkb/A0A1S2XNU2/entry	16	Secondary metabolism	Minor carbohydrate metabolism
Psat0s3240g0080.1	uniprot: A0A2Z6NKS3 Bet_v_1 domain-containing protein || eggNOG-mapper: MLP-like protein	psat0s3240g0080.1			0.994006	1.99171	0.000213512	0.00303049	4	1	17.8425	secreted	plasma membrane, nucleus	Identification and functional characterization of NbMLP28, a novel MLP-like protein 28 enhancing Potato virus Y resistance in Nicotiana benthamiana	35	20	https://www.uniprot.org/uniprotkb/A0A2Z6NKS3/entry	13	Stress	Stress	https://www.uniprot.org/uniprot/A0A2Z6NKS3
Psat7g092440.1	uniprot: A0A072UNT2 FAD-binding berberine family protein (Putative tetrahydroberberine oxidase) (EC 1.3.3.8) || eggNOG-mapper: Belongs to the oxygen-dependent FAD-linked oxidoreductase family	psat7g092440.1	AT5G44400.1	Q9FKU8	0.990973	1.98752	0.00674768	0.0393943	1	1	2.59191	secreted	secreted, cell wall	uniprot_Q9FKU8	35	26	https://www.uniprot.org/uniprotkb/A0A072UNT2/entry	16	Secondary metabolism	Miscellaneous enzyme families		26	Miscellaneous enzyme families
Psat0s2305g0120.1	uniprot: G7KCU3 Uncharacterized protein || eggNOG-mapper:	psat0s2305g0120.1			0.986784	1.98176	0.00139963	0.0128299	1	1	2.01935	secreted	secreted		35	35	https://www.uniprot.org/uniprotkb/G7KCU3/entry	35		Not assigned
Psat5g069280.1	uniprot: I3S971 Chalcone-flavonone isomerase family protein || eggNOG-mapper: Belongs to the chalcone isomerase family	psat5g069280.1			0.956739	1.94092	0.00425894	0.0299829	3	3	10.1005	cytoplasm	cytosol		35	16	https://www.uniprot.org/uniprotkb/I3S971/entry	16		Secondary metabolism	analog: https://www.uniprot.org/uniprot/P41088
Psat5g099520.1;Psat5g099520.2;Psat5g099520.3	uniprot: A0A072V0B0 Putative transcription factor WD40-like family (Selenium-binding-like protein) || eggNOG-mapper: Selenium-binding protein	psat5g099520.1	AT4G14040.1	Q93WN0	0.954635	1.93809	0.00665778	0.0393943	1	1	2.59377	secreted	cytosol	uniprot_Q93WN0	15	15	https://www.uniprot.org/uniprotkb/A0A072V0B0/entry	26	Miscellaneous enzyme families	Metal handling		15	Metal handling
Psat6g072280.1	uniprot: G7IAA1 PfkB family carbohydrate kinase (Putative adenosine kinase) (EC 2.7.1.20) || eggNOG-mapper: adenosine kinase	psat6g072280.1	AT5G03300.1	A0A1P8BAP0	0.952647	1.93542	0.00033745	0.00418248	11	11	57.179	secreted	secreted		23	23	https://www.uniprot.org/uniprotkb/G7IAA1/entry	23	Nucleotide metabolism	Nucleotide metabolism		23	Nucleotide metabolism
Psat6g219040.1;Psat6g219040.2	uniprot: A0A072VPZ8 Cinnamyl alcohol dehydrogenase-like protein (Putative cinnamyl alcohol dehydrogenase) (EC 1.1.1.195) || eggNOG-mapper: Cinnamyl alcohol dehydrogenase	psat6g219040.1	AT3G19450.1	P48523	0.950805	1.93295	0.00676461	0.0393943	1	1	3.86682	cytoplasm	cytosol		35	16	https://www.uniprot.org/uniprotkb/A0A072VPZ8/entry	16		Secondary metabolism		16	Secondary metabolism
Psat5g120440.1	uniprot: A1IVX1 Glutamine synthetase (EC 6.3.1.2) || eggNOG-mapper: glutamine synthetase	psat5g120440.1	AT5G16570.1	A0A1P8BF22	0.940999	1.91986	5.43313e-05	0.00113837	19	18	122.165	cytoplasm	cytosol		12	13	https://www.uniprot.org/uniprotkb/A1IVX1/entry	13	Amino acid metabolism	Amino acid metabolism	https://www.uniprot.org/uniprot/A1IVX1	12	N-metabolism
Psat7g179680.1	uniprot: G7JQK3 Beta-adaptin-like protein || eggNOG-mapper: Subunit of clathrin-associated adaptor protein complex that plays a role in protein sorting in the late-Golgi trans-Golgi network (TGN) and or endosomes. The AP complexes mediate both the recruitment of clathrin to membranes and the recognition of sorting signals within the cytosolic tails of transmembrane cargo molecules	psat7g179680.1	AT4G23460.1	A0A1P8B3B6	0.940109	1.91867	0.000253572	0.00338096	2	2	8.1738	cytoplasm	cytosol (clathrin adaptor complex), plasma membrane	https://www.uniprot.org/uniprotkb/A0A1P8B3B6/entry#subcellular_location	31	31	https://www.uniprot.org/uniprotkb/G7JQK3/entry	31	Cell	Cell		31	Cell
Psat6g128320.1;Psat6g133920.1	uniprot: C9E9Y2 Calcium-regulated/ATP-independent forisome protein || eggNOG-mapper: Sieve element occlusion	psat6g128320.1			0.927411	1.90186	0.00976117	0.0477213	5	5	13.5428	nucleus	endoplasmic reticulum	Forisome dispersion in Vicia faba is triggered by Ca2+ hotspots created by concerted action of diverse Ca2+ channels in sieve elements	35	33	https://www.uniprot.org/uniprotkb/C9E9Y2/entry	31	Cell	Development	https://www.uniprot.org/uniprot/C9E9Y2
Psat6g072360.1;Psat6g072360.2;Psat6g072360.3;Psat0s4534g0080.1;Psat1g046920.1;Psat3g023040.1;Psat3g040960.1;Psat3g041080.1;Psat3g072160.1	uniprot: G7IBI3 Phenylalanine ammonia-lyase (EC 4.3.1.24) || eggNOG-mapper: phenylalanine	psat6g072360.1	AT2G37040.1	P35510	0.924874	1.89852	0.00137404	0.012728	2	2	9.93702	secreted;plasma membrane;vacuole;cytoplasm	cytosol	Colocalization of L-phenylalanine ammonia-lyase and cinnamate 4-hydroxylase for metabolic channeling in phenylpropanoid biosynthesis	16	16	https://www.uniprot.org/uniprotkb/G7IBI3/entry	16		Secondary metabolism		16	Secondary metabolism
Psat4g104000.1	uniprot: G7LA92 GDSL-like lipase/acylhydrolase || eggNOG-mapper: Belongs to the 'GDSL' lipolytic enzyme family	psat4g104000.1			0.923567	1.8968	0.00043302	0.00514943	1	1	3.17664	secreted	secreted		35	11	https://www.uniprot.org/uniprotkb/G7LA92/entry	11	Lipid metabolism	Lipid metabolism	https://www.uniprot.org/uniprot/B3H6L2-1
Psat7g054960.1;Psat7g054960.2	uniprot: Q42922 Annexin (Fragment) || eggNOG-mapper: Annexin D2-like	psat7g054960.1	AT5G10230.1	Q9LX07	0.904378	1.87174	0.00442383	0.0308966	5	5	16.4229	nucleus	cytosol	uniprot_Q9LX07	35	31	https://www.uniprot.org/uniprotkb/Q42922/entry	31		Cell		31	Cell
Psat3g138160.1	uniprot: B7FGQ6 4-hydroxy-4-methyl-2-oxoglutarate aldolase (HMG aldolase) (EC 4.1.1.112) (EC 4.1.3.17) (Oxaloacetate decarboxylase) || eggNOG-mapper: Catalyzes the aldol cleavage of 4-hydroxy-4-methyl-2- oxoglutarate (HMG) into 2 molecules of pyruvate. Also contains a secondary oxaloacetate (OAA) decarboxylase activity due to the common pyruvate enolate transition state formed following C-C bond …	psat3g138160.1	AT5G16450.2	Q9FFE0	0.894749	1.85929	0.00510514	0.0336064	1	1	2.3899	secreted	plastid	uniprot_Q9FFE0	35	25	https://www.uniprot.org/uniprotkb/B7FGQ6/entry	26	Miscellaneous enzyme families	Miscellaneous enzyme families		25	C1-metabolism
Psat1g049080.1	uniprot: I3T4A8 Uncharacterized protein || eggNOG-mapper: O-methyltransferase	psat1g049080.1			0.879803	1.84012	0.000292279	0.0037432	4	4	12.2085	secreted;plasma membrane	cytosol	Association of caffeoyl coenzyme A 3-O-methyltransferase expression with lignifying tissues in several dicot plants		29	https://www.uniprot.org/uniprotkb/I3T4A8/entry	3	Minor carbohydrate metabolism	Protein metabolism	https://www.uniprot.org/uniprot/I3T4A8#function
Psat1g025200.1;Psat1g025200.2	uniprot: A0A1S2Z415 leucine aminopeptidase 1-like || eggNOG-mapper: Leucine aminopeptidase	psat1g025200.1	AT2G24200.2	F4INR3	0.87395	1.83267	0.000605667	0.00674667	4	2	13.1372	cytoplasm;nucleus;secreted	cytosol	uniprot_F4INR3	29	29	https://www.uniprot.org/uniprotkb/A0A1S2Z415/entry	29	Protein metabolism	Protein metabolism		29	Protein metabolism
Psat5g299840.1;Psat5g299920.1	uniprot: G7IMF4 Drug resistance transporter-like ABC domain protein (Putative maltose-transporting ATPase) (EC 3.6.3.19) || eggNOG-mapper: Belongs to the ABC transporter superfamily. ABCG family. PDR (TC 3.A.1.205) subfamily	psat5g299840.1	AT1G15520.1	A0A1P8AW07	0.850288	1.80286	0.000238108	0.00322362	2	1	5.04704	plasma membrane	plasma membrane		34	34	https://www.uniprot.org/uniprotkb/G7IMF4/entry	34	Transport	Transport		34	Transport
Psat7g031800.1;Psat7g031800.2	uniprot: A0A1S2YEN5 puromycin-sensitive aminopeptidase || eggNOG-mapper: Aminopeptidase	psat7g031800.1	AT1G63770.3	B3H621	0.846367	1.79797	0.00266295	0.0219009	5	5	15.2059	cytoplasm	cytosol		29	29	https://www.uniprot.org/uniprotkb/A0A1S2YEN5/entry	29		Protein metabolism		29	Protein metabolism
Psat7g126280.1;Psat1g054560.3;Psat1g054560.4;Psat1g054560.5;Psat1g054560.6;Psat1g054560.7	uniprot: G7JK14 Caffeoyl-CoA 3-O-methyltransferase (Caffeoyl-CoA O-methyltransferase) (EC 2.1.1.104) || eggNOG-mapper: caffeoyl-CoA O-methyltransferase	psat7g126280.1	AT4G34050.1	A0A1P8B3H0	0.797147	1.73766	0.00819916	0.0429992	4	3	13.9449	nucleus;cytoplasm;secreted	cytosol	Association of caffeoyl coenzyme A 3-O-methyltransferase expression with lignifying tissues in several dicot plants	16;27	16, 27	https://www.uniprot.org/uniprotkb/G7JK14/entry	16	Secondary metabolism	Secondary metabolism, RNA metabolism		16	Secondary metabolism
Psat1g168680.1	uniprot: Q76KW0 Peroxidase (EC 1.11.1.7) (Fragment) || eggNOG-mapper: Removal of H(2)O(2), oxidation of toxic reductants, biosynthesis and degradation of lignin, suberization, auxin catabolism, response to environmental stresses such as wounding, pathogen attack and oxidative stress	psat1g168680.1			0.796732	1.73716	0.000293501	0.0037432	12	10	58.4494	mitochondrion	mitochondrion		35	21	https://www.uniprot.org/uniprotkb/Q76KW0/entry	21	Redox	Redox	https://www.uniprot.org/uniprot/Q76KW0
Psat7g115800.1;Psat7g115800.2;Psat1g204040.1;Psat1g204040.2;Psat3g150840.1	uniprot: A0A1S2YHY7 40S ribosomal protein S6 || eggNOG-mapper: Belongs to the eukaryotic ribosomal protein eS6 family	psat7g115800.1	AT5G10360.1	F4KGU2	0.795503	1.73568	0.00601316	0.037797	2	2	6.65141	secreted;peroxisome;cytoplasm;nucleus	cytosol	uniprot_F4KGU2	35	29	https://www.uniprot.org/uniprotkb/A0A1S2YHY7/entry	29		Protein metabolism		29	Protein metabolism
Psat1g158160.1	uniprot: A0A1S2XDU8 Importin subunit alpha || eggNOG-mapper: Belongs to the importin alpha family	psat1g158160.1	AT4G16143.2	F4JL11	0.788732	1.72755	0.00532225	0.0341867	2	1	6.14589	cytoplasm	nucleus	https://www.uniprot.org/uniprotkb/F4JL11/entry#subcellular_location	29	29	https://www.uniprot.org/uniprotkb/A0A1S2XDU8/entry	30	Signaling	Protein metabolism		29	Protein metabolism
Psat0ss839g0200.1;Psat0ss839g0200.2;Psat0ss839g0200.3	uniprot: A0A072UPB4 Acetamidase/formamidase, putative || eggNOG-mapper: formamidase C869.04 isoform X1	psat0ss839g0200.1	AT4G37560.1	A0A1P8B392	0.777379	1.71401	0.00696319	0.0398463	1	1	2.71186	secreted;cytoplasm	vacuole	https://www.ncbi.nlm.nih.gov/gene/829910	26	26	https://www.uniprot.org/uniprotkb/A0A072UPB4/entry	26		Miscellaneous enzyme families		26	Miscellaneous enzyme families
Psat7g040120.1;Psat5g226240.1	uniprot: A0A2K3P8E9 Ribonuclease || eggNOG-mapper: Staphylococcal nuclease domain-containing protein	psat7g040120.1	AT5G07350.1	F4K6N0	0.744417	1.6753	0.00310437	0.0235504	2	1	5.20372	cytoplasm	cytosol, endoplasmic reticulum	https://www.uniprot.org/uniprotkb/Q8VZG7/entry#subcellular_location	27	27	https://www.uniprot.org/uniprotkb/A0A2K3P8E9/entry	27		RNA metabolism
Psat5g238120.1	uniprot: A0A1S2XGJ0 epidermis-specific secreted glycoprotein EP1 || eggNOG-mapper: Epidermis-specific secreted glycoprotein	psat5g238120.1	AT1G78850.1	Q9ZVA4	0.737246	1.66699	0.000221177	0.00305025	2	2	6.50483	secreted	secreted, cell wall	https://www.uniprot.org/uniprotkb/Q9ZVA4/entry#subcellular_location	35	26	https://www.ebi.ac.uk/interpro/result/InterProScan/iprscan5-R20230723-015529-0278-87978087-p1m/	31	Cell	Miscellaneous enzyme families		26	Miscellaneous enzyme families
Psat7g065040.1	uniprot: G7L831 Putative T-complex protein 1, alpha subunit (TCP-1/cpn60 chaperonin family protein) || eggNOG-mapper: assists the folding of proteins upon ATP hydrolysis	psat7g065040.1	AT3G20050.1	P28769	0.730931	1.65971	0.000683928	0.00719269	1	1	1.76594	cytoplasm	cytosol		29	29	https://www.ebi.ac.uk/interpro/result/InterProScan/iprscan5-R20230723-022840-0628-37403259-p1m/	29		Protein metabolism		29	Protein metabolism
Psat5g133360.1	uniprot: B9UKJ3 GRAS family protein || eggNOG-mapper: Belongs to the GRAS family	psat5g133360.1			0.720117	1.64732	0.00485934	0.032894	1	1	1.97742	mitochondrion	nucleus	https://www.ncbi.nlm.nih.gov/Structure/sparcle/archview.html?archid=10507540	35	30	https://www.ebi.ac.uk/interpro/result/InterProScan/iprscan5-R20230723-085322-0195-93585829-p1m/	30		Signaling	https://prosite.expasy.org/doc/PS50985
Psat7g258320.1;Psat7g258360.1	uniprot: G7JFQ2 UPF0481 plant-like protein || eggNOG-mapper: UPF0481 protein	psat7g258320.1			0.718899	1.64593	0.00648083	0.0393943	1	1	2.6565	nucleus;secreted	plasma membrane	uniprot_G7JFQ2	35	35	https://www.uniprot.org/uniprotkb/G7JFQ2/entry	35		Not assigned
Psat7g211320.1;Psat7g211320.2;Psat7g211320.3	uniprot: I3SYR8 Adenine nucleotide alpha hydrolase superfamily protein (Putative universal stress protein A) || eggNOG-mapper: Universal stress protein A-like	psat7g211320.1	AT3G17020.1	A0A1I9LPQ2	0.710697	1.63659	0.00833978	0.0431706	12	10	39.1581	secreted;cytoplasm	cytosol	Overexpression of a Cytosolic Abiotic Stress Responsive Universal Stress Protein (SbUSP) Mitigates Salt and Osmotic Stress in Transgenic Tobacco Plants	35	20	https://www.ebi.ac.uk/interpro/result/InterProScan/iprscan5-R20230723-102438-0332-60697729-p1m/	20		Stress		20	Stress
Psat7g261040.1	uniprot: A0A072URW1 60S ribosomal protein L7 (Putative ribosomal protein L7) || eggNOG-mapper: 60S ribosomal protein	psat7g261040.1	AT2G01250.1	A8MRH4	0.698098	1.62236	0.00153572	0.0137902	3	2	9.01618	nucleus	cytosol	https://www.uniprot.org/uniprotkb/A8MRH4/entry#subcellular_location	35	29	https://www.uniprot.org/uniprotkb/A0A072URW1/entry	29		Protein metabolism		29	Protein metabolism
Psat7g181240.1;Psat7g181200.1;Psat1g123720.1	uniprot: G7JL30 Aldo/keto reductase family oxidoreductase || eggNOG-mapper: Aldo/keto reductase family	psat7g181240.1			0.690845	1.61423	0.00372718	0.0268846	15	15	55.4742	cytoplasm;secreted	cytosol	uniprot_G7JL30	35	21	https://www.uniprot.org/uniprotkb/G7JL30/entry	21		Redox	https://www.uniprot.org/uniprot/G7JL30
Psat1g168960.1	uniprot: Q18PR0 Peroxidase (EC 1.11.1.7) || eggNOG-mapper: Removal of H(2)O(2), oxidation of toxic reductants, biosynthesis and degradation of lignin, suberization, auxin catabolism, response to environmental stresses such as wounding, pathogen attack and oxidative stress	psat1g168960.1			0.684954	1.60765	0.0096638	0.0475092	4	1	17.5839	secreted	secreted		35	21	https://www.uniprot.org/uniprotkb/Q18PR0/entry	21		Redox	https://www.uniprot.org/uniprot/Q18PR0
Psat4g185160.1	uniprot: A0A1S2YU68 metacaspase-4-like || eggNOG-mapper: Caspase domain	psat4g185160.1	AT1G79340.1	O64517	0.679263	1.60132	0.00982671	0.0477763	2	2	4.086	cytoplasm	cytosol		35	29	https://www.uniprot.org/uniprotkb/A0A1S2YU68/entry	29		Protein metabolism		29	Protein metabolism
Psat1g215120.1;Psat1g215120.2	uniprot: A0A1S2XBZ6 Peptidylprolyl isomerase (EC 5.2.1.8) || eggNOG-mapper: Peptidyl-prolyl cis-trans isomerase	psat1g215120.1	AT5G64350.1	Q8LGG0	0.671097	1.59228	0.00737018	0.0413106	2	2	9.3892	cytoplasm;secreted	cytosol	uniprot_Q8LGG0	35	29	https://www.uniprot.org/uniprotkb/A0A1S2XBZ6/entry	29		Protein metabolism		29	Protein metabolism
Psat7g230520.1	uniprot: A0A072UTA7 Pectinesterase (EC 3.1.1.11) || eggNOG-mapper: Acts in the modification of 31 walls via demethylesterification of 31 wall pectin	psat7g230520.1	AT2G45220.1	O22149	0.647937	1.56693	0.00708887	0.0402465	5	4	11.4183	secreted	cell wall, secreted	uniprot_O22149	10	10	https://www.uniprot.org/uniprotkb/A0A072UTA7/entry	10		Cell wall		10	Cell wall
Psat6g155720.1;Psat6g155720.2;Psat6g155720.3;Psat6g155720.4;Psat6g155720.5	uniprot: A0A072VYH6 Fungal proteinase A, aspartic proteinase superfamily protein (Putative phytepsin) (EC 3.4.23.40) || eggNOG-mapper: Belongs to the peptidase A1 family	psat6g155720.1	AT1G11910.1	A0A1P8AV08	0.642001	1.56049	0.00547897	0.0349383	1	1	1.67527	vacuole	vacuole		35	29	https://www.uniprot.org/uniprotkb/A0A072VYH6/entry	29		Protein metabolism		29	Protein metabolism
Psat5g180320.2;Psat5g180320.3	uniprot: G7IXL5 Acyl-peptide hydrolase-like protein (Putative bleomycin hydrolase) (EC 3.4.22.40) || eggNOG-mapper: Prolyl oligopeptidase family	psat5g180320.2	AT5G36210.1	F4K2Y3	0.639336	1.55761	0.00475934	0.0324668	1	1	2.2407	secreted	plastid	uniprot_F4K2Y3	29	29	https://www.uniprot.org/uniprotkb/G7IXL5/entry	29		Protein metabolism		29	Protein metabolism
Psat7g137080.1;Psat1g037480.1	uniprot: A0A1S2Z0Q2 Proteasome subunit beta (EC 3.4.25.1) || eggNOG-mapper: The proteasome is a multicatalytic proteinase complex which is characterized by its ability to cleave peptides with Arg, Phe, Tyr, Leu, and Glu adjacent to the leaving group at neutral or slightly basic pH	psat7g137080.1	AT1G56450.1	Q7DLR9	0.634331	1.55222	0.0079575	0.0421843	2	2	6.56819	cytoplasm	cytosol, nucleus	https://www.uniprot.org/uniprotkb/Q7DLR9/entry#subcellular_location	29	29	https://www.uniprot.org/uniprotkb/A0A1S2Z0Q2/entry	29		Protein metabolism		29	Protein metabolism
Psat4g083280.1	uniprot: Q9ZP15 Peroxidase (EC 1.11.1.7) || eggNOG-mapper: Belongs to the peroxidase family. Classical plant (class III) peroxidase subfamily	psat4g083280.1	AT5G67400.1	Q43873	0.631339	1.549	0.00296428	0.0230847	10	10	52.3047	cytoplasm	plastid, mitochondrion, secreted	THE RESEARCH OF PEROXIDASE ACTIVITY IN HOUSEPLANTS’ LEAVES, https://www.uniprot.org/uniprotkb/Q43873/entry#subcellular_location	35	26	https://www.uniprot.org/uniprotkb/Q9ZP15/entry	21	Redox	Miscellaneous enzyme families		26	Miscellaneous enzyme families
Psat2g066440.1	uniprot: A0A1S2XJU8 Glucose-6-phosphate isomerase (EC 5.3.1.9) || eggNOG-mapper: Belongs to the GPI family	psat2g066440.1	AT4G24620.2	A8MR16	0.630326	1.54791	0.00511735	0.0336064	2	2	6.06872	chloroplast	plastid		4	4	https://www.uniprot.org/uniprotkb/A0A1S2XJU8/entry	4		Glycolysis
Psat2g070680.1;Psat2g070680.2;Psat2g070680.3;Psat1g216320.1	uniprot: A0A2K3P8B8 Phospho-2-dehydro-3-deoxyheptonate aldolase (EC 2.5.1.54) || eggNOG-mapper: Phospho-2-dehydro-3-deoxyheptonate aldolase	psat2g070680.1	AT1G22410.1	Q9SK84	0.628352	1.5458	0.00272601	0.0221113	6	6	16.279	chloroplast	plastid		13	13	https://www.uniprot.org/uniprotkb/A0A2K3P8B8/entry	16	Secondary metabolism	Amino acid metabolism		13	Amino acid metabolism
Psat3g196680.1	uniprot: A0A1S2XIP5 V-type proton ATPase subunit || eggNOG-mapper: Subunit of the integral membrane V0 complex of vacuolar ATPase. Vacuolar ATPase is responsible for acidifying a variety of intra31ular compartments in eukaryotic 31s, thus providing most of the energy required for transport processes in the vacuolar system	psat3g196680.1	AT3G28710.1	Q9LJI5	0.626426	1.54374	0.0066866	0.0393943	2	2	4.97967	cytoplasm	vacuole	uniprot_Q9LJI5	34	34	https://www.uniprot.org/uniprotkb/A0A1S2XIP5/entry	34		Transport		34	Transport
Psat1g016320.1	uniprot: G7IT50 Carboxypeptidase (EC 3.4.16.-) || eggNOG-mapper: Belongs to the peptidase S10 family	psat1g016320.1	AT4G30810.1	Q949Q7	0.614918	1.53147	0.0035127	0.0255851	1	1	2.3103	secreted	secreted		35	29	https://www.uniprot.org/uniprotkb/G7IT50/entry	29		Protein metabolism		29	Protein metabolism
Psat7g017280.1;Psat6g215280.1	uniprot: A0A1S2YE45 Malic enzyme || eggNOG-mapper: malic enzyme	psat7g017280.1	AT1G79750.1	Q9CA83	0.606537	1.5226	0.00130597	0.0122261	11	11	48.3476	nucleus;chloroplast	plastid	uniprot_Q9CA83	35	8	https://www.uniprot.org/uniprotkb/A0A1S2YE45/entry	8		TCA/organic acid transformations		8	TCA/organic acid transformations
Psat3g126040.1;Psat5g240720.1;Psat5g240720.3;Psat5g240720.4;Psat5g240720.5	uniprot: A0A2Z6NFJ1 Peptidase_M24 domain-containing protein || eggNOG-mapper: Proliferation-associated protein	psat3g126040.1	AT3G51800.3	F4J4J3	0.592319	1.50767	0.00218065	0.0188134	2	2	6.81777	cytoplasm	nucleus	uniprot­_Q96327	29	29	https://www.uniprot.org/uniprotkb/A0A2Z6NFJ1/entry	29		Protein metabolism
Psat3g090960.1;Psat3g090960.2	uniprot: Q54AH6 Apyrase (Apyrase H-type) (EC 3.6.1.5) || eggNOG-mapper: nucleoside-diphosphatase activity	psat3g090960.1	AT5G18280.1	F4JWK7	0.574559	1.48922	0.00522186	0.0339214	8	8	34.3859	nucleus	Golgi apparatus, plasma membrane	uniprot_Q9SPM5	35	9	https://www.uniprot.org/uniprotkb/Q54AH6/entry	23	Nucleotide metabolism	Mitochondrial electron transport /ATP synthesis	https://www.uniprot.org/uniprot/Q54AH6
Psat1g134760.1	uniprot: A0A1S2XGM0 aldehyde dehydrogenase family 7 member A1 || eggNOG-mapper: Aldehyde dehydrogenase family	psat1g134760.1	AT1G54100.2	Q9SYG7	0.544923	1.45894	0.00791545	0.0421843	1	1	3.94991	endoplasmic reticulum	mitochondrion, peroxisome, cytosol	Aldehyde dehydrogenase superfamily in sorghum: genome-wide identification, evolution, and transcript profiling during development stages and stress conditions	5	5	https://www.uniprot.org/uniprotkb/A0A1S2XGM0/entry	5		Fermentation		5	Fermentation
Psat0s3261g0040.1;Psat4g180040.1;Psat4g179840.1	uniprot: A0A2Z6NKS3 Bet_v_1 domain-containing protein || eggNOG-mapper: MLP-like protein	psat0s3261g0040.1			0.531032	1.44496	0.00823069	0.0429992	7	5	33.3696	cytoplasm	plasma membrane, nucleus	Identification and functional characterization of NbMLP28, a novel MLP-like protein 28 enhancing Potato virus Y resistance in Nicotiana benthamiana	35	20	https://www.uniprot.org/uniprotkb/A0A2Z6NKS3/entry	20		Stress	https://www.uniprot.org/uniprot/A0A2Z6NKS3
Psat4g136400.1;Psat5g266840.1;Psat5g266840.2;Psat5g266840.3	uniprot: A0A396GQJ1 Putative universal stress protein A || eggNOG-mapper: Universal stress protein family	psat4g136400.1	AT1G11360.4	C0Z2J1	0.522292	1.43624	0.00465112	0.0322283	3	3	9.97984	cytoplasm;secreted	secreted	uniprot_C0Z2J1	35	20	https://www.ebi.ac.uk/interpro/result/InterProScan/iprscan5-R20230723-083941-0914-38654165-p1m/	20		Stress		20	Stress
Psat3g164320.1;Psat3g172160.1	uniprot: A0A072TZA9 Putative 2-methylene-furan-3-one reductase (EC 1.3.1.105) (Zinc-binding dehydrogenase family oxidoreductase) || eggNOG-mapper: Zinc-binding dehydrogenase	psat3g164320.1	AT1G23740.1	Q9ZUC1	0.519519	1.43348	0.00962511	0.0475092	4	4	10.6716	cytoplasm	plastid	uniprot_Q9ZUC1	35	26	https://www.uniprot.org/uniprotkb/A0A072TZA9/entry	26		Miscellaneous enzyme families		26	Miscellaneous enzyme families
Psat0s836g0040.1;Psat0s836g0040.3	uniprot: Q8L5C2 Ribonuclease || eggNOG-mapper: Staphylococcal nuclease domain-containing protein	psat0s836g0040.1	AT5G61780.1	Q9FLT0	0.51681	1.43079	0.00273879	0.0221113	3	2	7.80363	cytoplasm;mitochondrion	cytosol, endoplasmic reticulum	uniprot_Q9FLT0	35	27	https://www.uniprot.org/uniprotkb/Q8L5C2/entry	27		RNA metabolism		27	RNA metabolism
Psat2g056920.1;Psat2g056920.3;Psat2g056920.4;Psat2g056920.2;Psat2g056920.5;Psat2g056920.8;Psat2g056920.9	uniprot: G7JZK0 Asparagine synthetase [glutamine-hydrolyzing] (EC 6.3.5.4) || eggNOG-mapper: Asparagine synthetase	psat2g056920.1	AT3G47340.1	A0A1I9LPY0	0.509243	1.4233	0.00229382	0.0192244	16	11	54.1437	nucleus;cytoplasm	cytosol	Changes in the 31ular localization of cytosolic glutamine synthetase protein in vascular bundles of rice leaves at various stages of development	13	13	https://www.uniprot.org/uniprotkb/G7JZK0/entry	13		Amino acid metabolism		13	Amino acid metabolism
Psat3g160960.1;Psat3g171680.2	uniprot: A2Q2I3 Proteasome subunit beta (EC 3.4.25.1) || eggNOG-mapper: The proteasome is a multicatalytic proteinase complex which is characterized by its ability to cleave peptides with Arg, Phe, Tyr, Leu, and Glu adjacent to the leaving group at neutral or slightly basic pH	psat3g160960.1	AT5G40580.3	F4KIN7	0.507046	1.42114	0.00680174	0.0393943	1	1	1.53776	cytoplasm	cytosol		29	29	https://www.uniprot.org/uniprotkb/A2Q2I3/entry	29		Protein metabolism		29	Protein metabolism
Psat7g203560.1	uniprot: A0A072UIY5 Carboxylesterase (Putative carboxylesterase) (EC 3.1.1.1) || eggNOG-mapper: carboxylesterase 15	psat7g203560.1			0.493736	1.40809	0.00587697	0.0372067	1	1	3.81202	cytoplasm	plastid	Function and application of a non-ester-hydrolyzing carboxylesterase discovered in tulip	35	17	https://www.ebi.ac.uk/interpro/result/InterProScan/iprscan5-R20230723-092437-0408-7552449-p1m/	26	Miscellaneous enzyme families	Hormones	https://www.ebi.ac.uk/QuickGO/term/GO:0080030
Psat3g093440.1;Psat3g093400.1;Psat3g093400.3;Psat3g093400.4;Psat4g101360.1	uniprot: G7KX95 Alpha-mannosidase (EC 3.2.1.-) || eggNOG-mapper: Lysosomal	psat3g093440.1	AT5G13980.2	F4K5E7	0.485303	1.39988	0.0052424	0.0339214	3	3	7.55703	cytoplasm;chloroplast;secreted	endoplasmic reticulum, Golgi apparatus	A signal motif retains Arabidopsis ER-α-mannosidase I in the cis-Golgi and prevents enhanced glycoprotein ERAD	26	26	https://www.uniprot.org/uniprotkb/G7KX95/entry	26		Miscellaneous enzyme families		26	Miscellaneous enzyme families
Psat6g066800.2	uniprot: A0A2K3KYK4 V-type proton ATPase subunit G || eggNOG-mapper: Catalytic subunit of the peripheral V1 complex of vacuolar ATPase (V-ATPase). V-ATPase is responsible for acidifying a variety of intra31ular compartments in eukaryotic 31s	psat6g066800.2	AT3G01390.2	O82628	0.474168	1.38912	0.00760645	0.0414778	6	6	27.2276	cytoplasm	vacuole, plasma membrane	uniprot_O82628	35	34	https://www.uniprot.org/uniprotkb/A0A2K3KYK4/entry	34		Transport		34	Transport
Psat2g048800.1;Psat2g048800.5;Psat2g048800.6	uniprot: A0A2K3NEI1 CBS domain protein || eggNOG-mapper: CBS domain-containing protein CBSX3	psat2g048800.1	AT5G10860.1	Q9LEV3	0.454861	1.37065	0.00772354	0.0416141	7	7	25.1444	mitochondrion	mitochondrion		35	21	https://www.uniprot.org/uniprotkb/A0A2K3NEI1/entry	21		Redox	https://www.uniprot.org/uniprot/A0A2K3NEI1	35	not assigned
Psat5g198400.1;Psat5g198360.1;Psat2g017360.1;Psat2g017360.2	uniprot: A0A2K3L138 Glutathione S-transferase f9-like protein || eggNOG-mapper: Belongs to the GST superfamily	psat5g198400.1			0.444698	1.36103	0.00497926	0.0334485	11	10	38.0047	nucleus;cytoplasm	nucleus, endoplasmic reticulum, cytosol	PsGSTF3, an Anthocyanin-Related Glutathione S-Transferase Gene, Is Essential for Petal Coloration in Tree Peony, https://www.uniprot.org/uniprotkb/A0A2K3L138/entry#subcellular_location	35	24, 30	https://www.uniprot.org/uniprotkb/A0A2K3L138/entry	21	Redox	Degradation of xenobiotics, Signaling	https://www.uniprot.org/uniprot/A0A2K3L138
Psat7g107400.1;Psat7g107400.2	uniprot: A0A0B2SG96 Flavoprotein wrbA (NAD(P)H dehydrogenase (Quinone) FQR1 isoform A) (EC 1.6.5.2) || eggNOG-mapper: NADPH-dependent FMN reductase	psat7g107400.1	AT4G27270.1	A0A1P8B765	0.442769	1.35921	0.00763569	0.0414778	21	20	107.859	secreted;cytoplasm	plasma membrane	Dissecting the Diphenylene Iodonium-Sensitive NAD(P)H:Quinone Oxidoreductase of Zucchini Plasma Membrane	35	11	https://www.uniprot.org/uniprotkb/A0A0B2SG96/entry	21	Redox	Lipid metabolism		11	Lipid metabolism
Psat0s2178g0080.1;Psat2g170680.1	uniprot: A0A2K3NN20 Peroxidase (EC 1.11.1.7) || eggNOG-mapper: Belongs to the peroxidase family. Classical plant (class III) peroxidase subfamily	psat0s2178g0080.1	AT2G18980.1	Q96518	0.431818	1.34893	0.00387648	0.0277341	3	3	10.8969	secreted	plastid, mitochondrion, secreted	THE RESEARCH OF PEROXIDASE ACTIVITY IN HOUSEPLANTS’ LEAVES, https://www.uniprot.org/uniprotkb/Q96518/entry#subcellular_location	26	26	https://www.uniprot.org/uniprotkb/A0A2K3NN20/entry	21	Redox	Miscellaneous enzyme families		26	Miscellaneous enzyme families
Psat0ss9348g0160.1	uniprot: G7L4T7 Nascent proteinassociated complex alpha chain (Putative nascent polypeptide-associated complex subunit alpha) || eggNOG-mapper: Nascent polypeptide-associated complex subunit alpha-like	psat0ss9348g0160.1	AT5G13850.1	Q6ICZ8	0.428423	1.34576	0.00905932	0.0458172	1	1	5.7117	nucleus	cytosol, Golgi apparatus, plasmodesma, plastid	https://www.uniprot.org/uniprotkb/Q6ICZ8/entry#subcellular_location	35	31	https://www.uniprot.org/uniprotkb/G7L4T7/entry	31		Cell		31	Cell
Psat1g139760.1;Psat1g139760.3;Psat1g139760.4	uniprot: Q9AVR8 Sucrose synthase (EC 2.4.1.13) || eggNOG-mapper: Sucrose-cleaving enzyme that provides UDP-glucose and fructose for various metabolic pathways	psat1g139760.1	AT3G43190.1	Q9LXL5	0.416046	1.33427	0.00758886	0.0414778	18	1	67.1238	secreted	cytosol, plasma membrane, vacuole	Antisense suppression of cucumber (Cucumis sativus L.) sucrose synthase 3 (CsSUS3) reduces hypoxic stress tolerance, https://www.uniprot.org/uniprotkb/Q9LXL5/entry#subcellular_location	2	2	https://www.uniprot.org/uniprotkb/Q9AVR8/entry	2		Major carbohydrate metabolism		2	Major carbohydrate metabolism
Psat1g210560.1;Psat1g210560.2	uniprot: G7IK45 NAD(P)H:quinone oxidoreductase, type IV protein (Putative NAD(P)H dehydrogenase (Quinone)) (EC 1.6.5.2) || eggNOG-mapper: Minor allergen Alt a	psat1g210560.1	AT4G27270.1	A0A1P8B765	0.399067	1.31865	0.00475875	0.0324668	10	10	34.2055	cytoplasm;peroxisome;nucleus	plasma membrane	Dissecting the Diphenylene Iodonium-Sensitive NAD(P)H:Quinone Oxidoreductase of Zucchini Plasma Membrane	35	11	https://www.ebi.ac.uk/interpro/result/InterProScan/iprscan5-R20230723-084711-0278-91292380-p1m/	21	Redox	Lipid metabolism		11	Lipid metabolism

## Sheet: Table S3-4
Table S3-4 List of the proteins down-regulated in the roots of P.sativum (genotype K-3358) plants grown in the soil supplemented with mineral salts in comparison to those grown in the soil without complements (controls)
												Prediction of localization			Functional annotation
Accession	Description	Master_protein	TAIR_id	uniprot_id_Ara	logFC	FC	p value	adj.p value	Peptide.count	Unique.peptides	Confidence.score	LocTree3	Manual curation	Manual curation:source	BIN-code (Mercator X)	Manual curation		Correction		BIN-code description	Manual curation:source	BIN_Ara	BIN_d_Ara
Psat5g156720.1	uniprot: A2Q3G0 DnaJ heat shock amino-terminal domain protein (Heat shock protein DnaJ) (Putative DnaJ domain-containing protein) || eggNOG-mapper: Domain of unknown function (DUF3444)	psat5g156720.1			3.14327	1390.81	1.11486e-07	2.45269e-05	1	1	0.781679	secreted	plastid	Novel DNAJ-related proteins in Arabidopsis thaliana	35	20	https://www.uniprot.org/uniprotkb/A2Q3G0/entry	20, 29	Stress, Protein metabolism	Stress	https://prosite.expasy.org/doc/PS50076
Psat7g013000.1	uniprot: P93851 Leghemoglobin K || eggNOG-mapper: Belongs to the globin family	psat7g013000.1			2.17862	150.878	6.13745e-07	5.40096e-05	14	8	61.9593	nucleus	cytosol	Intra31ular site of synthesis and localization of leghemoglobin in root nodules	35	12	https://www.uniprot.org/uniprotkb/P93851/entry	12		Nitrogen assimilation	https://www.uniprot.org/uniprot/P93851
Psat0s2720g0080.1	uniprot: O04855 Carbonic anhydrase (EC 4.2.1.1) (Carbonate dehydratase) || eggNOG-mapper: Reversible hydration of carbon dioxide	psat0s2720g0080.1			2.11123	129.189	3.02097e-05	0.000781897	12	12	55.5289	secreted	mitochondrion	Emerging roles for carbonic anhydrase in mesophyll conductance and photosynthesis	35	3	https://www.ebi.ac.uk/interpro/entry/InterPro/IPR001765/	25	C1-metabolism(inorganic carbon fixation)	Minor carbohydrate metabolism	https://www.uniprot.org/uniprot/O04855
Psat2g118400.1	uniprot: P93850 Leghemoglobin B || eggNOG-mapper: Belongs to the globin family	psat2g118400.1			1.99531	98.9259	6.82546e-07	5.46037e-05	16	16	85.7997	secreted	cytosol	Intra31ular site of synthesis and localization of leghemoglobin in root nodules	35	12	https://www.uniprot.org/uniprotkb/P93850/entry	12		Nitrogen assimilation	https://www.uniprot.org/uniprot/P93850
Psat2g039800.1	uniprot: P93851 Leghemoglobin K || eggNOG-mapper: Belongs to the globin family	psat2g039800.1			1.96619	92.5098	1.9241e-05	0.000546196	17	2	96.8767	secreted	cytosol	Intra31ular site of synthesis and localization of leghemoglobin in root nodules	35	12	https://www.uniprot.org/uniprotkb/P93851/entry	12		Nitrogen assimilation	https://www.uniprot.org/uniprot/P93851
Psat5g278840.1;Psat5g278840.2	uniprot: A0A396JLK8 Putative chromatin regulator PHD family || eggNOG-mapper: VWA domain containing CoxE-like protein	psat5g278840.1	AT5G60710.1	Q9FF49	1.94819	88.7549	1.20054e-05	0.000391286	1	1	4.95044	cytoplasm;nucleus	nucleus	PHDs govern plant development	35	29	https://www.ebi.ac.uk/interpro/result/InterProScan/iprscan5-R20230723-125441-0241-77533976-p1m/	35	Not assigned	Protein metabolism		29	Protein metabolism
Psat4g188080.1;Psat4g188080.2;Psat4g188080.3;Psat4g188080.4	uniprot: A0A1U9X403 Beta-fructofuranosidase 31 wall isozyme 2-like protein || eggNOG-mapper: Belongs to the glycosyl hydrolase 32 family	psat4g188080.1	AT3G13790.2	A0A1I9LRX7	1.94744	88.6019	3.66878e-05	0.000896814	1	1	1.58245	secreted	secreted		2;3	2, 3	https://www.uniprot.org/uniprotkb/A0A1U9X403/entry	2, 10	Major carbohydrate metabolism, Cell wall	Major carbohydrate metabolism, Minor carbohydrate metabolism		2	Major carbohydrate metabolism
Psat0s240g0040.1	uniprot: Q43620 Early noduline 7 || eggNOG-mapper: NA	psat0s240g0040.1			1.94218	87.5348	4.46865e-08	1.42246e-05	2	2	7.13041	secreted	symbiosome membrane (cytoplasmic side)	FUNCTION OF THE ENOD8 GENE IN NODULES OF Medicago truncatula	35	12	https://www.ebi.ac.uk/interpro/result/InterProScan/iprscan5-R20230723-111412-0040-84364923-p1m/	35	Not assigned	Nitrogen assimilation	https://www.uniprot.org/uniprot/Q43620, https://www.sciencedirect.com/topics/neuroscience/nodulin
Psat3g128040.1	uniprot: NA NA || eggNOG-mapper: NA	psat3g128040.1			1.92515	84.1678	2.70089e-07	3.70104e-05	1	1	3.64658	secreted	secreted		35	35		35		Not assigned
Psat0s3231g0040.1	uniprot: A2Q340 Acyl-CoA-binding domain protein (Acyl-coA-binding protein, ACBP; Serine/threonine protein phosphatase, BSU1) (Putative FERM/acyl-CoA-binding protein, 3-helical bundle) || eggNOG-mapper: acyl-CoA-binding domain-containing protein	psat0s3231g0040.1	AT3G05420.2	Q9MA55	1.87809	75.5246	2.71006e-06	0.000149053	1	1	2.58109	cytoplasm	cytosol		11	11	https://www.uniprot.org/uniprotkb/A2Q340/entry	11		Lipid metabolism		11	Lipid metabolism
Psat3g134480.1	uniprot: Q9FES6 Early nodulin ENOD18 || eggNOG-mapper: Universal stress protein family	psat3g134480.1			1.87597	75.1569	4.69007e-05	0.00100665	1	1	2.53042	cytoplasm	cytosol		35	12	https://www.ebi.ac.uk/interpro/result/InterProScan/iprscan5-R20230723-141432-0335-51013871-p1m/	20		Nitrogen assimilation	https://www.sciencedirect.com/topics/neuroscience/nodulin,https://www.uniprot.org/uniprot/Q9FES6
Psat2g139920.1	uniprot: A0A1S2YZQ2 pentatricopeptide repeat-containing protein At1g31920 || eggNOG-mapper: Pentatricopeptide repeat-containing protein	psat2g139920.1	AT1G31920.1	Q9C6T2	1.72789	53.4431	3.14987e-08	1.42246e-05	1	1	2.20959	mitochondrion	mitochondrion		35	20	https://www.uniprot.org/uniprotkb/A0A1S2YZQ2/entry	27	RNA metabolism	Stress	https://www.uniprot.org/uniprot/A0A1S2YZQ2, https://www.ncbi.nlm.nih.gov/pmc/articles/PMC1803749/	35	not assigned
Psat6g175600.1;Psat6g175680.1;Psat0s10261g0040.1;Psat6g175400.1;Psat6g175440.1;Psat6g176080.1	uniprot: Q41069 Vegetative lectin || eggNOG-mapper: Belongs to the leguminous lectin family	psat6g175600.1			1.69185	49.1866	4.52437e-06	0.000199072	8	8	34.2655	secreted;cytoplasm	secreted	A seedling specific vegetative lectin gene is related to development in	35	2, 3	https://www.ebi.ac.uk/interpro/entry/InterPro/IPR016363/	31	Cell	Major carbohydrate metabolism, Minor carbohydrate metabolism	https://www.uniprot.org/uniprot/Q41069
Psat1g036280.1	uniprot: A0A392LZA9 Putative serine/threonine-protein kinase || eggNOG-mapper: Wall-associated receptor kinase C-terminal	psat1g036280.1	AT1G18390.2	F4IAQ9	1.66603	46.3476	4.84928e-08	1.42246e-05	1	1	1.36253	cytoplasm	plasma membrane	Alternative splicing of mini-exons in the Arabidopsis leaf rust receptor-like kinase LRK10 genes affects sub31ular localisation	35	29	https://www.ebi.ac.uk/interpro/entry/InterPro/IPR044652/	30	Signaling	Protein metabolism	https://www.uniprot.org/uniprot/A0A392LZA9
Psat5g198440.1	uniprot: A0A396ISU0 Putative calcium/calmodulin-dependent protein kinase chromatin remodeling SNF2 family (EC 2.7.11.17) || eggNOG-mapper: DNA annealing helicase and endonuclease	psat5g198440.1	AT5G07810.1	F4K856	1.63776	43.4273	5.40695e-06	0.000226577	2	2	8.07308	nucleus	nucleus		27	27	https://www.uniprot.org/uniprotkb/A0A396ISU0/entry	28, 30	DNA metabolism, Signalling	RNA metabolism		27	RNA metabolism
Psat5g058880.1	uniprot: G7J2M9 CBS/octicosapeptide/phox/Bemp1 (PB1) domain protein (Putative PB1 domain, CBS domain-containing protein) || eggNOG-mapper: CBS domain-containing protein	psat5g058880.1	AT2G36500.1	Q9SJQ5	1.60088	39.8916	6.86891e-06	0.000274756	1	1	2.6753	cytoplasm	plasma membrane, plastid, mitochondrion	Single Cystathionine β-Synthase Domain–Containing Proteins Modulate Development by Regulating the Thioredoxin System in Arabidopsis	35	13, 29	https://www.ebi.ac.uk/interpro/result/InterProScan/iprscan5-R20230723-123806-0425-7270352-p1m/	35	Not assigned	Amino acid metabolism, Protein metabolism	https://prosite.expasy.org/doc/PS51371	35	not assigned
Psat2g039640.1	uniprot: P93851 Leghemoglobin K || eggNOG-mapper: Belongs to the globin family	psat2g039640.1			1.567	36.8974	4.09902e-05	0.000952767	21	2	108.038	secreted	cytosol	Intra31ular site of synthesis and localization of leghemoglobin in root nodules	35	12	https://www.uniprot.org/uniprotkb/P93851/entry	12		Nitrogen assimilation	https://www.uniprot.org/uniprot/P93851
Psat4g019160.1	uniprot: G7KPX0 Receptor-like kinase || eggNOG-mapper: belongs to the protein kinase superfamily	psat4g019160.1			1.43306	27.1054	2.62039e-05	0.00069877	1	1	2.39947	secreted	plasma membrane	Modulation of receptor-like transmembrane kinase 1 nuclear localization by DA1 peptidases in Arabidopsis	35	29	https://www.uniprot.org/uniprotkb/G7KPX0/entry	30	Signaling	Protein metabolism	https://www.uniprot.org/uniprot/G7KPX0
Psat0s241g0080.1	uniprot: A0A2K3NST0 Leghemoglobin || eggNOG-mapper: Belongs to the globin family	psat0s241g0080.1			1.42785	26.7826	3.87882e-06	0.000179651	13	4	73.5489	secreted	cytosol	Intra31ular site of synthesis and localization of leghemoglobin in root nodules	35	12	https://www.uniprot.org/uniprotkb/A0A2K3NST0/entry	12		Nitrogen assimilation	https://www.uniprot.org/uniprot/A0A2K3NST0
Psat5g082880.1	uniprot: A0A2Z6MXX1 Phytocyanin domain-containing protein || eggNOG-mapper: Basic blue protein-like	psat5g082880.1			1.33127	21.4424	1.76139e-06	0.000110716	3	3	14.0639	secreted	secreted		35	9	https://www.uniprot.org/uniprotkb/A0A2Z6MXX1/entry	9		Mitochondrial electron transport /ATP synthesis	https://www.uniprot.org/uniprot/A0A2Z6MXX1
Psat4g032400.1;Psat4g032520.1	uniprot: Q9SXW5 Amine oxidase (EC 1.4.3.-) || eggNOG-mapper: amine oxidase	psat4g032400.1	AT1G31710.1	F4IAX1	1.30091	19.9946	7.97879e-06	0.000280853	2	2	4.06063	cytoplasm	peroxisome	uniprot_F4IAX1	35	26	https://www.uniprot.org/uniprotkb/Q9SXW5/entry	26		Miscellaneous enzyme families		26	Miscellaneous enzyme families
Psat0s10521g0040.1;Psat7g201440.1;Psat7g201800.1;Psat7g201840.1	uniprot: A0A072TX12 Transmembrane protein, putative || eggNOG-mapper: EPIDERMAL PATTERNING FACTOR-like protein	psat0s10521g0040.1			1.29086	19.5372	2.94401e-07	3.70104e-05	1	1	2.51336	secreted	secreted		35	33	https://www.uniprot.org/uniprotkb/A0A072TX12/entry	33		Development	https://www.ebi.ac.uk/QuickGO/term/GO:0010052
Psat0s241g0120.1	uniprot: A0A2K3NST0 Leghemoglobin || eggNOG-mapper: Belongs to the globin family	psat0s241g0120.1			1.23096	17.0201	1.62628e-06	0.000110087	14	5	71.3117	secreted	cytosol	Intra31ular site of synthesis and localization of leghemoglobin in root nodules	35	12	https://www.uniprot.org/uniprotkb/A0A2K3NST0/entry	12		Nitrogen assimilation	https://www.uniprot.org/uniprot/A0A2K3NST0
Psat6g244040.1		psat6g244040.1	AT5G54160.1	Q9FK25	1.21534	16.4188	5.1084e-07	5.40096e-05	7	7	19.5997	cytoplasm	cytosol, nucleus, plasmodesma, plastid		35	16	https://www.uniprot.org/uniprotkb?query=AT5G54160.1	16		Secondary metabolism		16	Secondary metabolism
Psat5g110840.1	uniprot: G7J6Q2 FAM91A1-like protein (Putative FAM91 domain-containing protein) || eggNOG-mapper: FAM91 N-terminus	psat5g110840.1	AT1G35220.1	A0A1P8ARV9	0.993033	9.84085	1.30073e-05	0.0004088	1	1	1.8596	nucleus	nucleus		35	35	https://www.uniprot.org/uniprotkb/G7J6Q2/entry	35		Not assigned		35	not assigned
Psat2g190120.1;Psat2g187880.1;Psat2g190080.1;Psat2g190200.1;Psat2g190240.1;Psat2g190240.2;Psat2g190280.2;Psat6g000400.1	uniprot: Q76FR9 12-oxophytodienoic acid 10, 11-reductase || eggNOG-mapper: 12-oxophytodienoate reductase	psat2g190120.1	AT1G76690.1	Q8GYB8	0.936437	8.63847	3.56657e-06	0.000177884	7	4	19.8655	cytoplasm	cytosol		17	17	https://www.ebi.ac.uk/interpro/result/InterProScan/iprscan5-R20230723-121744-0208-69489405-p1m/	21	Redox	Hormones		17	Hormones
Psat2g001760.1	uniprot: A0A1S2XMK0 oxygen-dependent coproporphyrinogen-III oxidase, chloroplastic || eggNOG-mapper: Coproporphyrinogen-III oxidase	psat2g001760.1	AT1G03475.1	Q9LR75	0.85863	7.22154	0.000131912	0.00214967	1	1	3.81597	chloroplast;nucleus	plastid	uniprot_Q9LR75	35	19	https://www.uniprot.org/uniprotkb/A0A1S2XMK0/entry	19		Tetrapyrrole synthesis		19	Tetrapyrrole synthesis
Psat5g089120.1	uniprot: A0A2Z6MKX6 Inos-1-P_synth domain-containing protein || eggNOG-mapper: Inositol-3-phosphate	psat5g089120.1	AT2G22240.1	A0A1P8B151	0.854501	7.15321	1.60528e-05	0.000470882	1	1	2.28772	cytoplasm	cytosol		3	3	https://www.uniprot.org/uniprotkb/A0A2Z6MKX6/entry	3		Minor carbohydrate metabolism		3	Minor carbohydrate metabolism
Psat6g209120.1;Psat7g162720.1	uniprot: A0A072W0W5 Thiamine thiazole synthase, chloroplastic (Thiazole biosynthetic enzyme) (EC 2.4.2.60) || eggNOG-mapper: Involved in biosynthesis of the thiamine precursor thiazole. Catalyzes the conversion of NAD and glycine to adenosine diphosphate 5-(2-hydroxyethyl)-4-methylthiazole-2-carboxylic acid (ADT), an adenylated thiazole intermediate. The reaction includes an iron-dependent sulfid…	psat6g209120.1	AT5G54770.1	Q38814	0.794255	6.22666	6.06135e-07	5.40096e-05	7	7	20.0994	chloroplast;secreted	plastid, mitochondrion	uniprot_Q38814	18	18	https://www.uniprot.org/uniprotkb/A0A072W0W5/entry	18		Cofactor and vitamins synthesis		18	Cofactor and vitamins synthesis
Psat0s3938g0040.1;Psat7g142840.1;Psat7g142880.1;Psat7g186320.1	uniprot: A0A072UJG6 Short-chain dehydrogenase/reductase || eggNOG-mapper: Secoisolariciresinol dehydrogenase-like	psat0s3938g0040.1	AT3G51680.1	Q9SCU0	0.716596	5.2071	7.7717e-06	0.000280853	3	3	9.27054	cytoplasm	plastid	The plant SDR superfamily: Involvement in primary and 16	35	26	https://www.uniprot.org/uniprotkb/A0A072UJG6/entry	21	Redox	Miscellaneous enzyme families		26	Miscellaneous enzyme families
Psat7g071680.1;Psat7g071680.2	uniprot: G7LIR4 General regulatory factor 2 || eggNOG-mapper: Belongs to the 14-3-3 family	psat7g071680.1	AT2G42590.1	F4IP53	0.698516	4.99477	9.06614e-06	0.000306854	4	2	8.79351	cytoplasm	cytosol, nucleus	https://www.uniprot.org/uniprotkb/F4IP53/entry#subcellular_location	30	30	https://www.uniprot.org/uniprotkb/G7LIR4/entry	30		Signaling		30	Signaling
Psat6g147520.1;Psat6g147560.1	uniprot: G7I7F0 O-acetylserine (Thiol) lyase (Putative cysteine synthase) (EC 2.5.1.47) || eggNOG-mapper: Belongs to the cysteine synthase cystathionine beta- synthase family	psat6g147520.1	AT5G28030.1	A0A1P8BB98	0.673474	4.71491	2.07374e-05	0.000570279	1	1	3.11019	cytoplasm;mitochondrion	cytosol	Assessing the transcriptional regulation of L-cysteine desulfhydrase 1 in Arabidopsis thaliana	35	13	https://www.ebi.ac.uk/interpro/result/InterProScan/iprscan5-R20230723-130347-0169-84467799-p1m/	13		Amino acid metabolism		13	Amino acid metabolism
Psat7g197360.1;Psat7g197360.2	uniprot: Q9FEU4 Carboxypeptidase (EC 3.4.16.-) (Fragment) || eggNOG-mapper: Belongs to the peptidase S10 family	psat7g197360.1	AT3G63470.1	Q0WRX3	0.669465	4.67159	1.41812e-06	0.000103995	1	1	1.52559	secreted	secreted		29	29	https://www.uniprot.org/uniprotkb/Q9FEU4/entry	29		Protein metabolism		29	Protein metabolism
Psat1g087640.1;Psat1g087640.2	uniprot: A0A1S2XHX9 Proteasome subunit alpha type (EC 3.4.25.1) || eggNOG-mapper: The proteasome is a multicatalytic proteinase complex which is characterized by its ability to cleave peptides with Arg, Phe, Tyr, Leu, and Glu adjacent to the leaving group at neutral or slightly basic pH	psat1g087640.1	AT2G27020.1	A0A1P8AX55	0.649059	4.45717	3.63854e-06	0.000177884	4	4	9.02317	secreted;plasma membrane;nucleus	nucleus, cytosol	Degradation of SERRATE via ubiquitin-independent 20S proteasome to survey 27	29	29	https://www.uniprot.org/uniprotkb/A0A1S2XHX9/entry	29		Protein metabolism		29	Protein metabolism
Psat6g028680.1	uniprot: A0A1S2Y4P6 Aspartate aminotransferase (EC 2.6.1.1) || eggNOG-mapper: Aspartate aminotransferase	psat6g028680.1	AT4G31990.4	B9DG21	0.621786	4.18587	4.11422e-05	0.000952767	6	6	17.4479	mitochondrion	mitochondrion, plastid, secreted	https://www.uniprot.org/uniprotkb/B9DG21/entry#subcellular_location	13	13	https://www.uniprot.org/uniprotkb/A0A1S2Y4P6/entry	13		Amino acid metabolism		13	Amino acid metabolism
Psat5g204840.1	uniprot: G7IWJ5 Signal peptidase complex subunit 3 (EC 3.4.-.-) (Microsomal signal peptidase 22 kDa subunit) || eggNOG-mapper: Signal peptidase complex subunit	psat5g204840.1	AT5G27430.1	Q53YF3	0.62109	4.17917	5.67038e-05	0.00116045	1	1	2.74516	secreted	endoplasmic reticulum (SPC)	uniprot_Q53YF3	35	29	https://www.uniprot.org/uniprotkb/G7IWJ5/entry	29		Protein metabolism		29	Protein metabolism
Psat2g053680.1	uniprot: A0A1S2XKE6 cytochrome P450 83B1-like || eggNOG-mapper: Belongs to the cytochrome P450 family	psat2g053680.1			0.597304	3.95643	0.00606124	0.037829	1	1	1.61148	secreted	secreted	Phylogenomic analysis of cytochrome P450 multigene family and its differential expression analysis in pepper (Capsicum annuum L.)	35	16	https://www.uniprot.org/uniprotkb/A0A1S2XKE6/entry	16		Secondary metabolism	https://www.uniprot.org/uniprot/A0A1S2XKE6,https://link.springer.com/chapter/10.1007%2F978-3-642-77763-9_19
Psat4g006320.1;Psat4g006320.2;Psat4g006320.3;Psat4g006320.4	uniprot: G7JJ87 Lactoylglutathione lyase-like protein || eggNOG-mapper: lactoylglutathione	psat4g006320.1	AT1G11840.6	O65398	0.576937	3.77517	8.70637e-05	0.00166557	4	3	10.6155	cytoplasm	cytosol, plastid, secreted, peroxisome	https://www.uniprot.org/uniprotkb/O65398/entry#subcellular_location	24	24	https://www.uniprot.org/uniprotkb/G7JJ87/entry	16	Secondary metabolism	Degradation of xenobiotics		24	Biodegradation of Xenobiotics
Psat1g056080.1	uniprot: A0A2K3NKR5 Isocitrate dehydrogenase [NADP] (EC 1.1.1.42) || eggNOG-mapper: Isocitrate dehydrogenase NADP	psat1g056080.1	AT5G14590.1	Q8LPJ5	0.576468	3.7711	9.91248e-05	0.00185595	4	1	13.1697	cytoplasm	plastid,mitochondrion	uniprot_Q8LPJ5	8	8	https://www.uniprot.org/uniprotkb/A0A2K3NKR5/entry	8		TCA/organic acid transformations		8	TCA/organic acid transformations
Psat4g147120.1;Psat4g191080.1	uniprot: O65848 Annexin || eggNOG-mapper: Annexin-like protein	psat4g147120.1	AT5G10230.1	Q9LX07	0.557648	3.61117	0.000335074	0.00418248	19	19	71.3948	cytoplasm;mitochondrion	cytosol (Golgi derived vesicle)	Annexins	35	31	https://www.uniprot.org/uniprotkb/O65848/entry	31		Cell		31	Cell
Psat7g118440.1	uniprot: A0A1S2YI44 phospholipase A1-IIgamma-like isoform X1 || eggNOG-mapper: phospholipase	psat7g118440.1	AT1G06250.1	A0A1P8AV16	0.506274	3.2083	0.000118371	0.00204248	7	7	23.7213	secreted	Golgi apparatus	The intra31ular phospholipase A1 protein family	35	11	https://www.uniprot.org/uniprotkb/A0A1S2YI44/entry	11		Lipid metabolism		11	Lipid metabolism
Psat7g210720.1	uniprot: NA NA || eggNOG-mapper: NA	psat7g210720.1			0.504773	3.19723	0.00306819	0.0234783	1	1	1.31184	secreted	secreted		35	35		35		Not assigned
Psat5g117240.1	uniprot: A0A1S2YA98 peptide methionine sulfoxide reductase-like || eggNOG-mapper: Peptide methionine sulfoxide reductase-like	psat5g117240.1	AT5G07460.1	Q9LY15	0.456409	2.86028	7.53352e-06	0.000280853	3	3	12.2149	chloroplast	cytosol	uniprot_Q9LY15	35	29	https://www.uniprot.org/uniprotkb/A0A1S2YA98/entry	29		Protein metabolism		29	Protein metabolism
Psat1g066720.1	uniprot: A0A2P5YB04 Alpha-1,4 glucan phosphorylase (EC 2.4.1.1) || eggNOG-mapper: Phosphorylase is an important allosteric enzyme in carbohydrate metabolism. Enzymes from different sources differ in their regulatory mechanisms and in their natural substrates. However, all known phosphorylases share catalytic and structural properties	psat1g066720.1	AT3G46970.1	Q9SD76	0.454754	2.8494	4.57749e-05	0.00100665	4	4	10.2829	chloroplast;secreted	cytosol	uniprot_Q9SD76	2	2	https://www.uniprot.org/uniprotkb/A0A2P5YB04/entry	2		Major carbohydrate metabolism		2	Major carbohydrate metabolism
Psat4g189480.1	uniprot: G7II25 Putative amino acid transporter, transmembrane domain-containing protein (Transmembrane amino acid transporter family protein) || eggNOG-mapper: lysine histidine transporter	psat4g189480.1	AT5G40780.1	A0A1R7T3D5	0.453047	2.83823	0.00255418	0.0212045	1	1	2.81123	plasma membrane	plasma membrane		34	34	https://www.uniprot.org/uniprotkb/G7II25/entry	34		Transport		34	Transport
Psat2g035640.1	uniprot: A0A2Z6MNJ0 Uncharacterized protein || eggNOG-mapper: signal peptidase complex subunit	psat2g035640.1			0.411236	2.57772	0.000672555	0.00719269	1	1	3.16623	secreted	endoplasmic reticulum (CPC)	uniprot_A0A2Z6MNJ0	35	29	https://www.uniprot.org/uniprotkb/A0A2Z6MNJ0/entry	29		Protein metabolism	https://www.uniprot.org/uniprot/A0A2Z6MNJ0
Psat7g198640.1;Psat0s5206g0040.1	uniprot: A0A2Z6PEH2 Peroxidase (EC 1.11.1.7) || eggNOG-mapper: Belongs to the peroxidase family. Classical plant (class III) peroxidase subfamily	psat7g198640.1	AT3G01190.1	Q43735	0.409141	2.56532	3.41819e-05	0.00085943	9	9	34.4154	secreted	secreted		35	26	https://www.uniprot.org/uniprotkb/A0A2Z6PEH2/entry	21	Redox	Miscellaneous enzyme families		26	Miscellaneous enzyme families
Psat6g079280.1	uniprot: A0A2Z6NNA7 Fructose-bisphosphate aldolase (EC 4.1.2.13) || eggNOG-mapper: fructose-bisphosphate aldolase	psat6g079280.1	AT2G36460.1	B3H6D7	0.398756	2.5047	0.000140271	0.00216559	11	9	39.4134	cytoplasm	cytosol		4	4	https://www.uniprot.org/uniprotkb/A0A2Z6NNA7/entry	4		Glycolysis		4	Glycolosis
Psat4g064040.2;Psat4g064040.3;Psat4g064040.4;Psat4g064040.5	uniprot: A0A2Z6NN18 ADK_lid domain-containing protein || eggNOG-mapper: Belongs to the adenylate kinase family	psat4g064040.2	AT5G63400.1	F4KAP2	0.37877	2.39205	7.91349e-05	0.00154753	7	7	21.8913	nucleus;mitochondrion	mitochondrion, cytosol, plastid	The adenylate kinase family in plants: Isoenzyme activity is related to flower induction	35	23	https://www.uniprot.org/uniprotkb/A0A2Z6NN18/entry	23		Nucleotide metabolism		23	Nucleotide metabolism
Psat6g103520.1	uniprot: A0A2K3NAS8 Stem-specific protein TSJT1-like || eggNOG-mapper: Stem-specific protein	psat6g103520.1	AT3G22850.1	Q9LIL3	0.361327	2.29788	0.000143968	0.00218435	1	1	2.49835	secreted	cytosol, nucleus, plasma membrane	https://www.ncbi.nlm.nih.gov/gene/821857	35	17	https://www.ebi.ac.uk/interpro/entry/InterPro/IPR044828/	26	Miscellaneous enzyme families	Hormones		17	Hormones
Psat4g047600.1	uniprot: A0A2Z6N1T2 Uncharacterized protein || eggNOG-mapper:	psat4g047600.1			0.351324	2.24556	0.000367403	0.00449048	1	1	3.3423	secreted	secreted		35	35	https://www.uniprot.org/uniprotkb/A0A2Z6N1T2/entry	35		Not assigned
Psat7g187120.1	uniprot: G7JH90 5'-3' exoribonuclease (EC 3.1.13.-) || eggNOG-mapper: 5'-3' exoribonuclease	psat7g187120.1			0.350349	2.24052	0.000468099	0.0054201	1	1	1.60096	nucleus	nucleus		35	27	https://www.uniprot.org/uniprotkb/G7JH90/entry	27		RNA metabolism	https://www.uniprot.org/uniprot/G7JH90
Psat4g210400.1;Psat6g134920.1	uniprot: A0A2Z6M9R0 PALP domain-containing protein || eggNOG-mapper: Belongs to the cysteine synthase cystathionine beta- synthase family	psat4g210400.1	AT5G28020.6	F4K5T1	0.347935	2.2281	0.000981725	0.00988611	7	1	18.1495	cytoplasm;secreted	cytosol	https://www.ncbi.nlm.nih.gov/gene/832872	35	13	https://www.uniprot.org/uniprotkb/A0A2Z6M9R0/entry	13		Amino acid metabolism		13	Amino acid metabolism
Psat7g029960.1;Psat7g028560.1;Psat7g028600.1	uniprot: Q9SYU1 Dirigent protein || eggNOG-mapper: Dirigent proteins impart stereoselectivity on the phenoxy radical-coupling reaction, yielding optically active lignans from two molecules of coniferyl alcohol in the biosynthesis of lignans, flavonolignans, and alkaloids and thus plays a central role in plant 16	psat7g029960.1	AT4G23690.1	Q9SUQ8	0.340367	2.18961	0.0063535	0.0390985	3	3	5.10246	secreted;chloroplast	secreted	uniprot_Q9SUQ8	35	20	https://www.uniprot.org/uniprotkb/Q9SYU1/entry	16	Secondary metabolism	Stress		20	Stress
Psat3g065800.1;Psat1g184840.1	uniprot: A0A2K3P8S5 Elongation factor Tu || eggNOG-mapper: This protein promotes the GTP-dependent binding of aminoacyl-tRNA to the A-site of ribosomes during protein biosynthesis	psat3g065800.1	AT4G02930.1	Q9ZT91	0.317509	2.07735	0.000186421	0.00273417	3	3	8.50962	mitochondrion;peroxisome	mitochondrion	uniprot_Q9ZT91	29	29	https://www.uniprot.org/uniprotkb/A0A2K3P8S5/entry	29		Protein metabolism		29	Protein metabolism
Psat1g213200.1	uniprot: A0A2K3K3E3 Pathogenesis-related protein 2 || eggNOG-mapper: Belongs to the CRISP family	psat1g213200.1	AT2G14580.1	Q9ZNS4	0.303173	2.00989	0.0022836	0.0192244	3	3	20.4345	vacuole	secreted	https://www.uniprot.org/uniprotkb/Q9ZNS4/entry#subcellular_location	20	20	https://www.uniprot.org/uniprotkb/A0A2K3K3E3/entry	20		Stress		20	Stress
Psat3g101160.1;Psat2g187160.1	uniprot: A0A2K3P1H4 Cytochrome c-like || eggNOG-mapper: Electron carrier protein. The oxidized form of the cytochrome c heme group can accept an electron from the heme group of the cytochrome c1 subunit of cytochrome reductase. Cytochrome c then transfers this electron to the cytochrome oxidase complex, the final protein carrier in the mitochondrial electron-transport chain	psat3g101160.1	AT1G22840.1	B3H4Y9	0.303044	2.0093	0.000465773	0.0054201	3	3	10.0035	mitochondrion	mitochondrion		35	9	https://www.uniprot.org/uniprotkb/A0A2K3P1H4/entry	9		Mitochondrial electron transport /ATP synthesis		9	Mitochondrial electron transport /ATP synthesis
Psat6g134880.1;Psat6g134880.2	uniprot: I3SH27 Cysteine synthase (EC 2.5.1.47) || eggNOG-mapper: Belongs to the cysteine synthase cystathionine beta- synthase family	psat6g134880.1	AT4G14880.4	P47998	0.244602	1.75631	0.000284625	0.00373836	6	2	22.4093	cytoplasm	cytosol		35	13	https://www.uniprot.org/uniprotkb/I3SH27/entry	13		Amino acid metabolism		13	Amino acid metabolism
Psat6g024000.1	uniprot: G7ZWF3 Putative signal recognition particle, SRP14 subunit, signal recognition particle, SRP9/SRP14 subunit (Signal recognition particle 14 kDa protein) || eggNOG-mapper: Signal recognition particle 14 kDa	psat6g024000.1			0.241566	1.74408	0.000988611	0.00988611	1	1	1.42328	nucleus	cytosol (SRP)	uniprot_G7ZWF3	35	29	https://www.uniprot.org/uniprotkb/G7ZWF3/entry	29		Protein metabolism	https://www.ebi.ac.uk/interpro/entry/InterPro/IPR009018/; https://www.uniprot.org/uniprot/G7ZWF3
Psat3g072440.1	uniprot: A0A2K3NG96 Uncharacterized protein || eggNOG-mapper: Protein of unknown function (DUF1138)	psat3g072440.1			0.240581	1.74013	0.00351795	0.0255851	1	1	3.14188	secreted	secreted		35	35	https://www.ebi.ac.uk/interpro/result/InterProScan/iprscan5-R20230723-145702-0029-88142114-p1m/	35		Not assigned
Psat5g086440.1;Psat5g086440.4;Psat5g086440.3	uniprot: A0A2K3NWF8 Protein disulfide-isomerase (EC 5.3.4.1) || eggNOG-mapper: disulfide-isomerase-like	psat5g086440.1	AT1G21750.1	F4HZN9	0.229019	1.69441	0.000409043	0.00493093	24	20	111.712	endoplasmic reticulum;cytoplasm	endoplasmic reticulum	A novel plant protein-disulfide isomerase participates in resistance response against the TYLCV in tomato	35	21	https://www.uniprot.org/uniprotkb/A0A2K3NWF8/entry	29	Protein metabolism	Redox		21	Redox
Psat4g001560.1	uniprot: G7LDD8 Tubulin beta chain || eggNOG-mapper: Tubulin is the major constituent of microtubules. It binds two moles of GTP, one at an exchangeable site on the beta chain and one at a non-exchangeable site on the alpha chain	psat4g001560.1	AT5G12250.1	P29514	0.211879	1.62884	0.00680447	0.0393943	6	1	22.8407	cytoplasm	cytosol		31	31	https://www.uniprot.org/uniprotkb/G7LDD8/entry	31		Cell		31	Cell
Psat0s1289g0040.2	uniprot: A0A072UG50 F-box plant-like protein || eggNOG-mapper: f-box protein	psat0s1289g0040.2	AT2G41170.1	A0A1P8AXV4	0.205044	1.60341	0.0010045	0.00993213	1	1	0.853765	secreted	nucleus, cytosol, plasma membrane	A Comprehensive Analysis of Interaction and Localization of Arabidopsis SKP1-LIKE (ASK) and F-Box (FBX) Proteins	29	29	https://www.ebi.ac.uk/interpro/result/InterProScan/iprscan5-R20230723-143503-0525-44299030-p1m/	35	Not assigned	Protein metabolism		29	Protein metabolism
Psat2g012760.1;Psat5g278560.1	uniprot: I1KYB6 WD_REPEATS_REGION domain-containing protein || eggNOG-mapper: Belongs to the WD repeat SEC13 family	psat2g012760.1	AT2G30050.1	O64740	0.201149	1.58909	0.0075367	0.0414778	1	1	2.10779	nucleus;cytoplasm	nucleus, Golgi apparatus, endoplasmic reticulum	https://www.uniprot.org/uniprotkb/O64740/entry#subcellular_location	29	29	https://www.uniprot.org/uniprotkb/I1KYB6/entry	29		Protein metabolism		29	Protein metabolism
Psat1g077120.2	uniprot: G7KJZ8 Glucose-6-phosphate isomerase (EC 5.3.1.9) || eggNOG-mapper: Glucose-6-phosphate isomerase	psat1g077120.2	AT5G42740.1	A0A1P8BG38	0.190861	1.55189	0.00338038	0.0249978	2	2	4.00251	cytoplasm;secreted	cytosol		4	4	https://www.uniprot.org/uniprotkb/G7KJZ8/entry	4		Glycolysis		4	Glycolosis
Psat0s1212g0080.1	uniprot: Q14ST8 Lipoxygenase (EC 1.13.11.-) || eggNOG-mapper: Plant lipoxygenase may be involved in a number of diverse aspects of plant physiology including growth and development, pest resistance, and senescence or responses to wounding	psat0s1212g0080.1	AT1G55020.1	Q06327	0.183821	1.52694	0.00896929	0.0456241	8	5	25.6819	cytoplasm	cytosol		17	17	https://www.uniprot.org/uniprotkb/Q14ST8/entry	11	Lipid metabolism	Hormones		17	Hormones
Psat1g055880.1	uniprot: G7KHJ0 Uncharacterized protein || eggNOG-mapper:	psat1g055880.1	AT5G55610.1	F4K4X9	0.183206	1.52478	0.0072288	0.0407779	2	2	5.1146	cytoplasm	cytosol		35	35	https://www.ebi.ac.uk/interpro/result/InterProScan/iprscan5-R20230723-150824-0567-65532750-p1m/	35		Not assigned		35	not assigned
Psat4g051000.1;Psat4g028720.1;Psat5g276400.1;Psat1g092720.1	uniprot: O81609 Nodule-enhanced malate dehydrogenase || eggNOG-mapper: Malate dehydrogenase	psat4g051000.1	AT3G47520.1	Q9SN86	0.17786	1.50612	0.00775535	0.0416141	11	11	47.8906	chloroplast;mitochondrion;nucleus	plastid	uniprot_Q9SN86	8	8	https://www.uniprot.org/uniprotkb/O81609/entry	8		TCA/organic acid transformations		8	TCA/organic acid transformations
Psat0s1867g0160.1;Psat3g125840.1;Psat0s4196g0040.1;Psat6g226400.1;Psat6g226720.1	uniprot: G7K595 Proteasome subunit alpha type (EC 3.4.25.1) || eggNOG-mapper: The proteasome is a multicatalytic proteinase complex which is characterized by its ability to cleave peptides with Arg, Phe, Tyr, Leu, and Glu adjacent to the leaving group at neutral or slightly basic pH	psat0s1867g0160.1	AT4G15165.1	F4JJE5	0.174967	1.49612	0.00658908	0.0393943	2	2	4.43625	cytoplasm;secreted	cytosol, nucleus	uniprot_F4JJE5	35	29	https://www.uniprot.org/uniprotkb/G7K595/entry	29		Protein metabolism		29	Protein metabolism
Psat7g023360.1;Psat7g023360.2	uniprot: A0A396GQR7 Putative Heat shock protein 70 family || eggNOG-mapper: Belongs to the heat shock protein 70 family	psat7g023360.1	AT5G42020.1	A0A1P8BF32	0.173754	1.49195	0.00306161	0.0234783	18	3	68.0678	endoplasmic reticulum	endoplasmic reticulum		20	20	https://www.uniprot.org/uniprotkb/A0A396GQR7/entry	20, 29	Stress, Protein metabolism	Stress		20	Stress
Psat6g207320.1	uniprot: A0A2H5HU77 Cysteine synthase (EC 2.5.1.47) || eggNOG-mapper: Belongs to the cysteine synthase cystathionine beta- synthase family	psat6g207320.1	AT4G14880.4	P47998	0.173301	1.49039	0.000919596	0.00940982	5	1	15.4214	cytoplasm	cytosol		35	13	https://www.uniprot.org/uniprotkb/A0A2H5HU77/entry	13		Amino acid metabolism		13	Amino acid metabolism
Psat5g105200.1	uniprot: A0A396I0Z8 Putative 3'-hydroxy-N-methyl-(S)-coclaurine 4'-O-methyltransferase (EC 2.1.1.116) || eggNOG-mapper: Belongs to the class I-like SAM-binding methyltransferase superfamily. Cation-independent O- methyltransferase family	psat5g105200.1			0.169824	1.47851	0.00215341	0.0187624	2	2	6.51912	cytoplasm	cytosol		35	16	https://www.uniprot.org/uniprotkb/A0A396I0Z8/entry	16		Secondary metabolism	https://www.uniprot.org/uniprot/Q9LEL5
Psat2g133960.1	uniprot: G7KGF6 Putative oligopeptidase A (EC 3.4.24.70) (Zincin-like metalloprotease family protein) || eggNOG-mapper: Oligopeptidase	psat2g133960.1	AT5G65620.1	A0A1R7T3A4	0.169514	1.47746	0.00283094	0.0224435	2	2	6.94167	vacuole	cytosol	Degradation of a signal peptide by protease IV and oligopeptidase A.	29	29	https://www.uniprot.org/uniprotkb/G7KGF6/entry	29		Protein metabolism		29	Protein metabolism
Psat1g212880.1	uniprot: A0A1S2X9H9 heat shock 70 kDa protein, mitochondrial || eggNOG-mapper: Belongs to the heat shock protein 70 family	psat1g212880.1	AT5G09590.1	Q9LDZ0	0.166787	1.46821	0.00965033	0.0475092	5	1	13.6172	mitochondrion;nucleus	mitochondrion	uniprot_Q9LDZ0	20	20	https://www.uniprot.org/uniprotkb/A0A1S2X9H9/entry	20, 29	Stress, Protein metabolism	Stress		20	Stress
Psat0s2754g0200.1;Psat0s1586g0040.1;Psat0s1586g0080.1;Psat0s1586g0120.1;Psat1g168320.1	uniprot: A0A371II07 ATP synthase subunit alpha, chloroplastic (Fragment) || eggNOG-mapper: ATP synthase subunit alpha	psat0s2754g0200.1	ATCG00120.1	P56757	0.165725	1.46462	0.00278266	0.0222613	5	4	11.3757	secreted;cytoplasm;mitochondrion	plastid	uniprot_P56757	35	1	https://www.ebi.ac.uk/interpro/result/InterProScan/iprscan5-R20230723-145212-0593-1633851-p1m/	9	Mitochondrial electron transport /ATP synthesis	Photosynthesis		1	Photosyntesis
Psat5g263720.1	uniprot: G7ITZ5 Aconitate hydratase (Aconitase) (EC 4.2.1.3) || eggNOG-mapper: Catalyzes the isomerization of citrate to isocitrate via cis-aconitate	psat5g263720.1	AT2G05710.1	Q9SIB9	0.164406	1.46018	0.00674809	0.0393943	4	1	9.5682	mitochondrion	mitochondrion, cytosol	https://www.uniprot.org/uniprotkb/Q9SIB9/entry#subcellular_location	35	8	https://www.uniprot.org/uniprotkb/G7ITZ5/entry	8		TCA/organic acid transformations		8	TCA/organic acid transformations
Psat2g181920.1	uniprot: A0A089WUI5 Thaumatin || eggNOG-mapper: Thaumatin family	psat2g181920.1	AT4G11650.1	P50700	0.164303	1.45983	0.00202953	0.0178598	3	2	14.8055	vacuole	plastid, cytosol	Thaumatin-like proteins are differentially expressed and localized in phloem tissues of hybrid poplar, https://www.uniprot.org/uniprotkb/P50700/entry#subcellular_location	35	20	https://www.ebi.ac.uk/interpro/entry/InterPro/IPR001938/	20		Stress		20	Stress
Psat4g125120.1;Psat4g123280.1;Psat3g066960.1;Psat4g126400.1;Psat7g148600.1	uniprot: A0A072U2G7 NAD-dependent aldehyde dehydrogenase family protein (Putative oxidoreductase) (EC 1.2.1.-) || eggNOG-mapper: Aldehyde dehydrogenase family	psat4g125120.1	AT3G48000.1	Q9SU63	0.149952	1.41238	0.00143762	0.0130423	20	20	71.4348	mitochondrion;secreted;cytoplasm	mitochondrion	uniprot_Q9SU63	5	5	https://www.ebi.ac.uk/interpro/result/InterProScan/iprscan5-R20230723-144158-0674-90815954-p1m/	26	Miscellaneous enzyme families	Fermentation		5	Fermentation
Psat0s4951g0120.1;Psat3g172200.1	uniprot: R4IUC9 Cytochrome c oxidase subunit 2 || eggNOG-mapper: ATP synthase	psat0s4951g0120.1	ATMG00160.1	G1C2Q7	0.133824	1.36089	0.00632376	0.0390985	1	1	2.26252	mitochondrion membrane	mitochondrion		9	9	https://www.uniprot.org/uniprotkb/R4IUC9/entry	9		Mitochondrial electron transport /ATP synthesis		9	Mitochondrial electron transport /ATP synthesis
Psat4g024960.1	uniprot: A0A2K3P9Y7 Pathogenesis-related protein sth-2-like || eggNOG-mapper: Major allergen Pru ar	psat4g024960.1			0.130227	1.34967	0.00505291	0.0336064	1	1	1.67622	cytoplasm	secreted	Current Overview of Allergens of Plant Pathogenesis Related Protein Families	35	17, 30, 20	https://www.uniprot.org/uniprotkb/A0A2K3P9Y7/entry	20	Stress	Hormones, Signaling, Stress	https://www.uniprot.org/uniprot/A0A2K3P9Y7
Psat2g128240.1;Psat4g171240.1;Psat4g175720.1;Psat4g177760.1;Psat6g194720.1;Psat6g194800.1	uniprot: A0A1S2XKR3 acidic endochitinase-like || eggNOG-mapper: Belongs to the glycosyl hydrolase 18 family	psat2g128240.1	AT5G24090.1	P19172	0.122146	1.32479	0.0069731	0.0398463	1	1	3.16774	secreted;vacuole	secreted	uniprot_P19172	35	20	https://www.uniprot.org/uniprotkb/A0A1S2XKR3/entry	2	Major carbohydrate metabolism	Stress		20	Stress

## Sheet: Table S3-5
Table S3-5 List of the proteins up-regulated in the roots of P.sativum (genotype K-8274) plants grown in the soil supplemented with mineral salts in comparison to those grown in the soil without complements (controls)
												Prediction of localization			Functional annotation
Accession	Description	Master_protein	TAIR_id	uniprot_id_Ara	logFC	FC	p value	adj.p value	Peptide.count	Unique.peptides	Confidence.score	LocTree3	Manual curation	Manual curation:source	BIN-code (Mercator X)	Manual curation		Correction		BIN-code description	Manual curation:source	BIN_Ara	BIN_d_Ara
Psat5g030480.1	uniprot: A0A1S2YAH3 uncharacterized protein LOC101501292 || eggNOG-mapper:	psat5g030480.1			3.17761	9.04809	3.9231e-05	0.0021001	1	1	3.67681	secreted	plasma membrane	uniprot_A0A1S2YAH3	35	35	https://www.uniprot.org/uniprotkb/A0A1S2YAH3/entry	35		Not assigned
Psat4g070480.1;Psat4g070480.2;Psat4g070480.3	uniprot: G7JK45 Monocopper oxidase SKS1-like protein (Putative L-ascorbate oxidase) (EC 1.10.3.3) || eggNOG-mapper: Monocopper oxidase-like protein	psat4g070480.1	AT4G12420.2	Q9SU40	2.68556	6.4333	0.00340768	0.0365702	1	1	2.49629	secreted	secreted, cytosol, cell wall, vacuole, plasma membrane, plasmodesma	https://www.uniprot.org/uniprotkb/Q9SU40/entry#subcellular_location	33	33	https://www.uniprot.org/uniprotkb/G7JK45/entry	21	Redox	Development		33	Development
Psat0s1212g0080.1	uniprot: Q14ST8 Lipoxygenase (EC 1.13.11.-) || eggNOG-mapper: Plant lipoxygenase may be involved in a number of diverse aspects of plant physiology including growth and development, pest resistance, and senescence or responses to wounding	psat0s1212g0080.1	AT1G55020.1	Q06327	2.03976	4.11176	0.00193601	0.0248806	8	5	25.6819	cytoplasm	cytosol		17	17	https://www.uniprot.org/uniprotkb/Q14ST8/entry	11	Lipid metabolism	Hormones		17	Hormones
Psat7g123960.1	uniprot: G7JL79 Ferredoxin-nitrite reductase (Putative ferredoxin--nitrite reductase) (EC 1.7.7.1) || eggNOG-mapper: Ferredoxin-nitrite reductase	psat7g123960.1	AT2G15620.1	Q39161	1.73446	3.32755	0.000953647	0.0160456	5	5	18.0382	chloroplast	plastid		12	12	https://www.uniprot.org/uniprotkb/G7JL79/entry	12		N-metabolism		12	N-metabolism
Psat7g205800.1;Psat7g205800.2	uniprot: I3SPW2 Non-symbiotic hemoglobin (Non-symbiotic hemoglobin 1) || eggNOG-mapper: Plastid division protein	psat7g205800.1	AT2G16060.1	O24520	1.5489	2.92594	0.000154257	0.00424207	3	3	8.66726	cytoplasm	cytosol, cell wall, plasma membrane	https://www.uniprot.org/uniprotkb/O24520/entry#subcellular_location	35	21	https://www.ebi.ac.uk/interpro/entry/InterPro/IPR001032/	21		Redox		21	Redox
Psat6g231040.1	uniprot: I3SQM0 Ferredoxin || eggNOG-mapper: Ferredoxins are iron-sulfur proteins that transfer electrons in a wide variety of metabolic reactions	psat6g231040.1	AT1G60950.1	P16972	1.48495	2.79908	0.00508394	0.0451936	1	1	2.66388	chloroplast	plastid		35	1	https://www.ebi.ac.uk/interpro/entry/InterPro/IPR010241/	1		Photosynthesis		1	Photosyntesis
Psat3g202040.1;Psat3g202040.2;Psat3g202040.3	uniprot: B7FJ81 Copper chaperone (Putative heavy metal-associated domain, HMA) || eggNOG-mapper: Copper transport protein	psat3g202040.1	AT3G56240.1	A0A1I9LNC0	1.46887	2.76806	6.60353e-05	0.00268133	1	1	2.65071	cytoplasm;secreted	secreted	A putative nuclear copper chaperone promotes plant immunity in Arabidopsis	35	15	https://www.ebi.ac.uk/interpro/entry/InterPro/IPR045181/	15		Metal handling		15	Metal handling
Psat1g167560.1;Psat1g167560.2	uniprot: G7IKU6 Ferredoxin--NADP reductase, chloroplastic (FNR) (EC 1.18.1.2) || eggNOG-mapper: Ferredoxin-NADP reductase	psat1g167560.1	AT1G30510.2	Q9S9P8	1.38401	2.60993	0.000315467	0.00730555	7	7	19.0969	cytoplasm	plastid	uniprot_Q9S9P8	7	7	https://www.ebi.ac.uk/interpro/entry/InterPro/IPR035442/	21	redox	OPP cycle		7	OPP cycle
Psat5g279360.1;Psat5g279360.2;Psat4g051960.1;Psat6g183960.1	uniprot: W0M6C5 PIP2-2 || eggNOG-mapper: Belongs to the MIP aquaporin (TC 1.A.8) family	psat5g279360.1	AT3G53420.2	P43286	1.34746	2.54464	0.00315245	0.0352533	3	2	11.589	plasma membrane	plasma membrane		34	34	https://www.uniprot.org/uniprotkb/W0M6C5/entry	34		Transport		34	Transport
Psat6g237920.1	uniprot: C6TDI3 Chalcone-flavonone isomerase family protein || eggNOG-mapper: Belongs to the chalcone isomerase family	psat6g237920.1			1.29294	2.45028	0.000332778	0.00737027	1	1	2.60708	secreted	cytosol	Computational Identification of Amino-Acid Mutations that Further Improve the Activity of a Chalcone–Flavonone Isomerase from Glycine max	35	16	https://www.uniprot.org/uniprotkb/C6TDI3/entry	16		Secondary metabolism	https://www.uniprot.org/uniprot/C6TDI3
Psat2g042960.1;Psat1g003120.1;Psat2g169880.1;Psat3g133600.1;Psat3g133640.1;Psat3g134080.1;Psat3g134200.1;Psat7g240680.1;Psat7g240720.1	uniprot: Q8H1Y6 Glutathione S-transferase, amino-terminal domain protein (Glutathione-S-transferse-like protein) (Putative glutathione transferase) (EC 2.5.1.18) (Putative tau class glutathione transferase GSTU11) || eggNOG-mapper: Glutathione S-transferase	psat2g042960.1			1.22551	2.33839	0.00311941	0.0352533	16	15	54.3237	nucleus;cytoplasm;chloroplast;secreted	cytosol	uniprot_Q8H1Y6	20	20	https://www.uniprot.org/uniprotkb/Q8H1Y6/entry	21	redox	Stress
Psat7g182880.1;Psat7g182880.3;Psat7g182880.5	uniprot: G7JIL4 V-type proton ATPase subunit a || eggNOG-mapper: Essential component of the vacuolar proton pump (V- ATPase), a multimeric enzyme that catalyzes the translocation of protons across the membranes. Required for assembly and activity of the V-ATPase	psat7g182880.1	AT2G21410.1	Q9SJT7	1.22194	2.3326	0.00414354	0.0419117	1	1	3.66276	vacuole membrane	vacuole, Golgi apparatus, mitochondrion	https://www.uniprot.org/uniprotkb/Q9SJT7/entry#subcellular_location	34	34	https://www.uniprot.org/uniprotkb/G7JIL4/entry	34		Transport		34	Transport
Psat6g209640.1	uniprot: G7IE27 2-hydroxyisoflavanone dehydratase (EC 3.1.1.1) (EC 4.2.1.105) || eggNOG-mapper: alpha/beta hydrolase fold	psat6g209640.1			1.20036	2.29797	0.00287573	0.0332979	1	1	2.07027	cytoplasm	cytosol		35	26	https://www.uniprot.org/uniprotkb/G7IE27/entry	26		Miscellaneous enzyme families	https://www.uniprot.org/uniprot/G7IE27
Psat3g138160.1	uniprot: B7FGQ6 4-hydroxy-4-methyl-2-oxoglutarate aldolase (HMG aldolase) (EC 4.1.1.112) (EC 4.1.3.17) (Oxaloacetate decarboxylase) || eggNOG-mapper: Catalyzes the aldol cleavage of 4-hydroxy-4-methyl-2- oxoglutarate (HMG) into 2 molecules of pyruvate. Also contains a secondary oxaloacetate (OAA) decarboxylase activity due to the common pyruvate enolate transition state formed following C-C bond …	psat3g138160.1	AT5G16450.2	Q9FFE0	1.1818	2.2686	0.000579352	0.0104047	1	1	2.3899	secreted	plastid	uniprot_Q9FFE0	35	25	https://www.uniprot.org/uniprotkb/B7FGQ6/entry	8	TCA/organic acid transformations	C1-metabolism		25	C1-metabolism
Psat5g003520.1	uniprot: A0A2Z6LTJ3 PNP_UDP_1 domain-containing protein || eggNOG-mapper: 5'-methylthioadenosine S-adenosylhomocysteine nucleosidase	psat5g003520.1	AT4G38800.1	Q9T0I8	1.17735	2.26161	0.000384476	0.0080557	1	1	3.15384	secreted	plasma membrane, cytosol	Molecular cloning and expression analysis of the MTN gene during adventitious root development in IBA-induced tetraploid black locust	35	13	https://www.uniprot.org/uniprotkb/A0A2Z6LTJ3/entry	13		Amino acid metabolism		13	Amino acid metabolism
Psat2g119480.1	uniprot: G7KFA7 Putative ribonuclease T(2) (EC 3.1.27.1) (Ribonuclease T2 family protein) || eggNOG-mapper: Belongs to the RNase T2 family	psat2g119480.1	AT1G14220.1	Q9XI64	1.14667	2.21402	0.00395209	0.0407105	1	1	2.57818	secreted	secreted		35	27	https://www.uniprot.org/uniprotkb/G7KFA7/entry	27		RNA metabolism		27	RNA metabolism
Psat5g265240.1	uniprot: A0A2Z6M4Z8 Peroxidase (EC 1.11.1.7) || eggNOG-mapper: Belongs to the peroxidase family. Classical plant (class III) peroxidase subfamily	psat5g265240.1			1.11166	2.16095	0.00137458	0.0208558	2	2	3.9922	secreted	secreted	uniprot_Q18PR0	35	21	https://www.uniprot.org/uniprotkb/A0A2Z6M4Z8/entry	21		Redox	https://www.uniprot.org/uniprot/A0A2Z6M4Z8#function
Psat6g183400.1	uniprot: G7I385 Phosphoglucomutase/phosphomannomutase family protein (Putative phosphotransferase (Phosphomutase)) (EC 5.4.2.-) || eggNOG-mapper: Phosphoglucomutase/phosphomannomutase, alpha/beta/alpha domain II	psat6g183400.1	AT5G17530.2	A0A1P8BGI7	1.1085	2.15621	0.000394771	0.00807903	1	1	3.26763	cytoplasm	cytosol		4	4	https://www.uniprot.org/uniprotkb/G7I385/entry	4		Glycolysis		4	Glycolosis
Psat5g277200.1	uniprot: A0A2K3P243 Carbamoyl-phosphate synthase large chain-like protein || eggNOG-mapper: Carbamoyl-phosphate synthase large	psat5g277200.1	AT1G29900.1	Q42601	1.10696	2.15391	0.00397852	0.0407105	2	2	6.51543	cytoplasm	plastid	uniprot_Q42601	23	23	https://www.uniprot.org/uniprotkb/A0A2K3P243/entry	23		Nucleotide metabolism		23	Nucleotide metabolism
Psat0s425g0240.1	uniprot: G7KTM5 Carbohydrate-binding-like fold protein (Putative glucoamylase, starch-binding, carboxypeptidase-like, regulatory domain-containing protein) || eggNOG-mapper: Nodal modulator	psat0s425g0240.1	AT3G62360.1	A0A1I9LSH2	1.04772	2.06726	0.00189698	0.0248806	1	1	4.08983	cytoplasm	plasma membrane	uniprot_A0A1I9LSH2	35	26	https://www.uniprot.org/uniprotkb/G7KTM5/entry	26		Miscellaneous enzyme families	https://www.uniprot.org/uniprot/G7KTM5	35	not assigned
Psat3g116280.1;Psat3g116280.2;Psat3g116280.3	uniprot: A0A1S2XPR2 vestitone reductase-like || eggNOG-mapper: Encoded by	psat3g116280.1	AT2G45400.1	A0A1P8AYD5	1.03976	2.05589	0.00602375	0.0489496	3	3	7.46592	secreted	cytosol	Immunolocalization of vestitone reductase and isoflavone reductase, two enzymes involved in the biosynthesis of the phytoalexin medicarpin	35	16	https://www.uniprot.org/uniprotkb/A0A1S2XPR2/entry	16		Secondary metabolism		16	Secondary metabolism
Psat1g027280.1	uniprot: A0A072TVD7 NADP-dependent alkenal double bond reductase P1 (Putative oxidoreductase) (EC 1.-.-.-) || eggNOG-mapper: 2-alkenal reductase (NADP( )-dependent)-like	psat1g027280.1	AT1G26320.2	F4IE59	1.03779	2.05307	0.000238232	0.00598983	5	3	15.2994	cytoplasm;secreted	cytosol	Protection against Photooxidative Injury of Tobacco Leaves by 2-Alkenal Reductase. Detoxication of Lipid Peroxide-Derived Reactive Carbonyls	35	26	https://www.uniprot.org/uniprotkb/A0A072TVD7/entry	26		Miscellaneous enzyme families		26	Miscellaneous enzyme families
Psat4g084720.1;Psat4g084640.1	uniprot: Q40993 NTH1 || eggNOG-mapper: Belongs to the peptidase C1 family	psat4g084720.1	AT3G19400.2	F4JB71	0.991154	1.98777	0.00508428	0.0451936	4	4	16.3453	cytoplasm;secreted	endoplasmic reticulum, Golgi apparatus	C1A cysteine-proteases and their inhibitors in plants	29	29	https://www.uniprot.org/uniprotkb/Q40993/entry	29		Protein metabolism		29	Protein metabolism
Psat5g302040.1;Psat5g302040.3;Psat7g255400.2	uniprot: A0A2K3NM39 Phospholipase D (EC 3.1.4.4) || eggNOG-mapper: Hydrolyzes glycerol-phospholipids at the terminal phosphodiesteric bond	psat5g302040.1	AT3G15730.1	Q38882	0.97812	1.9699	0.00146305	0.0218218	8	8	24.51	cytoplasm;nucleus	cytosol, plastid, endoplasmic reticulum, mitochondrion, nucleus, plasma membrane, plasmodesma, vacuole	Gene Expression Pattern and Protein Localization of Arabidopsis Phospholipase D Alpha 1 Revealed by Advanced Light-Sheet and Super-Resolution Microscopy, https://www.uniprot.org/uniprotkb/Q38882/entry#subcellular_location	11	11	https://www.uniprot.org/uniprotkb/A0A2K3NM39/entry	11		Lipid metabolism		11	Lipid metabolism
Psat4g221840.1;Psat6g178000.1	uniprot: G7LCL2 1-aminocyclopropane-1-carboxylate oxidase-like protein (Putative deacetoxyvindoline 4-hydroxylase) (EC 1.14.11.20) || eggNOG-mapper: Belongs to the iron ascorbate-dependent oxidoreductase family	psat4g221840.1	AT1G06650.2	Q8H1S4	0.96628	1.9538	0.000528671	0.00985023	4	4	9.98577	cytoplasm	secreted	uniprot_Q8H1S4	35	21	https://www.uniprot.org/uniprotkb/G7LCL2/entry	21		Redox		21	Redox
Psat7g061840.2;Psat7g061840.4	uniprot: G7L8V9 Glutelin type-B-like protein (Putative 11-S seed storage protein, plant) || eggNOG-mapper: 11S globulin seed storage protein	psat7g061840.2			0.941646	1.92072	0.00195086	0.0248806	4	4	18.3453	cytoplasm	cytosol		35	26	https://www.uniprot.org/uniprotkb/G7L8V9/entry	26		Miscellaneous enzyme families	https://www.uniprot.org/uniprot/G7L8V9
Psat0s2178g0080.1;Psat2g170680.1	uniprot: A0A2K3NN20 Peroxidase (EC 1.11.1.7) || eggNOG-mapper: Belongs to the peroxidase family. Classical plant (class III) peroxidase subfamily	psat0s2178g0080.1	AT2G18980.1	Q96518	0.936817	1.9143	0.00129846	0.0207754	3	3	10.8969	secreted	secreted		26	26	https://www.uniprot.org/uniprotkb/A0A2K3NN20/entry	21		Miscellaneous enzyme families		26	Miscellaneous enzyme families
Psat6g026040.1	uniprot: A0A1S2Y5E0 aspartate--tRNA ligase 2, cytoplasmic-like || eggNOG-mapper: aspartate--tRNA ligase	psat6g026040.1			0.930201	1.90554	0.00460807	0.0440931	1	1	2.65047	cytoplasm	cytosol		35	13	https://www.uniprot.org/uniprotkb/A0A1S2Y5E0/entry	29	Protein metabolism	Amino acid metabolism	https://www.uniprot.org/uniprot/A0A1S2Y5E0
Psat2g003880.1;Psat2g003920.1;Psat4g112720.1;Psat7g237480.1;Psat7g257600.1	uniprot: A0A1S2XNU2 NAD(P)H-dependent 6'-deoxychalcone synthase || eggNOG-mapper: NAD(P)H-dependent 6'-deoxychalcone synthase-like	psat2g003880.1			0.911734	1.8813	0.00165555	0.0229321	14	13	48.7302	chloroplast;cytoplasm;nucleus	cytosol, endoplasmic reticulum	Flavonoid Biosynthesis. A Colorful Model for Genetics, Biochemistry, Cell Biology, and Biotechnology	3	3	https://www.ebi.ac.uk/interpro/entry/InterPro/IPR020471/	3		Minor carbohydrate metabolism
Psat7g013840.1	uniprot: A0A072TV51 Cytosolic aldehyde dehydrogenase RF2C || eggNOG-mapper: Aldehyde dehydrogenase family	psat7g013840.1			0.909091	1.87786	0.00325686	0.0353832	1	1	2.8012	secreted	cytosol	uniprot_A0A072TV51	35	21	https://www.uniprot.org/uniprotkb/A0A072TV51/entry	21		Redox	https://www.uniprot.org/uniprot/A0A072TV51
Psat2g132960.1;Psat1g128600.1	uniprot: G7JWW6 Alpha-1,4-glucan-protein synthase [UDP-forming] (EC 2.4.1.-) (Alpha-1,4-glucan-protein synthase [UDP-forming]-like protein) || eggNOG-mapper: Alpha-1,4-glucan-protein synthase UDP-forming	psat2g132960.1	AT5G15650.1	Q9LFW1	0.894005	1.85833	0.00163788	0.0229321	7	7	23.8365	vacuole;endoplasmic reticulum	cytosol, Golgi apparatus	uniprot_Q9LFW1	10	10	https://www.uniprot.org/uniprotkb/G7JWW6/entry	10		Cell wall		10	Cell wall
Psat6g083320.1	uniprot: Q66PF9 Monodehydroascorbate reductase I (EC 1.6.5.4) || eggNOG-mapper: Monodehydroascorbate	psat6g083320.1	AT5G03630.1	Q93WJ8	0.888729	1.85154	0.00629788	0.0499292	16	16	52.8778	chloroplast	cytosol	https://www.uniprot.org/uniprotkb/Q93WJ8/entry#subcellular_location	35	21	https://www.uniprot.org/uniprotkb/Q66PF9/entry	21		Redox		21	Redox
Psat4g090720.1	uniprot: A0A396GM22 V-type proton ATPase subunit H || eggNOG-mapper: V-type proton ATPase subunit	psat4g090720.1			0.881652	1.84248	0.00455832	0.0440931	2	2	6.24864	secreted	vacuole	uniprot_A0A396GM22	35	9, 34, 26	https://www.uniprot.org/uniprotkb/A0A396GM22/entry	34	Transport	Electron transport chain and ATP synthesis/Transport/Miscellaneous enzyme families	https://www.uniprot.org/uniprot/A0A396GM22
Psat5g053040.1;Psat5g053040.2	uniprot: A0A072V2W6 Pseudouridine synthase (EC 5.4.99.-) || eggNOG-mapper: Responsible for synthesis of pseudouridine from uracil	psat5g053040.1	AT5G51140.2	F4KBV6	0.876728	1.83621	0.00606307	0.0489496	3	2	5.06996	cytoplasm;nucleus	cytosol	Pseudouridine synthase 7 is an opportunistic enzyme that binds and modifies substrates with diverse sequences and structures	29	29	https://www.uniprot.org/uniprotkb/A0A072V2W6/entry	23	Nucleotide metabolism	Protein metabolism		29	Protein metabolism
Psat1g049080.1	uniprot: I3T4A8 Uncharacterized protein || eggNOG-mapper: O-methyltransferase	psat1g049080.1			0.808433	1.75131	0.00136209	0.0208558	4	4	12.2085	secreted;plasma membrane	cytosol	Association of caffeoyl coenzyme A 3-O-methyltransferase expression with lignifying tissues in several dicot plants	35	26	https://www.uniprot.org/uniprotkb/I3T4A8/entry	26		Miscellaneous enzyme families	https://www.uniprot.org/uniprot/I3T4A8#function
Psat1g156240.1	uniprot: A0A1M4NJ69 PR1-like || eggNOG-mapper: Belongs to the CRISP family	psat1g156240.1	AT2G14610.1	P33154	0.801831	1.74331	0.000537285	0.00985023	8	8	46.0507	vacuole;nucleus;mitochondrion	endoplasmic reticulum, secreted	Subcellular Localization of Arabidopsis Pathogenesis-Related 1 (PR1) Protein, https://www.uniprot.org/uniprotkb/P33154/entry#subcellular_location	35	20	https://www.uniprot.org/uniprotkb/Q3LF77/entry	24	Degradation of xenobiotics	Stress		20	Stress
Psat7g230520.1	uniprot: A0A072UTA7 Pectinesterase (EC 3.1.1.11) || eggNOG-mapper: Acts in the modification of cell walls via demethylesterification of cell wall pectin	psat7g230520.1	AT2G45220.1	O22149	0.78467	1.7227	0.00571426	0.0489292	5	4	11.4183	secreted	cell wall, secreted	uniprot_O22149	10	10	https://www.uniprot.org/uniprotkb/A0A072UTA7/entry	10		Cell wall		10	Cell wall
Psat1g149120.1	uniprot: A0A2Z6P366 Glyco_hydro_18 domain-containing protein || eggNOG-mapper: Belongs to the glycosyl hydrolase 18 family	psat1g149120.1			0.77963	1.71669	0.00171984	0.0230728	1	1	3.34087	nucleus	cytosol	Overexpression of the ginseng GH18 gene confers salinity tolerance in Arabidopsis	35	26	https://www.uniprot.org/uniprotkb/A0A2Z6P366/entry	26		Miscellaneous enzyme families	https://www.uniprot.org/uniprot/A0A2Z6P366
Psat7g053840.1;Psat5g089400.1	uniprot: A0A072TVI2 PLAT-plant-stress protein || eggNOG-mapper: Lipoxygenase homology domain-containing protein	psat7g053840.1	AT4G39730.1	O65660	0.760877	1.69452	0.00438167	0.0433244	3	2	10.454	secreted	endoplasmic reticulum, plastid	The Arabidopsis PLAT Domain Protein1 Is Critically Involved in Abiotic Stress Tolerance, https://www.uniprot.org/uniprotkb/O65660/entry#subcellular_location	35	21	https://www.ncbi.nlm.nih.gov/pmc/articles/PMC4232524/	20	Stress	Redox	https://www.ebi.ac.uk/QuickGO/term/GO:0004096	35	not assigned
Psat7g258320.1;Psat7g258360.1	uniprot: G7JFQ2 UPF0481 plant-like protein || eggNOG-mapper: UPF0481 protein	psat7g258320.1			0.75305	1.68535	0.00120842	0.0196928	1	1	2.6565	nucleus;secreted	plasma membrane	uniprot_G7JFQ2	35	35	https://www.uniprot.org/uniprotkb/G7JFQ2/entry	35		Not assigned
Psat4g185160.1	uniprot: A0A1S2YU68 metacaspase-4-like || eggNOG-mapper: Caspase domain	psat4g185160.1	AT1G79340.1	O64517	0.745384	1.67642	0.00285053	0.0332979	2	2	4.086	cytoplasm	cytosol		35	29	https://www.uniprot.org/uniprotkb/A0A1S2YU68/entry	29		Protein metabolism		29	Protein metabolism
Psat5g180320.2;Psat5g180320.3	uniprot: G7IXL5 Acyl-peptide hydrolase-like protein (Putative bleomycin hydrolase) (EC 3.4.22.40) || eggNOG-mapper: Prolyl oligopeptidase family	psat5g180320.2	AT5G36210.1	F4K2Y3	0.674856	1.59644	0.00598551	0.0489496	1	1	2.2407	secreted	plastid	uniprot_F4K2Y3	29	29	https://www.uniprot.org/uniprotkb/G7IXL5/entry	29		Protein metabolism		29	Protein metabolism
Psat5g069280.1	uniprot: I3S971 Chalcone-flavonone isomerase family protein || eggNOG-mapper: Belongs to the chalcone isomerase family	psat5g069280.1			0.666643	1.58737	0.00606112	0.0489496	3	3	10.1005	cytoplasm	cytosol		35	16	https://www.uniprot.org/uniprotkb/I3S971/entry	16		Secondary metabolism	analog: https://www.uniprot.org/uniprot/P41088
Psat1g112520.1	uniprot: G7KMU3 Kunitz type trypsin inhibitor / Alpha-fucosidase || eggNOG-mapper: Soybean trypsin inhibitor (Kunitz) family of protease inhibitors	psat1g112520.1			0.664349	1.58485	0.00601307	0.0489496	2	2	4.92749	mitochondrion	secreted	uniprot_G7KMU3	35	29	https://www.uniprot.org/uniprotkb/G7KMU3/entry	29		Protein metabolism	https://www.uniprot.org/uniprot/G7KMU3
Psat2g044000.2;Psat2g044000.5;Psat2g044000.10;Psat2g044000.14;Psat2g044000.16;Psat2g044000.8;Psat2g044000.13;Psat1g130800.1	uniprot: Q6R6M7 Isocitrate dehydrogenase [NADP] (EC 1.1.1.42) || eggNOG-mapper: Isocitrate dehydrogenase NADP	psat2g044000.2	AT1G65930.1	Q9SRZ6	0.639693	1.558	0.00173046	0.0230728	16	13	62.0399	cytoplasm	cytosol		8	8	https://www.uniprot.org/uniprotkb/Q6R6M7/entry	8		TCA/organic acid transformations		8	TCA/organic acid transformations
Psat1g157240.1;Psat1g157360.1	uniprot: A0A1X7BZ85 Pathogenesis-related protein 10 || eggNOG-mapper: Major allergen Pru	psat1g157240.1			0.631707	1.5494	0.00321788	0.0353832	8	1	29.3269	cytoplasm;plasma membrane	cytosol	A pathogenesis related-10 protein CaARP functions as aldo/keto reductase to scavenge cytotoxic aldehydes	35	17; 20	https://www.uniprot.org/uniprotkb/A0A1X7BZ85/entry	20, 30	Stress, Signalling	Hormones; Stress	https://www.uniprot.org/uniprot/A0A1X7BZ85
Psat3g072880.1;Psat5g301960.1;Psat6g118960.1;Psat6g118960.2	uniprot: A0A1S2XRP7 villin-3-like || eggNOG-mapper: regulation of actin filament depolymerization	psat3g072880.1	AT2G41740.1	O81644	0.626979	1.54433	0.0038626	0.0404653	4	4	11.7211	cytoplasm;secreted	cytosol	uniprot_O81644	31	31	https://www.uniprot.org/uniprotkb/A0A1S2XRP7/entry	31		Cell		31	Cell
Psat2g158280.1	uniprot: B7FHV0 Phenylcoumaran benzylic ether reductase-like protein Fi1 (Putative oxidoreductase) (EC 1.-.-.-) || eggNOG-mapper: NmrA-like family	psat2g158280.1			0.615015	1.53157	0.00590526	0.0489496	9	8	31.2718	cytoplasm	cytosol		35	21	https://www.uniprot.org/uniprotkb/B7FHV0/entry	16	Secondary metabolism	Redox	https://www.uniprot.org/uniprot/B7FHV0
Psat1g161880.1	uniprot: A0A238U3J9 Glucan endo-1,3-beta-glucosidase || eggNOG-mapper: Belongs to the glycosyl hydrolase 17 family	psat1g161880.1			0.602917	1.51878	0.00613272	0.0490617	6	5	26.9496	secreted	secreted		35	2, 3	https://www.uniprot.org/uniprotkb/A0A238U3J9/entry	2	Major Carbohydrate metabolism	Major Carbohydrate metabolism, Minor Carbohydrate metabolism	https://www.uniprot.org/uniprot/A0A238U3J9
Psat1g168920.1;Psat1g169000.1;Psat1g168800.1;Psat1g168440.1	uniprot: Q18PR0 Peroxidase (EC 1.11.1.7) || eggNOG-mapper: Removal of H(2)O(2), oxidation of toxic reductants, biosynthesis and degradation of lignin, suberization, auxin catabolism, response to environmental stresses such as wounding, pathogen attack and oxidative stress	psat1g168920.1			0.599275	1.51496	0.00465984	0.0440931	8	6	25.971	nucleus;peroxisome;cytoplasm	secreted	uniprot_Q18PR0	35	21	https://www.uniprot.org/uniprotkb/Q18PR0/entry	21		Redox	https://www.uniprot.org/uniprot/Q18PR0
Psat1g168680.1	uniprot: Q76KW0 Peroxidase (EC 1.11.1.7) (Fragment) || eggNOG-mapper: Removal of H(2)O(2), oxidation of toxic reductants, biosynthesis and degradation of lignin, suberization, auxin catabolism, response to environmental stresses such as wounding, pathogen attack and oxidative stress	psat1g168680.1			0.597067	1.51264	0.00278659	0.0332979	12	10	58.4494	mitochondrion	secreted	uniprot_Q18PR0	35	21	https://www.uniprot.org/uniprotkb/Q76KW0/entry	21		Redox	https://www.uniprot.org/uniprot/Q76KW0
Psat7g248720.1;Psat7g248920.1	uniprot: A0A392MQZ0 Dirigent protein || eggNOG-mapper: Dirigent proteins impart stereoselectivity on the phenoxy radical-coupling reaction, yielding optically active lignans from two molecules of coniferyl alcohol in the biosynthesis of lignans, flavonolignans, and alkaloids and thus plays a central role in plant secondary metabolism	psat7g248720.1			0.591409	1.50672	0.00464837	0.0440931	2	2	6.15331	secreted	cell wall, secreted	Localization of Dirigent Protein Involved in Lignan Biosynthesis: Implications for Lignification at the Tissue and Subcellular Level, https://www.uniprot.org/uniprotkb/A0A392MQZ0/entry#subcellular_location	35	16	https://www.uniprot.org/uniprotkb/A0A392MQZ0/entry	16		Secondary metabolism	https://www.uniprot.org/uniprot/A0A392MQZ0
Psat7g017280.1;Psat6g215280.1	uniprot: A0A1S2YE45 Malic enzyme || eggNOG-mapper: malic enzyme	psat7g017280.1	AT1G79750.1	Q9CA83	0.589403	1.50462	0.00354901	0.0376281	11	11	48.3476	nucleus;chloroplast	plastid	uniprot_Q9CA83	35	8	https://www.uniprot.org/uniprotkb/A0A1S2YE45/entry	8		TCA/organic acid transformations		8	TCA/organic acid transformations
Psat3g093440.1;Psat3g093400.1;Psat3g093400.3;Psat3g093400.4;Psat4g101360.1	uniprot: G7KX95 Alpha-mannosidase (EC 3.2.1.-) || eggNOG-mapper: Lysosomal	psat3g093440.1	AT5G13980.2	F4K5E7	0.560212	1.47449	0.00519705	0.045734	3	3	7.55703	cytoplasm;chloroplast;secreted	endoplasmic reticulum, Golgi apparatus	A signal motif retains Arabidopsis ER-α-mannosidase I in the cis-Golgi and prevents enhanced glycoprotein ERAD	26	26	https://www.uniprot.org/uniprotkb/G7KX95/entry	2	Major Carbohydrate metabolism	Miscellaneous enzyme families		26	Miscellaneous enzyme families
Psat1g028040.1	uniprot: A0A1S2XF28 enolase 1, chloroplastic || eggNOG-mapper: Enolase 1	psat1g028040.1	AT1G74030.1	Q9C9C4	0.54614	1.46017	0.00493038	0.0451936	6	5	16.1707	cytoplasm;secreted	plastid	uniprot_Q9C9C4	4	4	https://www.uniprot.org/uniprotkb/A0A1S2XF28/entry	4		Glycolysis		4	Glycolosis

## Sheet: Table S3-6
Table S3-6 List of the proteins down-regulated in the roots of P.sativum (genotype K-8274) plants grown in the soil supplemented with mineral salts in comparison to those grown in the soil without complements (controls)
												Prediction of localization			Functional annotation
Accession	Description	Master_protein	TAIR_id	uniprot_id_Ara	logFC	FC	p value	adj.p value	Peptide.count	Unique.peptides	Confidence.score	LocTree3	Manual curation	Manual curation:source	BIN-code (Mercator X)	Manual curation		Correction		BIN-code description	Manual curation:source	BIN_Ara	BIN_d_Ara
Psat4g188080.1;Psat4g188080.2;Psat4g188080.3;Psat4g188080.4	uniprot: A0A1U9X403 Beta-fructofuranosidase cell wall isozyme 2-like protein || eggNOG-mapper: Belongs to the glycosyl hydrolase 32 family	psat4g188080.1	AT3G13790.2	A0A1I9LRX7	2.39143	246.281	4.64347e-05	0.0021001	1	1	1.58245	secreted	secreted		2;3	2;3	https://www.uniprot.org/uniprotkb/A0A1U9X403/entry	2, 10	Major carbohydrate metabolism, Cell wall	Major carbohydrate metabolism, Minor carbohydrate metabolism		2	Major carbohydrate metabolism
Psat3g128040.1	uniprot: NA NA || eggNOG-mapper: NA	psat3g128040.1			2.18724	153.902	2.34602e-05	0.00158808	1	1	3.64658	secreted	secreted		35	35		35		Not assigned
Psat5g278840.1;Psat5g278840.2	uniprot: A0A396JLK8 Putative chromatin regulator PHD family || eggNOG-mapper: VWA domain containing CoxE-like protein	psat5g278840.1	AT5G60710.1	Q9FF49	2.083	121.06	7.65459e-07	9.62291e-05	1	1	4.95044	cytoplasm;nucleus	nucleus	PHDs govern plant development	35	29	https://www.uniprot.org/uniprotkb/A0A396JLK8/entry	33	Development	Protein metabolism		29	Protein metabolism
Psat0s240g0040.1	uniprot: Q43620 Early noduline 7 || eggNOG-mapper: NA	psat0s240g0040.1			1.93221	85.5487	7.93731e-06	0.000634985	2	2	7.13041	secreted	symbiosome membrane (cytoplasmic side)	FUNCTION OF THE ENOD8 GENE IN NODULES OF Medicago truncatula	35	12	https://www.uniprot.org/uniprotkb/Q43620/entry	35	Not assigned	Nitrogen assimalation	https://www.uniprot.org/uniprot/Q43620, https://www.sciencedirect.com/topics/neuroscience/nodulin
Psat0s2720g0080.1	uniprot: O04855 Carbonic anhydrase (EC 4.2.1.1) (Carbonate dehydratase) || eggNOG-mapper: Reversible hydration of carbon dioxide	psat0s2720g0080.1			1.86504	73.2891	7.43858e-06	0.000634985	12	12	55.5289	secreted	mitochondrion	Emerging roles for carbonic anhydrase in mesophyll conductance and photosynthesis	35	3	https://www.uniprot.org/uniprotkb/O04855/entry	25	C1-metabolism	Minor carbohydrate metabolism	https://www.uniprot.org/uniprot/O04855
Psat5g156720.1	uniprot: A2Q3G0 DnaJ heat shock amino-terminal domain protein (Heat shock protein DnaJ) (Putative DnaJ domain-containing protein) || eggNOG-mapper: Domain of unknown function (DUF3444)	psat5g156720.1			1.79735	62.7114	7.38326e-05	0.0028249	1	1	0.781679	secreted	plastid	Novel DNAJ-related proteins in Arabidopsis thaliana	35	20	https://www.uniprot.org/uniprotkb/A2Q3G0/entry	20, 29	Stress, Protein metabolism	Stress	https://prosite.expasy.org/doc/PS50076
Psat3g134480.1	uniprot: Q9FES6 Early nodulin ENOD18 || eggNOG-mapper: Universal stress protein family	psat3g134480.1			1.7957	62.4745	0.000254245	0.00621487	1	1	2.53042	cytoplasm	cytosol		35	12	https://www.ebi.ac.uk/interpro/entry/InterPro/IPR006015/	20	Stress	Nitrogen assimalation	https://www.sciencedirect.com/topics/neuroscience/nodulin,https://www.uniprot.org/uniprot/Q9FES6
Psat2g039800.1	uniprot: P93851 Leghemoglobin K || eggNOG-mapper: Belongs to the globin family	psat2g039800.1			1.73873	54.7937	0.000275056	0.00654188	17	2	96.8767	secreted	cytosol	Intracellular site of synthesis and localization of leghemoglobin in root nodules	35	12	https://www.uniprot.org/uniprotkb/P93851/entry	12		Nitrogen assimalation	https://www.uniprot.org/uniprot/P93851
Psat5g082880.1	uniprot: A0A2Z6MXX1 Phytocyanin domain-containing protein || eggNOG-mapper: Basic blue protein-like	psat5g082880.1			1.72293	52.8356	1.59448e-05	0.00116929	3	3	14.0639	secreted	secreted		35	9	https://www.uniprot.org/uniprotkb/A0A2Z6MXX1/entry	9		Mitochondrial electron transport /ATP synthesis	https://www.uniprot.org/uniprot/A0A2Z6MXX1
Psat7g013000.1	uniprot: P93851 Leghemoglobin K || eggNOG-mapper: Belongs to the globin family	psat7g013000.1			1.7141	51.7726	0.000183185	0.00488492	14	8	61.9593	nucleus	cytosol	Intracellular site of synthesis and localization of leghemoglobin in root nodules	35	12	https://www.uniprot.org/uniprotkb/P93851/entry	12		Nitrogen assimalation	https://www.uniprot.org/uniprot/P93851
Psat0s3231g0040.1	uniprot: A2Q340 Acyl-CoA-binding domain protein (Acyl-coA-binding protein, ACBP; Serine/threonine protein phosphatase, BSU1) (Putative FERM/acyl-CoA-binding protein, 3-helical bundle) || eggNOG-mapper: acyl-CoA-binding domain-containing protein	psat0s3231g0040.1	AT3G05420.2	Q9MA55	1.65752	45.4488	4.56271e-08	3.7352e-05	1	1	2.58109	cytoplasm	cytosol		11	11	https://www.uniprot.org/uniprotkb/A2Q340/entry	11		Lipid metabolism		11	Lipid metabolism
Psat5g198440.1	uniprot: A0A396ISU0 Putative calcium/calmodulin-dependent protein kinase chromatin remodeling SNF2 family (EC 2.7.11.17) || eggNOG-mapper: DNA annealing helicase and endonuclease	psat5g198440.1	AT5G07810.1	F4K856	1.64028	43.6798	0.000102409	0.00336054	2	2	8.07308	nucleus	nucleus		27	27	https://www.uniprot.org/uniprotkb/A0A396ISU0/entry	30	Signalling	RNA metabolism		27	RNA metabolism
Psat2g039640.1	uniprot: P93851 Leghemoglobin K || eggNOG-mapper: Belongs to the globin family	psat2g039640.1			1.5984	39.6643	0.00164445	0.0229321	21	2	108.038	secreted	cytosol	Intracellular site of synthesis and localization of leghemoglobin in root nodules	35	12	https://www.uniprot.org/uniprotkb/P93851/entry	12		Nitrogen assimalation	https://www.uniprot.org/uniprot/P93851
Psat6g175600.1;Psat6g175680.1;Psat0s10261g0040.1;Psat6g175400.1;Psat6g175440.1;Psat6g176080.1	uniprot: Q41069 Vegetative lectin || eggNOG-mapper: Belongs to the leguminous lectin family	psat6g175600.1			1.48455	30.5178	8.4891e-08	3.7352e-05	8	8	34.2655	secreted;cytoplasm	secreted	A seedling specific vegetative lectin gene is related to development in	35	2, 3	https://www.uniprot.org/uniprotkb/Q41069/entry	31	Cell	Major Carbohydrate metabolism, Minor Carbohydrate metabolism	https://www.uniprot.org/uniprot/Q41069
Psat2g118400.1	uniprot: P93850 Leghemoglobin B || eggNOG-mapper: Belongs to the globin family	psat2g118400.1			1.47308	29.722	0.00435124	0.0433244	16	16	85.7997	secreted	cytosol	Intracellular site of synthesis and localization of leghemoglobin in root nodules	35	12	https://www.uniprot.org/uniprotkb/P93850/entry	12		Nitrogen assimalation	https://www.uniprot.org/uniprot/P93850
Psat0s241g0080.1	uniprot: A0A2K3NST0 Leghemoglobin || eggNOG-mapper: Belongs to the globin family	psat0s241g0080.1			1.37979	23.9768	6.52096e-07	9.56408e-05	13	4	73.5489	secreted	cytosol	Intracellular site of synthesis and localization of leghemoglobin in root nodules	35	12	https://www.uniprot.org/uniprotkb/A0A2K3NST0/entry	12		Nitrogen assimalation	https://www.uniprot.org/uniprot/A0A2K3NST0
Psat5g110840.1	uniprot: G7J6Q2 FAM91A1-like protein (Putative FAM91 domain-containing protein) || eggNOG-mapper: FAM91 N-terminus	psat5g110840.1	AT1G35220.1	A0A1P8ARV9	1.37198	23.5496	4.5411e-05	0.0021001	1	1	1.8596	nucleus	nucleus		35	35	https://www.uniprot.org/uniprotkb/G7J6Q2/entry	35		Not assigned		35	not assigned
Psat4g019160.1	uniprot: G7KPX0 Receptor-like kinase || eggNOG-mapper: belongs to the protein kinase superfamily	psat4g019160.1			1.29793	19.8578	0.000205885	0.00532879	1	1	2.39947	secreted	plasma membrane	Modulation of receptor-like transmembrane kinase 1 nuclear localization by DA1 peptidases in Arabidopsis	35	29	https://www.uniprot.org/uniprotkb/G7KPX0/entry	30	Signalling	Protein metabolism	https://www.uniprot.org/uniprot/G7KPX0
Psat0s241g0120.1	uniprot: A0A2K3NST0 Leghemoglobin || eggNOG-mapper: Belongs to the globin family	psat0s241g0120.1			1.29031	19.5122	1.37132e-07	4.02253e-05	14	5	71.3117	secreted	cytosol	Intracellular site of synthesis and localization of leghemoglobin in root nodules	35	12	https://www.uniprot.org/uniprotkb/A0A2K3NST0/entry	12		Nitrogen assimalation	https://www.uniprot.org/uniprot/A0A2K3NST0
Psat2g053680.1	uniprot: A0A1S2XKE6 cytochrome P450 83B1-like || eggNOG-mapper: Belongs to the cytochrome P450 family	psat2g053680.1			1.26967	18.6069	5.60721e-07	9.56408e-05	1	1	1.61148	secreted	secreted	Phylogenomic analysis of cytochrome P450 multigene family and its differential expression analysis in pepper (Capsicum annuum L.)	35	16	https://www.uniprot.org/uniprotkb/A0A1S2XKE6/entry	16		Secondary metabolism	https://www.uniprot.org/uniprot/A0A1S2XKE6,https://link.springer.com/chapter/10.1007%2F978-3-642-77763-9_19
Psat1g036280.1	uniprot: A0A392LZA9 Putative serine/threonine-protein kinase || eggNOG-mapper: Wall-associated receptor kinase C-terminal	psat1g036280.1	AT1G18390.2	F4IAQ9	1.24588	17.615	3.95397e-05	0.0021001	1	1	1.36253	cytoplasm	plasma membrane	Alternative splicing of mini-exons in the Arabidopsis leaf rust receptor-like kinase LRK10 genes affects subcellular localisation	35	29	https://www.uniprot.org/uniprotkb/A0A392LZA9/entry	30	Signalling	Protein metabolism	https://www.uniprot.org/uniprot/A0A392LZA9
Psat2g001760.1	uniprot: A0A1S2XMK0 oxygen-dependent coproporphyrinogen-III oxidase, chloroplastic || eggNOG-mapper: Coproporphyrinogen-III oxidase	psat2g001760.1	AT1G03475.1	Q9LR75	1.22688	16.8611	3.0168e-05	0.00189627	1	1	3.81597	chloroplast;nucleus	plastid	uniprot_Q9LR75	35	19	https://www.uniprot.org/uniprotkb/A0A1S2XMK0/entry	19		Tetrapyrrole synthesis		19	Tetrapyrrole synthesis
Psat0s10521g0040.1;Psat7g201440.1;Psat7g201800.1;Psat7g201840.1	uniprot: A0A072TX12 Transmembrane protein, putative || eggNOG-mapper: EPIDERMAL PATTERNING FACTOR-like protein	psat0s10521g0040.1			1.15323	14.2308	2.9838e-07	6.56437e-05	1	1	2.51336	secreted	secreted		35	33	https://www.uniprot.org/uniprotkb/A0A072TX12/entry	33		Development	https://www.ebi.ac.uk/QuickGO/term/GO:0010052
Psat2g139920.1	uniprot: A0A1S2YZQ2 pentatricopeptide repeat-containing protein At1g31920 || eggNOG-mapper: Pentatricopeptide repeat-containing protein	psat2g139920.1	AT1G31920.1	Q9C6T2	1.11754	13.108	1.15571e-06	0.000127128	1	1	2.20959	mitochondrion	mitochondrion		35	27	https://www.uniprot.org/uniprotkb/A0A1S2YZQ2/entry	27		RNA metabolism	https://www.uniprot.org/uniprot/Q9C6T2	35	not assigned
Psat2g190120.1;Psat2g187880.1;Psat2g190080.1;Psat2g190200.1;Psat2g190240.1;Psat2g190240.2;Psat2g190280.2;Psat6g000400.1	uniprot: Q76FR9 12-oxophytodienoic acid 10, 11-reductase || eggNOG-mapper: 12-oxophytodienoate reductase	psat2g190120.1	AT1G76690.1	Q8GYB8	0.973401	9.40591	0.000335012	0.00737027	7	4	19.8655	cytoplasm	cytosol		17	17	https://www.ebi.ac.uk/interpro/entry/InterPro/IPR045247/	21	Redox	Hormones		17	Hormones
Psat5g089120.1	uniprot: A0A2Z6MKX6 Inos-1-P_synth domain-containing protein || eggNOG-mapper: Inositol-3-phosphate	psat5g089120.1	AT2G22240.1	A0A1P8B151	0.860783	7.25744	9.76664e-05	0.00336054	1	1	2.28772	cytoplasm	cytosol		3	3	https://www.uniprot.org/uniprotkb/A0A2Z6MKX6/entry	3		Minor carbohydrate metabolism		3	Minor carbohydrate metabolism
Psat6g209120.1;Psat7g162720.1	uniprot: A0A072W0W5 Thiamine thiazole synthase, chloroplastic (Thiazole biosynthetic enzyme) (EC 2.4.2.60) || eggNOG-mapper: Involved in biosynthesis of the thiamine precursor thiazole. Catalyzes the conversion of NAD and glycine to adenosine diphosphate 5-(2-hydroxyethyl)-4-methylthiazole-2-carboxylic acid (ADT), an adenylated thiazole intermediate. The reaction includes an iron-dependent sulfid…	psat6g209120.1	AT5G54770.1	Q38814	0.856743	7.19024	0.000818153	0.0141171	7	7	20.0994	chloroplast;secreted	plastid, plasma membrane, mitochondrion	uniprot_Q38814	18	18	https://www.uniprot.org/uniprotkb/A0A072W0W5/entry	18		Cofactor and vitamins synthesis		18	Cofactor and vitamins synthesis
Psat4g147120.1;Psat4g191080.1	uniprot: O65848 Annexin || eggNOG-mapper: Annexin-like protein	psat4g147120.1	AT5G10230.1	Q9LX07	0.840526	6.92669	4.77295e-05	0.0021001	19	19	71.3948	cytoplasm;mitochondrion	vesicle	Annexins	35	31	https://www.uniprot.org/uniprotkb/O65848/entry	31		Cell		31	Cell
Psat4g006320.1;Psat4g006320.2;Psat4g006320.3;Psat4g006320.4	uniprot: G7JJ87 Lactoylglutathione lyase-like protein || eggNOG-mapper: lactoylglutathione	psat4g006320.1	AT1G11840.6	O65398	0.739652	5.49101	6.70331e-05	0.00268133	4	3	10.6155	cytoplasm	cytosol, plastid, secreted, peroxisome	https://www.uniprot.org/uniprotkb/O65398/entry#subcellular_location	24	24	https://www.uniprot.org/uniprotkb/G7JJ87/entry	16	Secondary metabolism	Biodegradation of Xenobiotics		24	Biodegradation of Xenobiotics
Psat5g204840.1	uniprot: G7IWJ5 Signal peptidase complex subunit 3 (EC 3.4.-.-) (Microsomal signal peptidase 22 kDa subunit) || eggNOG-mapper: Signal peptidase complex subunit	psat5g204840.1	AT5G27430.1	Q53YF3	0.672838	4.70802	4.79613e-06	0.000468955	1	1	2.74516	secreted	endoplasmic reticulum (SPC)	uniprot_Q53YF3	35	29	https://www.uniprot.org/uniprotkb/G7IWJ5/entry	29		Protein metabolism		29	Protein metabolism
Psat6g028680.1	uniprot: A0A1S2Y4P6 Aspartate aminotransferase (EC 2.6.1.1) || eggNOG-mapper: Aspartate aminotransferase	psat6g028680.1	AT4G31990.4	B9DG21	0.634553	4.31075	0.000685551	0.0120657	6	6	17.4479	mitochondrion	secreted, plastid, plasma membrane	https://www.uniprot.org/uniprotkb/B9DG21/entry#subcellular_location	13	13	https://www.uniprot.org/uniprotkb/A0A1S2Y4P6/entry	13		Amino acid metabolism		13	Amino acid metabolism
Psat6g079280.1	uniprot: A0A2Z6NNA7 Fructose-bisphosphate aldolase (EC 4.1.2.13) || eggNOG-mapper: fructose-bisphosphate aldolase	psat6g079280.1	AT2G36460.1	B3H6D7	0.624747	4.21451	0.000362604	0.00778272	11	9	39.4134	cytoplasm	cytosol		4	4	https://www.uniprot.org/uniprotkb/A0A2Z6NNA7/entry	4		Glycolysis		4	Glycolosis
Psat7g071680.1;Psat7g071680.2	uniprot: G7LIR4 General regulatory factor 2 || eggNOG-mapper: Belongs to the 14-3-3 family	psat7g071680.1	AT2G42590.1	F4IP53	0.587526	3.86835	0.000130302	0.0038811	4	2	8.79351	cytoplasm	nucleus	https://www.uniprot.org/uniprotkb/F4IP53/entry#subcellular_location	30	30	https://www.uniprot.org/uniprotkb/G7LIR4/entry	30		Signaling		30	Signaling
Psat1g087640.1;Psat1g087640.2	uniprot: A0A1S2XHX9 Proteasome subunit alpha type (EC 3.4.25.1) || eggNOG-mapper: The proteasome is a multicatalytic proteinase complex which is characterized by its ability to cleave peptides with Arg, Phe, Tyr, Leu, and Glu adjacent to the leaving group at neutral or slightly basic pH	psat1g087640.1	AT2G27020.1	A0A1P8AX55	0.58093	3.81005	7.7289e-05	0.00283393	4	4	9.02317	secreted;plasma membrane;nucleus	nucleus, cytosol	Degradation of SERRATE via ubiquitin-independent 20S proteasome to survey RNA metabolism, https://www.uniprot.org/uniprotkb/A0A1P8AX55/entry#subcellular_location	29	29	https://www.uniprot.org/uniprotkb/A0A1S2XHX9/entry	29		Protein metabolism		29	Protein metabolism
Psat1g066720.1	uniprot: A0A2P5YB04 Alpha-1,4 glucan phosphorylase (EC 2.4.1.1) || eggNOG-mapper: Phosphorylase is an important allosteric enzyme in carbohydrate metabolism. Enzymes from different sources differ in their regulatory mechanisms and in their natural substrates. However, all known phosphorylases share catalytic and structural properties	psat1g066720.1	AT3G46970.1	Q9SD76	0.526143	3.35848	4.08614e-05	0.0021001	4	4	10.2829	chloroplast;secreted	cytosol	uniprot_Q9SD76	2	2	https://www.uniprot.org/uniprotkb/A0A2P5YB04/entry	2		Major carbohydrate metabolism		2	Major carbohydrate metabolism
Psat3g065800.1;Psat1g184840.1	uniprot: A0A2K3P8S5 Elongation factor Tu || eggNOG-mapper: This protein promotes the GTP-dependent binding of aminoacyl-tRNA to the A-site of ribosomes during protein biosynthesis	psat3g065800.1	AT4G02930.1	Q9ZT91	0.515435	3.27669	0.000106926	0.00336054	3	3	8.50962	mitochondrion;peroxisome	mitochondrion	uniprot_Q9ZT91	29	29	https://www.uniprot.org/uniprotkb/A0A2K3P8S5/entry	29		Protein metabolism		29	Protein metabolism
Psat1g056080.1	uniprot: A0A2K3NKR5 Isocitrate dehydrogenase [NADP] (EC 1.1.1.42) || eggNOG-mapper: Isocitrate dehydrogenase NADP	psat1g056080.1	AT5G14590.1	Q8LPJ5	0.502907	3.18351	0.00265601	0.0329195	4	1	13.1697	cytoplasm	plastid,mitochondrion	uniprot_Q8LPJ5	8	8	https://www.uniprot.org/uniprotkb/A0A2K3NKR5/entry	8		TCA/organic acid transformations		8	TCA/organic acid transformations
Psat4g189480.1	uniprot: G7II25 Putative amino acid transporter, transmembrane domain-containing protein (Transmembrane amino acid transporter family protein) || eggNOG-mapper: lysine histidine transporter	psat4g189480.1	AT5G40780.1	A0A1R7T3D5	0.463543	2.90766	0.000103379	0.00336054	1	1	2.81123	plasma membrane	plasma membrane		34	34	https://www.uniprot.org/uniprotkb/G7II25/entry	34		Transport		34	Transport
Psat7g197360.1;Psat7g197360.2	uniprot: Q9FEU4 Carboxypeptidase (EC 3.4.16.-) (Fragment) || eggNOG-mapper: Belongs to the peptidase S10 family	psat7g197360.1	AT3G63470.1	Q0WRX3	0.462364	2.89977	0.00272117	0.0332587	1	1	1.52559	secreted	vacole, secreted	Characterization and localization of a wound-inducible type I serine-carboxypeptidase from leaves of tomato plants (Lycopersicon esculentum Mill.), https://www.uniprot.org/uniprotkb/Q0WRX3/entry#subcellular_location	29	29	https://www.uniprot.org/uniprotkb/Q9FEU4/entry	29		Protein metabolism		29	Protein metabolism
Psat7g187120.1	uniprot: G7JH90 5'-3' exoribonuclease (EC 3.1.13.-) || eggNOG-mapper: 5'-3' exoribonuclease	psat7g187120.1			0.422092	2.64297	0.00132943	0.0208558	1	1	1.60096	nucleus	nucleus		35	27	https://www.uniprot.org/uniprotkb/G7JH90/entry	27		RNA metabolism	https://www.uniprot.org/uniprot/G7JH90
Psat6g103520.1	uniprot: A0A2K3NAS8 Stem-specific protein TSJT1-like || eggNOG-mapper: Stem-specific protein	psat6g103520.1	AT3G22850.1	Q9LIL3	0.415468	2.60296	0.00316478	0.0352533	1	1	2.49835	secreted	plasma membrane, cytosol	https://www.ncbi.nlm.nih.gov/gene/832034, https://www.uniprot.org/uniprotkb/Q9LIL3/entry#subcellular_location	35	17	https://www.uniprot.org/uniprotkb/A0A2K3NAS8/entry	26	Miscellaneous enzyme families	Hormones		17	Hormones
Psat4g064040.2;Psat4g064040.3;Psat4g064040.4;Psat4g064040.5	uniprot: A0A2Z6NN18 ADK_lid domain-containing protein || eggNOG-mapper: Belongs to the adenylate kinase family	psat4g064040.2	AT5G63400.1	F4KAP2	0.402137	2.52428	0.000150691	0.00424207	7	7	21.8913	nucleus;mitochondrion	mitochondrion, cytosol, plastid	The adenylate kinase family in plants: Isoenzyme activity is related to flower induction	35	23	https://www.uniprot.org/uniprotkb/A0A2Z6NN18/entry	23		Nucleotide metabolism		23	Nucleotide metabolism
Psat1g199560.1	uniprot: G7IKA3 Pyruvate decarboxylase (Pyruvate decarboxylase 1) (EC 4.1.1.1) || eggNOG-mapper: Belongs to the TPP enzyme family	psat1g199560.1	AT4G33070.1	O82647	0.381882	2.40925	0.00013231	0.0038811	2	2	13.0989	cytoplasm;nucleus	cytosol, plasma membrane	uniprot_O82647	5	5	https://www.uniprot.org/uniprotkb/G7IKA3/entry	8	TCA/organic acid transformations	Fermentation		5	Fermentation
Psat0s1289g0040.2	uniprot: A0A072UG50 F-box plant-like protein || eggNOG-mapper: f-box protein	psat0s1289g0040.2	AT2G41170.1	A0A1P8AXV4	0.37653	2.37974	0.000416554	0.00833108	1	1	0.853765	secreted	nucleus, cytosol, plasma membrane	A Comprehensive Analysis of Interaction and Localization of Arabidopsis SKP1-LIKE (ASK) and F-Box (FBX) Proteins, https://www.uniprot.org/uniprotkb/A0A1P8AXV4/entry#subcellular_location	29	29	https://www.uniprot.org/uniprotkb/A0A072UG50/entry	29		Protein metabolism		29	Protein metabolism
Psat2g035640.1	uniprot: A0A2Z6MNJ0 Uncharacterized protein || eggNOG-mapper: signal peptidase complex subunit	psat2g035640.1			0.308051	2.0326	0.000427801	0.00836588	1	1	3.16623	secreted	endoplasmic reticulum (CPC)	uniprot_A0A2Z6MNJ0	35	29	https://www.uniprot.org/uniprotkb/A0A2Z6MNJ0/entry	29		Protein metabolism	https://www.uniprot.org/uniprot/A0A2Z6MNJ0
Psat0s4523g0040.1	uniprot: NA NA || eggNOG-mapper: NA	psat0s4523g0040.1			0.274396	1.88103	0.000966381	0.0160456	1	1	1.53036	secreted	secreted		35	35		35		Not assigned
Psat7g023360.1;Psat7g023360.2	uniprot: A0A396GQR7 Putative Heat shock protein 70 family || eggNOG-mapper: Belongs to the heat shock protein 70 family	psat7g023360.1	AT5G42020.1	A0A1P8BF32	0.262791	1.83143	0.00262863	0.0329195	18	3	68.0678	endoplasmic reticulum	endoplasmic reticulum		20	20	https://www.uniprot.org/uniprotkb/A0A396GQR7/entry	20, 29	Stress, Protein metabolism	Stress		20	Stress
Psat3g073640.1	uniprot: L0EK99 Threonine synthase (EC 4.2.3.1) || eggNOG-mapper: Threonine synthase	psat3g073640.1	AT4G29840.1	Q9S7B5	0.261298	1.82515	0.000504744	0.00965597	1	1	3.202	chloroplast	plastid		13	13	https://www.uniprot.org/uniprotkb/L0EK99/entry	13		Amino acid metabolism		13	Amino acid metabolism
Psat1g050040.1;Psat0s2633g0040.1;Psat2g081160.1;Psat2g103320.1;Psat4g116320.1;Psat5g018280.1;Psat5g235840.1;Psat5g239400.1;Psat5g239520.1;Psat5g295240.1;Psat6g171120.1;Psat7g018520.1;Psat7g018520.2	uniprot: G7KHY6 ATP-dependent 6-phosphofructokinase (ATP-PFK) (Phosphofructokinase) (EC 2.7.1.11) (Phosphohexokinase) || eggNOG-mapper: Catalyzes the phosphorylation of D-fructose 6-phosphate to fructose 1,6-bisphosphate by ATP, the first committing step of glycolysis	psat1g050040.1	AT5G56630.1	Q9C5J7	0.253173	1.79132	0.00498573	0.0451936	2	2	4.25346	cytoplasm;chloroplast;nucleus;secreted	cytosol	uniprot_Q9C5J7	4	4	https://www.uniprot.org/uniprotkb/G7KHY6/entry	4		Glycolysis		4	Glycolosis
Psat4g051000.1;Psat4g028720.1;Psat5g276400.1;Psat1g092720.1	uniprot: O81609 Nodule-enhanced malate dehydrogenase || eggNOG-mapper: Malate dehydrogenase	psat4g051000.1	AT3G47520.1	Q9SN86	0.245041	1.75809	0.00159246	0.0229321	11	11	47.8906	chloroplast;mitochondrion;nucleus	plastid	uniprot_Q9SN86	8	8	https://www.uniprot.org/uniprotkb/O81609/entry	8		TCA/organic acid transformations		8	TCA/organic acid transformations
Psat1g196960.1	uniprot: A0A2K3JN70 Pyridoxal biosynthesis protein PDX1.3 || eggNOG-mapper: Belongs to the PdxS SNZ family	psat1g196960.1	AT5G01410.1	Q8L940	0.223707	1.67381	0.00547239	0.0476802	3	3	8.65137	cytoplasm;peroxisome	cytosol, plasma membrane	Functional Analysis of PDX2 from Arabidopsis, a Glutaminase Involved in Vitamin B6 Biosynthesis, https://www.uniprot.org/uniprotkb/Q8L940/entry#subcellular_location	35	18	https://www.uniprot.org/uniprotkb/A0A2K3JN70/entry	18		Cofactor and vitamins synthesis		18	Cofactor and vitamins synthesis
Psat2g154920.1	uniprot: A0A1S2YX98 Deleted. || eggNOG-mapper:	psat2g154920.1			0.217075	1.64845	0.00166779	0.0229321	1	1	4.19006	secreted	secreted		35	35	https://www.ebi.ac.uk/interpro/entry/InterPro/IPR040377/	35		Not assigned
Psat1g077120.2	uniprot: G7KJZ8 Glucose-6-phosphate isomerase (EC 5.3.1.9) || eggNOG-mapper: Glucose-6-phosphate isomerase	psat1g077120.2	AT5G42740.1	A0A1P8BG38	0.196952	1.57381	0.00572694	0.0489292	2	2	4.00251	cytoplasm;secreted	cytosol		4	4	https://www.uniprot.org/uniprotkb/G7KJZ8/entry	4		Glycolysis		4	Glycolosis
Psat4g210400.1;Psat6g134920.1	uniprot: A0A2Z6M9R0 PALP domain-containing protein || eggNOG-mapper: Belongs to the cysteine synthase cystathionine beta- synthase family	psat4g210400.1	AT5G28020.6	F4K5T1	0.194199	1.56387	0.00285638	0.0332979	7	1	18.1495	cytoplasm;secreted	cytosol	https://www.ncbi.nlm.nih.gov/gene/832872	35	13	https://www.uniprot.org/uniprotkb/A0A2Z6M9R0/entry	13		Amino acid metabolism		13	Amino acid metabolism
Psat1g039200.1;Psat6g138920.1;Psat1g037040.1	uniprot: G7KN51 40S ribosomal protein S7 || eggNOG-mapper: Ribosomal protein S7e	psat1g039200.1	AT1G48830.2	Q9C514	0.166167	1.46611	0.00494956	0.0451936	5	5	22.2352	cytoplasm;nucleus;chloroplast	cytosol, nucleus, cell wall	uniprot_Q9C514	35	29	https://www.uniprot.org/uniprotkb/G7KN51/entry	29		Protein metabolism		29	Protein metabolism
Psat1g208280.1;Psat2g099720.1;Psat6g007680.1;Psat0s301g0200.1	uniprot: A0A1S2YCR8 40S ribosomal protein SA || eggNOG-mapper: Required for the assembly and or stability of the 40S ribosomal subunit. Required for the processing of the 20S rRNA- precursor to mature 18S rRNA in a late step of the maturation of 40S ribosomal subunits	psat1g208280.1	AT1G72370.2	B9DG17	0.157317	1.43654	0.00489948	0.0451936	6	1	20.9853	cytoplasm;endoplasmic reticulum;secreted	cytosol	uniprot_B9DG17	35	29	https://www.uniprot.org/uniprotkb/A0A1S2YCR8/entry	29		Protein metabolism		29	Protein metabolism

## Sheet: Table S3-7
Table S3-7 List of the proteins up-regulated in the roots of P.sativum (genotype K-3358) plants inoculated with rhizobial bacteria in comparison to those grown in the soil without complements (controls)
												Prediction of localization			Functional annotation
Accession	Description	Master_protein	TAIR_id	uniprot_id_Ara	logFC	FC	p value	adj.p value	Peptide.count	Unique.peptides	Confidence.score	LocTree3	Manual curation	Manual curation:source	BIN-code (Mercator X)	Manual curation		Correction		BIN-code description	Manual curation:source	BIN_Ara	BIN_d_Ara
Psat0s1164g0040.1;Psat0s709g0080.1;Psat1g211240.1;Psat3g173520.1;Psat4g158720.1;Psat4g158720.2;Psat4g213600.1	uniprot: B7FJX5 60S ribosomal protein L5-2 (Putative ribosomal protein L5 eukaryotic/L18 archaeal) || eggNOG-mapper: 60S ribosomal Protein	psat0s1164g0040.1	AT3G25520.1	F4J912	1.958	3.88524	0.000333539	0.0249378	1	1	2.60846	cytoplasm;nucleus;secreted	cytosol	uniprot­_F4J912	35	29	https://www.uniprot.org/uniprotkb/B7FJX5/entry	29		Protein metabolism		29	Protein metabolism
Psat7g166160.1;Psat7g166160.2	uniprot: G7JCJ5 Uncharacterized protein || eggNOG-mapper: isoform X1	psat7g166160.1			1.68878	3.22384	0.000193895	0.0213284	1	1	2.45257	nucleus	nucleus		35	35	https://www.uniprot.org/uniprotkb/G7JCJ5/entry	35		Not assigned
Psat7g061840.2;Psat7g061840.4	uniprot: G7L8V9 Glutelin type-B-like protein (Putative 11-S seed storage protein, plant) || eggNOG-mapper: 11S globulin seed storage protein	psat7g061840.2			1.3488	2.547	0.00017185	0.0213284	4	4	18.3453	cytoplasm	cytosol (PB)	Glutelin subtype-dependent protein localization in rice grain evidenced by immunodetection analyses	35	29, 26	https://www.uniprot.org/uniprotkb/G7L8V9/entry	29		Protein metabolism/Miscellaneous enzyme families	https://www.uniprot.org/uniprot/G7L8V9
Psat6g072360.1;Psat6g072360.2;Psat6g072360.3;Psat0s4534g0080.1;Psat1g046920.1;Psat3g023040.1;Psat3g040960.1;Psat3g041080.1;Psat3g072160.1	uniprot: G7IBI3 Phenylalanine ammonia-lyase (EC 4.3.1.24) || eggNOG-mapper: phenylalanine	psat6g072360.1	AT2G37040.1	P35510	1.33346	2.52006	3.91813e-05	0.0172398	2	2	9.93702	secreted;plasma membrane;vacuole;cytoplasm	cytosol	uniprot_P35510	16	16	https://www.uniprot.org/uniprotkb/G7IBI3/entry	16		Secondary metabolism		16	Secondary metabolism
Psat0s3083g0040.1	uniprot: A0A2P6QIB6 Histone H2B || eggNOG-mapper: histone H2B.1	psat0s3083g0040.1	AT5G59910.1	P40283	1.32459	2.50461	3.84729e-05	0.0172398	16	1	72.3192	nucleus	nucleus		35	28	https://www.uniprot.org/uniprotkb/A0A2P6QIB6/entry	28		DNA metabolism		28	DNA metabolism
Psat5g299840.1;Psat5g299920.1	uniprot: G7IMF4 Drug resistance transporter-like ABC domain protein (Putative maltose-transporting ATPase) (EC 3.6.3.19) || eggNOG-mapper: Belongs to the ABC transporter superfamily. ABCG family. PDR (TC 3.A.1.205) subfamily	psat5g299840.1	AT1G15520.1	A0A1P8AW07	0.991417	1.98814	0.000996395	0.0417537	2	1	5.04704	plasma membrane	plasma membrane		34	34	https://www.uniprot.org/uniprotkb/G7IMF4/entry	34		Transport		34	Transport
Psat7g248760.1	uniprot: A0A392MQZ0 Dirigent protein || eggNOG-mapper: Dirigent proteins impart stereoselectivity on the phenoxy radical-coupling reaction, yielding optically active lignans from two molecules of coniferyl alcohol in the biosynthesis of lignans, flavonolignans, and alkaloids and thus plays a central role in plant secondary metabolism	psat7g248760.1			0.950271	1.93224	0.000433865	0.0272715	3	3	8.95537	secreted	cell wall, secreted	Localization of Dirigent Protein Involved in Lignan Biosynthesis: Implications for Lignification at the Tissue and Subcellular Level, https://www.uniprot.org/uniprotkb/A0A392MQZ0/entry#subcellular_location	35	16	https://www.uniprot.org/uniprotkb/A0A392MQZ0/entry	16		Secondary metabolism	https://www.uniprot.org/uniprot/A0A392MQZ0
Psat2g003880.1;Psat2g003920.1;Psat4g112720.1;Psat7g237480.1;Psat7g257600.1	uniprot: A0A1S2XNU2 NAD(P)H-dependent 6'-deoxychalcone synthase || eggNOG-mapper: NAD(P)H-dependent 6'-deoxychalcone synthase-like	psat2g003880.1			0.936792	1.91427	0.000329688	0.0249378	14	13	48.7302	chloroplast;cytoplasm;nucleus	cytosol, endoplasmic reticulum	Flavonoid Biosynthesis. A Colorful Model for Genetics, Biochemistry, Cell Biology, and Biotechnology	3	3	https://www.uniprot.org/uniprotkb/A0A1S2XNU2/entry	3		Minor carbohydrate metabolism
Psat3g090960.1;Psat3g090960.2	uniprot: Q54AH6 Apyrase (Apyrase H-type) (EC 3.6.1.5) || eggNOG-mapper: nucleoside-diphosphatase activity	psat3g090960.1	AT5G18280.1	F4JWK7	0.775216	1.71145	0.000581504	0.0319827	8	8	34.3859	nucleus	Golgi apparatus	uniprot_Q9SPM5	35	9	https://www.uniprot.org/uniprotkb/Q54AH6/entry	23	Nucleotide metabolism	Mitochondrial electron transport /ATP synthesis	https://www.uniprot.org/uniprot/Q54AH6
Psat5g168320.1	uniprot: A0A1S2Z6W5 nuclear transcription factor Y subunit B-5-like || eggNOG-mapper: protein heterodimerization activity	psat5g168320.1			0.724859	1.65274	0.000824769	0.0381998	1	1	1.11561	secreted	nucleus	uniprot_A0A1S2Z6W5	35	27	https://www.uniprot.org/uniprotkb/A0A1S2Z6W5/entry	30	Signalling	RNA metabolism	https://www.uniprot.org/uniprot/A0A1S2Z6W5
Psat7g261040.1	uniprot: A0A072URW1 60S ribosomal protein L7 (Putative ribosomal protein L7) || eggNOG-mapper: 60S ribosomal protein	psat7g261040.1	AT2G01250.1	A8MRH4	0.705365	1.63056	0.0012876	0.0493727	3	2	9.01618	nucleus	cytosol	uniprot_A8MRH4	35	29	https://www.uniprot.org/uniprotkb/A0A072URW1/entry	29		Protein metabolism		29	Protein metabolism
Psat6g215000.1	uniprot: G7IEX3 Putative EGF-like calcium-binding domain, PA domain, complement Clr-like EGF (Vacuolar-sorting receptor-like protein) || eggNOG-mapper: Vacuolar-sorting receptor	psat6g215000.1	AT2G14740.2	O80977	0.675069	1.59667	0.00129042	0.0493727	1	1	2.05413	secreted	Golgi apparatus	uniprot_O80977	29	29	https://www.uniprot.org/uniprotkb/G7IEX3/entry	30	Signalling	Protein metabolism		29	Protein metabolism
Psat3g207000.1	uniprot: G7KXR2 Putative transaldolase (EC 2.2.1.2) (Transaldolase family protein) || eggNOG-mapper: Transaldolase/Fructose-6-phosphate aldolase	psat3g207000.1	AT5G13420.1	Q9LYR4	0.655972	1.57568	0.000651374	0.0337182	14	13	55.1819	cytoplasm	cytosol		7	7	https://www.uniprot.org/uniprotkb/G7KXR2/entry	7		OPP cycle		7	OPP cycle

## Sheet: Table S3-8
Table S3-8 List of the proteins down-regulated in the roots of P.sativum (genotype K-3358) plants inoculated with rhizobial bacteria in comparison to those grown in the soil without complements (controls)
												Prediction of localization			Functional annotation
Accession	Description	Master_protein	TAIR_id	uniprot_id_Ara	logFC	FC	p value	adj.p value	Peptide.count	Unique.peptides	Confidence.score	LocTree3	Manual curation	Manual curation:source	BIN-code (Mercator X)	Manual curation		Correction		BIN-code description	Manual curation:source	BIN_Ara	BIN_d_Ara
Psat5g058880.1	uniprot: G7J2M9 CBS/octicosapeptide/phox/Bemp1 (PB1) domain protein (Putative PB1 domain, CBS domain-containing protein) || eggNOG-mapper: CBS domain-containing protein	psat5g058880.1	AT2G36500.1	Q9SJQ5	1.21409	16.3716	0.000117755	0.0209136	1	1	2.6753	cytoplasm	plastid, mitochondrion	Single Cystathionine β-Synthase Domain–Containing Proteins Modulate Development by Regulating the Thioredoxin System in Arabidopsis	35	13; 29	https://www.ebi.ac.uk/interpro/result/InterProScan/iprscan5-R20230724-043839-0214-30001283-p1m/	35	Not assigned	Amino acid metabolism, Protein metabolism	https://prosite.expasy.org/doc/PS51371	35	not assigned
Psat1g036280.1	uniprot: A0A392LZA9 Putative serine/threonine-protein kinase || eggNOG-mapper: Wall-associated receptor kinase C-terminal	psat1g036280.1	AT1G18390.2	F4IAQ9	0.386843	2.43693	0.000271277	0.0249378	1	1	1.36253	cytoplasm	plasma membrane	Alternative splicing of mini-exons in the Arabidopsis leaf rust receptor-like kinase LRK10 genes affects subcellular localisation	35	29	https://www.uniprot.org/uniprotkb/A0A392LZA9/entry	30	Signalling	Protein metabolism	https://www.uniprot.org/uniprot/A0A392LZA9
Psat0s241g0080.1	uniprot: A0A2K3NST0 Leghemoglobin || eggNOG-mapper: Belongs to the globin family	psat0s241g0080.1			0.369577	2.34195	6.74776e-05	0.0197934	13	4	73.5489	secreted	cytosol	Intracellular site of synthesis and localization of leghemoglobin in root nodules	35	12	https://www.uniprot.org/uniprotkb/A0A2K3NST0/entry	12		Nitrogen assimalation	https://www.uniprot.org/uniprot/A0A2K3NST0
Psat7g197360.1;Psat7g197360.2	uniprot: Q9FEU4 Carboxypeptidase (EC 3.4.16.-) (Fragment) || eggNOG-mapper: Belongs to the peptidase S10 family	psat7g197360.1	AT3G63470.1	Q0WRX3	0.312766	2.05479	0.000127041	0.0209136	1	1	1.52559	secreted	vacole, secreted	Characterization and localization of a wound-inducible type I serine-carboxypeptidase from leaves of tomato plants (Lycopersicon esculentum Mill.), https://www.uniprot.org/uniprotkb/Q0WRX3/entry#subcellular_location	29	29	https://www.uniprot.org/uniprotkb/Q9FEU4/entry	29		Protein metabolism		29	Protein metabolism
Psat4g151680.1	uniprot: A0A1S2YW56 uncharacterized protein LOC101510437 || eggNOG-mapper:	psat4g151680.1			0.311012	2.0465	0.000142593	0.0209136	1	1	2.13449	nucleus	nucleus		35	35	https://www.uniprot.org/uniprotkb/A0A1S2YW56/entry	35		Not assigned
Psat0s240g0040.1	uniprot: Q43620 Early noduline 7 || eggNOG-mapper: NA	psat0s240g0040.1			0.299512	1.99302	0.00034006	0.0249378	2	2	7.13041	secreted	symbiosome membrane (cytoplasmic side)	FUNCTION OF THE ENOD8 GENE IN NODULES OF Medicago truncatula	35	12	https://www.uniprot.org/uniprotkb/Q43620/entry	35	Not assigned	Nitrogen assimalation	https://www.uniprot.org/uniprot/Q43620, https://www.sciencedirect.com/topics/neuroscience/nodulin
Psat0s1289g0040.2	uniprot: A0A072UG50 F-box plant-like protein || eggNOG-mapper: f-box protein	psat0s1289g0040.2	AT2G41170.1	A0A1P8AXV4	0.245636	1.7605	0.000479728	0.028144	1	1	0.853765	secreted	nucleus, cytosol	A Comprehensive Analysis of Interaction and Localization of Arabidopsis SKP1-LIKE (ASK) and F-Box (FBX) Proteins	29	29	https://www.uniprot.org/uniprotkb/A0A072UG50/entry	29		Protein metabolism		29	Protein metabolism
Psat6g198680.1	uniprot: A0A072TVD7 NADP-dependent alkenal double bond reductase P1 (Putative oxidoreductase) (EC 1.-.-.-) || eggNOG-mapper: 2-alkenal reductase (NADP( )-dependent)-like	psat6g198680.1	AT1G26320.2	F4IE59	0.241671	1.7445	0.000381097	0.0257974	3	1	8.36336	cytoplasm	cytosol		35	26	https://www.uniprot.org/uniprotkb/A0A072TVD7/entry	26		Miscellaneous enzyme families		26	Miscellaneous enzyme families
Psat7g198640.1;Psat0s5206g0040.1	uniprot: A0A2Z6PEH2 Peroxidase (EC 1.11.1.7) || eggNOG-mapper: Belongs to the peroxidase family. Classical plant (class III) peroxidase subfamily	psat7g198640.1	AT3G01190.1	Q43735	0.23928	1.73492	0.000756699	0.0369942	9	9	34.4154	secreted	secreted		35	26	https://www.uniprot.org/uniprotkb/A0A2Z6PEH2/entry	21	Redox	Miscellaneous enzyme families		26	Miscellaneous enzyme families
Psat5g117240.1	uniprot: A0A1S2YA98 peptide methionine sulfoxide reductase-like || eggNOG-mapper: Peptide methionine sulfoxide reductase-like	psat5g117240.1	AT5G07460.1	Q9LY15	0.19445	1.56477	0.000983774	0.0417537	3	3	12.2149	chloroplast	cytosol	uniprot_Q9LY15	35	29	https://www.uniprot.org/uniprotkb/A0A1S2YA98/entry	29		Protein metabolism		29	Protein metabolism

## Sheet: Table S3-9
Table S3-9 List of the proteins up-regulated in the roots of P.sativum (genotype K-3358) plants inoculated with abuscular micorrhiza and rhizobial bacteria in comparison to those grown in the soil without complements (controls)
												Prediction of localization			Functional annotation
Accession	Description	Master_protein	TAIR_id	uniprot_id_Ara	logFC	FC	p value	adj.p value	Peptide.count	Unique.peptides	Confidence.score	LocTree3	Manual curation	Manual curation:source	BIN-code (Mercator X)	Manual curation		Correction		BIN-code description	Manual curation:source	BIN_Ara	BIN_d_Ara
Psat4g138880.1;Psat4g138920.1;Psat4g160080.1	uniprot: A0A2Z6PHW6 Uncharacterized protein || eggNOG-mapper: alpha-amylase subtilisin	psat4g138880.1			0.549996	3.5481	0.00017621	0.0160003	3	3	22.2508	secreted	secreted		35	29	https://www.uniprot.org/uniprotkb/A0A2Z6PHW6/entry	29		Protein metabolism	https://www.uniprot.org/uniprot/A0A2Z6PHW6
Psat3g198600.1;Psat3g198680.1	uniprot: G7L351 Caffeic acid O-methyltransferase (Putative methyltransferase) (EC 2.1.1.-) || eggNOG-mapper: Belongs to the class I-like SAM-binding methyltransferase superfamily. Cation-independent O- methyltransferase family	psat3g198600.1	AT5G54160.1	Q9FK25	0.446436	2.79535	0.000187297	0.0160003	2	2	4.46166	cytoplasm	cytosol, nucleus, plasmodesma, plastid	https://www.uniprot.org/uniprotkb/Q9FK25/entry#subcellular_location	35	16	https://www.uniprot.org/uniprotkb/G7L351/entry	26	Miscellaneous enzyme families	Secondary metabolism		16	Secondary metabolism
Psat0s3083g0040.1	uniprot: A0A2P6QIB6 Histone H2B || eggNOG-mapper: histone H2B.1	psat0s3083g0040.1	AT5G59910.1	P40283	0.39875	2.50467	2.27e-05	0.00819216	16	1	72.3192	nucleus	nucleus		35	28	https://www.uniprot.org/uniprotkb/A0A2P6QIB6/entry	28		DNA metabolism		28	DNA metabolism
Psat5g170080.1	uniprot: A0A1S2YLZ5 leucine--tRNA ligase, cytoplasmic isoform X1 || eggNOG-mapper: Belongs to the class-I aminoacyl-tRNA synthetase family	psat5g170080.1	AT1G09620.1	F4I116	0.372113	2.35566	0.00123373	0.0402103	1	1	3.66097	cytoplasm	cytosol		29	29	https://www.uniprot.org/uniprotkb/A0A1S2YLZ5/entry	29		Protein metabolism		29	Protein metabolism
Psat5g258200.1	uniprot: A0A2K3N2N9 Germin-like protein || eggNOG-mapper: germin-like protein	psat5g258200.1			0.372033	2.35523	0.00103902	0.0380837	6	4	18.7719	secreted	secreted		35	33, 20	https://www.ebi.ac.uk/interpro/entry/InterPro/IPR001929/	21, 30	Redox, Signaling	Development, stress	https://www.uniprot.org/uniprot/A0A2K3N2N9#function, https://www.sciencedirect.com/science/article/abs/pii/S0981942801012852
Psat4g152480.1	uniprot: A0A2K3PL31 U-box domain-containing protein 43-like (Fragment) || eggNOG-mapper: U-box domain-containing protein	psat4g152480.1			0.336257	2.16899	0.000450428	0.0264251	1	1	1.97538	cytoplasm	cytosol		35	29, 30	https://www.uniprot.org/uniprotkb/A0A2K3PL31/entry	35	Not assigned	Protein metabolism, signaling	https://prosite.expasy.org/rule/PRU00259, https://pubmed.ncbi.nlm.nih.gov/11435423/#:~:text=The%20U%20box%20is%20a%20domain%20of%20approximately,a%20ubiquitin-conjugating%20enzyme%20%28E2%29%2C%20and%20a%20ubiquitin-protein%20ligase
Psat3g030680.1	uniprot: A0A396I950 Putative secoisolariciresinol dehydrogenase (EC 1.1.1.331) || eggNOG-mapper: Momilactone A	psat3g030680.1	AT2G47130.1	O80713	0.306283	2.02434	0.000985538	0.0380837	2	2	4.71786	cytoplasm	cytosol		35	26	https://www.uniprot.org/uniprotkb/A0A396I950/entry	26		Miscellaneous enzyme families		26	Miscellaneous enzyme families
Psat5g133360.1	uniprot: B9UKJ3 GRAS family protein || eggNOG-mapper: Belongs to the GRAS family	psat5g133360.1			0.304497	2.01603	0.00176824	0.0471531	1	1	1.97742	mitochondrion	nucleus	Multifaceted roles of GRAS transcription factors in growth and stress responses in plants	35	30, 33	https://www.uniprot.org/uniprotkb/B9UKJ3/entry	30, 33		Signaling, development	https://prosite.expasy.org/doc/PS50985
Psat3g022000.1;Psat3g022000.2	uniprot: A0A1J7IEH5 CS domain-containing protein || eggNOG-mapper: CS domain	psat3g022000.1	AT4G02450.2	F4JHJ0	0.289148	1.94602	0.00079794	0.0351093	4	4	10.8082	cytoplasm	cytosol, nucleus	https://www.uniprot.org/uniprotkb/F4JHJ0/entry#subcellular_location	35	20	https://www.uniprot.org/uniprotkb/A0A1J7IEH5/entry	29	Protein metabolism	Stress	https://prosite.expasy.org/doc/PS51203	35	not assigned
Psat5g094480.1	uniprot: G7JC28 3-ketoacyl-(Acyl-carrier) reductase (Putative 3-oxoacyl-[acyl-carrier-protein] reductase) (EC 1.1.1.100) || eggNOG-mapper: 3-oxoacyl- acyl-carrier-protein reductase	psat5g094480.1	AT1G24360.1	P33207	0.284708	1.92623	0.000208636	0.0160003	2	2	10.6967	chloroplast	plastid		35	11	https://www.uniprot.org/uniprotkb/G7JC28/entry	11		Lipid metabolism		11	Lipid metabolism
Psat7g065040.1	uniprot: G7L831 Putative T-complex protein 1, alpha subunit (TCP-1/cpn60 chaperonin family protein) || eggNOG-mapper: assists the folding of proteins upon ATP hydrolysis	psat7g065040.1	AT3G20050.1	P28769	0.272021	1.87077	0.000751059	0.0347859	1	1	1.76594	cytoplasm	cytosol		29	29	https://www.uniprot.org/uniprotkb/G7L831/entry	29		Protein metabolism		29	Protein metabolism
Psat6g194760.1;Psat1g096960.1	uniprot: A0A2K3P1U8 Pyruvate kinase (EC 2.7.1.40) || eggNOG-mapper: Belongs to the pyruvate kinase family	psat6g194760.1	AT5G52920.1	Q9FLW9	0.269299	1.85908	0.000292502	0.0198002	2	2	4.90721	chloroplast	plastid, mitochondrion	https://www.uniprot.org/uniprotkb/Q9FLW9/entry#subcellular_location	4;11	4, 11	https://www.uniprot.org/uniprotkb/A0A2K3P1U8/entry	4	Glycolosis	Glycolosis;Lipid metabolism		4;11	Glycolosis;Lipid metabolism
Psat0s3643g0040.1;Psat1g095120.1	uniprot: Q5GQ66 Alpha-dioxygenase || eggNOG-mapper: Animal haem peroxidase	psat0s3643g0040.1	AT3G01420.1	Q9SGH6	0.267281	1.85046	0.000358062	0.0225068	2	2	7.86543	mitochondrion;cytoplasm	lipid droplet	Protein Profiles of Lipid Droplets during the Hypersensitive Defense Response of Arabidopsis against Pseudomonas Infection	20	20	https://www.uniprot.org/uniprotkb/Q5GQ66/entry	21	Redox	Stress		20	Stress
Psat6g209640.1	uniprot: G7IE27 2-hydroxyisoflavanone dehydratase (EC 3.1.1.1) (EC 4.2.1.105) || eggNOG-mapper: alpha/beta hydrolase fold	psat6g209640.1			0.260562	1.82206	0.00103396	0.0380837	1	1	2.07027	cytoplasm	cytosol		35	8	https://www.uniprot.org/uniprotkb/G7IE27/entry	26	Miscellaneous enzyme families	TCA/organic acid transformations	https://www.uniprot.org/uniprot/G7IE27
Psat4g023520.1;Psat3g002080.1;Psat3g002080.2	uniprot: A0A2K3PDU3 Dihydrolipoyl dehydrogenase-like protein || eggNOG-mapper: Dihydrolipoyl dehydrogenase	psat4g023520.1	AT3G16950.2	A8MS68	0.243709	1.75271	0.000583292	0.0285165	3	3	9.15489	chloroplast	plastid		8;11	8, 11	https://www.uniprot.org/uniprotkb/A0A2K3PDU3/entry	11	Lipid metabolism	TCA/organic acid transformations;Lipid metabolism		8	TCA/organic acid transformations
Psat2g003880.1;Psat2g003920.1;Psat4g112720.1;Psat7g237480.1;Psat7g257600.1	uniprot: A0A1S2XNU2 NAD(P)H-dependent 6'-deoxychalcone synthase || eggNOG-mapper: NAD(P)H-dependent 6'-deoxychalcone synthase-like	psat2g003880.1			0.19553	1.56867	0.00163902	0.0468918	14	13	48.7302	chloroplast;cytoplasm;nucleus	cytosol, endoplasmic reticulum	Flavonoid Biosynthesis. A Colorful Model for Genetics, Biochemistry, Cell Biology, and Biotechnology	3	3	https://www.uniprot.org/uniprotkb/A0A1S2XNU2/entry	3		Minor carbohydrate metabolism

[truncated: 3 more sheets: Table S3-10, Table S3-11, Table S4-12]
